# Supplementary material for: RAPID-SELEX for RNA Aptamers
Source: PLoS One. 2013 Dec 20;8(12):e82667. doi: 10.1371/journal.pone.0082667 (PMC3869713; doi:10.1371/journal.pone.0082667)
Supplement: Supporting Information S1 — Top 10,000 sequences for all pools. (XLSX) [file pone.0082667.s004.xlsx]

## Sheet: SELEX EMPTY Cycle3
rank	read	R3_EMPTY
0	total-multiplicities	8356781
1	TTCGTCTGTCCGCCGAAAACCCACGAACGACGCCTTCCATATCGAACATGTCACGCTCCTCCGGTGGTGGAT	3
2	GTTCGTTAGCTAGATACCCCCCAGAGGTTCCACCAGGCATCATGGACTGGACCATTACGACCAGTGGACTTC	3
3	ATTCTTGTGCAGGGCTATGGATCGTAGTGACTGACTTGGACTAAGTCCATCAGGGTAGCCGATTCCCTCCGC	3
4	ATTCTTAGCGCCGTGCATCCGACACAAGAACGGCAACCTGGCGCATCGGCACTAGCGTACGAGAACCCCTGA	3
5	ATTCTGACACGGCACCTAGCCTTAGGCACCGCATAGACCATCACAAGTCCCCCGTAAGACAAGCAGCCTGAC	3
6	ATTCTCGAGCGATGCAATCAAACACATAACCACCGGCCAATTACTCCATCCAAGCCGCGCACTAATCTCCGC	3
7	ATTCTCACGGCTAATTTCTCAAAGCGCTATGCCAATCAACCTCCGACCACAAAAACAAGCAAGACCGCTCAA	3
8	ATTCTATACGACCTATCGCTAGGAATGTGCTACGTCCTGGAAGATGGCACCTTAAAGATGCGATTACAGATC	3
9	ATTCTAAAGCGATCCCTCAACCGATATCCCTCAACTGATTATCTACTACCGGCTCTAGACACTATGCGTCTC	3
10	ATTCGTGGCTTCATAAACGCCAACTTGTGAGAGACCGAGACACAGATTCTGAGAAAGGTTAGACCAGAATAA	3
11	ATTCGTCAACGCCGTCCACGCCACAGGCCCCCTGGTACTAAATGGTACCAATATTGCAAGTTGCAAACAATT	3
12	ATTCGTATTTCACCCCACCCCGACCCAGTCAAGAGACGCTGTTTCAACAGGACAAGGGCAAGCGGACCGGCC	3
13	ATTCGGAAAAAGTAAGTACCCTCCCCCCGTTACTCAACAACATCGACGAGTAATTAGATGCACGTCGACTTG	3
14	ATTCGCCGGAGAACGAACTGAGCTCACTATACACCGAAAACGCTCATTCACGAAGAAAGGAAGCTGATACCG	3
15	ATTCGATCTAACACCCACACTCCCTTCACCGACTGCGTATAGAGGCGAGCGCTTGGACGAGCAATGCCTCAT	3
16	ATTCGAGCGCTAGAACGCACAGCCCCGGTATCTCTCTACTGAGGCTATGACCTTCCCTTTCTCTATTCCCGT	3
17	ATTCGACCCCTACCGCATAAAACCCCACCACCAGGTAGTTACCCACCTTCATCTTAATAATCTACCGAATTA	3
18	ATTCGACATCGACCGTGAAGACCGCCGAACAATTACTACTTGTAGGCAGGTACGACAAAGCGAACCTAAGCG	3
19	ATTCCTTCCAGCGACTAAAGCGAAACAAACGTACAAACTGCGCCCACGAAACGTTCTGGGCGAAAATAACAG	3
20	ATTCCTGTGCCCGACGCCCATCGCCCCTACCATCGCACAAGAAAAGTAGTGGAGACGGGGGTTCACTGCAGA	3
21	ATTCCTCCCTAGACTTGCAGAAGGACCCTCATGTTGTAGCACAACGTCAAATGTTGTGTCCAGATGTCAGAA	3
22	ATTCCTCCCCCTGCAGATCGCAAGATTAGACGCAGGGGCGGAGAGGTCACGTACTCCCCCGGCGAAACCATG	3
23	ATTCCTAAACACATGGAGTCCATTAAGGCACAATAAACCATACGTCCCGTTATGACAATGGCCATAAAAGAT	3
24	ATTCCGGAACTAAGTCTCACTACAATCTAGAATCTGCTCGCGGAAGTGACCGCGAGGCCACACAGATTAACG	3
25	ATTCCGCCGAATGACCGCGGTGCCCCCGAACGGACTAACCTTGTAGGCCTTCAGTCCCTAGCCTTGAACAGA	3
26	ATTCCCTTAAATCAAAGTCGCCACGTTCATTGGAATGAGGTTTCTTCCCCGATATAGAGCGGACGCCTTAGT	3
27	ATTCCCTGAACCCAGCCCCCATTGCAGGCATATCTACTTCGGCAAGCATAAGTCCAACTTATCCTCTCAGAC	3
28	ATTCCCTCTGTGACAACGCCGACTAGAGCAAAGCTTACGGTAAGACAGACCCTCCTCGTTGGCCTAAATCTC	3
29	ATTCCCGCGGACCACGCACCACTACGTCCCAAACACCCACCTCCCCTATACCGTGCCACTACACCACCAGCA	3
30	ATTCCCGCGACACTCAGTCATAACACCTATAGCTGCCGATCCGGGACCTACGAAGGCACATTCAACAGCACT	3
31	ATTCCCGAGCTAACGCCACATTAAAGACATCAAGACTGCATAAATCGTAACCGCTGTTCTTCACTGCAGACT	3
32	ATTCCCCTAGAGTTTGCGAAATAATAATCCGGTGTGTAGACCAAGGTGTCTTGGGCTAACTGCGCGTTTCAC	3
33	ATTCCCCCAAGTAAACCACCACCATCGGACTTAATATGCACTGCCTGCTAGGCCATGTCACTGCCTTCACTG	3
34	ATTCCCCAACAAGGCAGCTGTTACTAACGGAGAAAGGGAAGATACGATTCACCGACGTTGACAGCGAAACAA	3
35	ATTCCCACCAACCTCCGCGAATCCCTTTGCCATAATGAAGCCGCGGGCGGACGATTAGGCACGAGTATAGCC	3
36	ATTCCCAAGAAGAGGTACCCCCCCGTTTCCTAGCGCACTTAAGACCGAAGCTGTCAGCAACAGGAAACCAAT	3
37	ATTCCCAACGTAAGCCTCACACCCTAGCCAGGCAGCTAGCATACTTGAAGAAGCCTTGGCTCCACCACGAGA	3
38	ATTCCATATGAGAAACGATACACTGTGCATGCTACCCCCATAAGGCCCAGCGGGATGGCCGAGATGAGGATC	3
39	ATTCCAGACACCAGGCAGGCGTAGTTACGCATAGATGTCTGTCGAGCCTGGCATAACAACCATCCTGATCTT	3
40	ATTCCACCGACTAAAGCGTCCGCGAGTCAAGACCCTCCGCATAAAACACATCCAAGCGCTTGGGTTAAAGTG	3
41	ATTCCACCCGGCCACACAGCAATGACTGTCGCCCGCCAGCGGCGTACTCCAAGGCCCAAATCTCAAAAATAA	3
42	ATTCCACCAAAGGAGTACTATCACCACTCCAATCCCGAGCCACACCTCGTAGAAAGAGACAAAAGAACGAAG	3
43	ATTCATTCCGGGACAACATTTATCCACACTACGGTTCCGACACCTCCCCCATGTAAAGGGGGCGATTTCACT	3
44	ATTCATCTCCAGAGATCACGTTGCGCAAACTCTGCCCAGATCTTGCTAATATCTGCCGATTTTTTCCGAGTC	3
45	ATTCATAGCCAAAATTGTGAACCCCGTAAACAAGTCAAAGGTTCTCAGCCTGCGTTCGGGCAGATGGGGGAG	3
46	ATTCAGGCAATCCGCCCTCCCCTGTTGTCCCGCAAATGAATATGAACGCTTAGCATGCAGCATAACCAAGTA	3
47	ATTCAGACCCGCCAACGCCAACAACAAGGCGAGAGAACAGTGTAAGCCGGTTAGAAGAGGGCCCATTATAAC	3
48	ATTCACTCCGTCGACCATCTCGTACGACAACACCATGACGACTGTACTCGCCCCAAGTATATACTATGTATC	3
49	ATTCACGAATCCCAGAAACAATCCCAATCTGTGCTTGACAAACTCGTATAGAACCAGCACCCCGAAACGCTA	3
50	ATTCACCGCCCGAGGGCGCGGATTAATCAGTTAAAGCAAACTCGACCTTTCCCGTGCATAATCACCCTCAAG	3
51	ATTCACCACAAAAACCAAACCCGCCCCACCGTGGCCCACTACAAGACTTTCCCGGTAGCCACGGGTTTCTGA	3
52	ATTCACAGACTAGGATCATCCACTGACGCGCGCCTCGCTGACAGGCAGAACCATGTCCCAGCGACAGCAAAC	3
53	ATTCACAACTCTGAACGCTTTACAAGCTCCAAAAGTAACACCCACAACGCACACACAAAGACAATTCTCTGG	3
54	ATTCAATCCGTGGTGTGTAACAATCCTACCCCCCCCTACGGAAAAACTGAGACCGGACTGATGCCAACGTTT	3
55	ATTCAATCCGCTACCTCAATAGTCCAGTGTCCCGAAGCCACTCACGATAAACCTATAATAAATAGGACGTAC	3
56	ATTCAAGGGCTCACTACCAGAGTTACGAGACACCTACCTAGCTAGTAAATACATAATTCAATCAATGCCCTA	3
57	ATTCAACGGCACGTATCATTAATCCTCCCCCTCAGCGCATTCGGACAATGACTCCACTTCCCGCCCAATATC	3
58	ATTCAACATCAACGCGTGGACAAAGTTGTGGATACGATACCTATCCAAATCTCTGTCCGAATGAATTGTTAG	3
59	TTTCTCAGACAAGGCTGCTCATTTGGAACGCACCCGCACAGAGTGATCGGCAGACGCCACTAGAACAGGTGA	2
60	TTTCGCGCCATCCGTATCTTACTAGTAACGAGAAATACATAAGAACCCAACCCGAATCTCAACTTAAATATA	2
61	TTTCCTGCCAGCGACCTAGAGCGTCCGGGTGATTGCTGCGACGAAAGACCTCTGGATGCCATCGGGAGAACT	2
62	TTTCCCTAGCTCACGCTTATGCATTCCTACAGACATACCATTCGAGCGTATCGCGACCAGAGTTTATATTAT	2
63	TTTCATTACCACCAGAGTACACGATAACATTCCACCCCTCGCAGATGCCACCTAGGTCAAGACCATCTGCTA	2
64	TTGGAGGTCAACCCGGTAACACAAAATCAGCCAGACTCCGGAAGCCCAACGAGGCCGCCGTGGAATAATTCA	2
65	TTCTTGCCTCACTGCCCATCTCCTCATATAAAGCCAAATGTACTGTTAACACCTCTACTTATGTCATAATAC	2
66	TTCTTGCCGACTCCGGAGCAGAACTTGCGCCGCCCCGAACGTACAGCCCCCGATTCGCGTTTCTACAGTGGT	2
67	TTCTTCTCAGTGTCTTAAACACAACTAGACTGGTCGCAACAGGCCTAAGTGTCGAGGCACTAAGATACTAAA	2
68	TTCTTCCATAGTCTCGACGCCCAGCAGGCAATTCACAAAACACTTTCGACAACCAGTAGTTTAACGATACGC	2
69	TTCTTAGTAGTATTCGTGACCCTCAGCCCGTATGCGGCATAAGCGGTCCCCCAGCTAAAAACCCTTATGCTC	2
70	TTCTGCCCCCTCTCGATAATCCTACGCTTATAGTGCCTTCCTTCGCGTTCGATCGTTGAAATCACCTAACGG	2
71	TTCTGCATAGGTCAACCATATGTCGCAGCCAAACCAACAGGATACCTCAACCAAAGCACTCAGACTTGTCGA	2
72	TTCTGATACCAATCTTTAGCCGTCAAATGGCAACCGGATACCGTATAGAGGAGCAAGCCTGCCGCCAAGGTG	2
73	TTCTCGGAATCGTAATGGCCACGAGAGCCGCTCTGTGCTAAGAAACAATGAATCAGGGGCTAACAAATACAC	2
74	TTCTCGACTCCTAATAGCACAAGGCCCGAGGGGTTCGCTACTGGGCATCAAAACCCCCTCTTTTCCACCAGT	2
75	TTCTCCCACTGAGGTCCCCGGCACTGCAGGGCGTAGGATCGTCAGACGCGTGAATAGAGCAACATTCACTGC	2
76	TTCTATAGACTGGGATTCTGTACATGTCACCCAAGTTCACACGGAACTGCCTTGTGTCCAGAACACGCTATA	2
77	TTCTAGCGCCCGAGATCGACGACAATGCCCAGGAATACCGCACACCCAGACTGGCGATCATCACCAACCCCG	2
78	TTCTAGCCGCACCCAGAAGTGAAGTTGCGGACGCCTGATGCACGCGTACAGCTGAGGCCAAAGCCAGTATGG	2
79	TTCTAGATACTCCATCCGCCCACTACGCCCAAGACGAGTAGGGCGCCACAACTTACAAGCAAGGCAAGACCA	2
80	TTCTAGAGTTAGCGATAAACGAAACCGCCAACAAGCTGGATCCCTTATCGGAGAACAGATTCACTGCAGACT	2
81	TTCTAATGCGCTCGCCTCCCGAATATCGCAATTTGAAGCCAACCGCCGACGACCTGAATAATAACGCGCATT	2
82	TTCTAAGATACAGTTCCTGCCCGTGCATCGGTTGCCACTTGTTACGGAAGGTTCGGCCGTCCCCTGACCAGT	2
83	TTCTAAGACTGGGGCCATATCCAACCAACTAATAACTGCACGAGTTCCCCGGGCCTACCCACCCCATTTCCA	2
84	TTCTAACGGCCGTACCCATTTCCTCCAGCAGAATATCAGTAGATAACGTTGGAGCCAGCACACGAGACGTTC	2
85	TTCTAACCCCGTCATTGGGGGAGGTCACTACATACGAAGCAGGAACATACAAAGACACTCAATACGCCGTGG	2
86	TTCTAAATGCCAAACCTCCAGTCCCGAGCTCGAGCACGACGCTACGCCCTCTGCACGCCTAGATTCAAGAGA	2
87	TTCTAAATCATCTTCTTTAAGCTCCCCTAAAAACAATAAGCAAACACGAGGCATAGTGCTGGAACCCGGTGT	2
88	TTCGTTCTTCTTGAAGAGCGATCCGGAATACTCTAATCACTCCCCAAGGTCAACCTCCCATAACGCACTCAA	2
89	TTCGTATACTACTCCCTACTGAGCCAGGCAAGCTGATAATCAAGGGTTTGAAATGGATAAATCCCACGCGCC	2
90	TTCGGTCACGACAGTAGCCGCGGACAAAGACCATCACCCCAAAGCAGTGACATTCTCGCCATATGCTAGAAT	2
91	TTCGGGGTTCGTCCTAACGGCAGCACGTTATGGACACAAAGCCCTCTGAAACTAAATGCACCCCACATCAAT	2
92	TTCGGCATGTTGAATGCCCCAATGACGTTCCCAACATGCAGCCGAGCGAGATAGTGCTACACCCTATTGAAG	2
93	TTCGGCACTCCCACCGCCCCCCTTCTTAGAGCCTGTGACCGCCGGAAGCGACGGCTACGCTTTAAGTATGAA	2
94	TTCGGCACATAATACTGCTGCCCGATAAAGAACCTCCCACAGTAAGGCCACGTCGTTGCAAATTACCGACGC	2
95	TTCGGAAACCGATCGGCGTATGACAAACGTAACTTACGTAACTTTCGTGCCGGAAGGACTATAGATACCGTA	2
96	TTCGCTATGGCCAAACACGACAAGAATGTCTTCTGCCGTTCGGCGCCTTCGATTAACGAGATAGGTTGGACC	2
97	TTCGCGCTTATAGTATCGTATTAATACGTCTAGAATAAACCGTCTGAAAACCTGCTTGCACACGGATCTGCC	2
98	TTCGCCTCGAGCGAAATAGACGCTGGACATGATAGTCCATTATTCGCTAGGTGCCTCATTCCAAAGTCTAAC	2
99	TTCGCAGGAACCAGCAGAATAAAAAGAGCCCAAGTGCAGACGGAGTATCCTTAAGACCTTCTCCCTTCACTG	2
100	TTCGCACACCCCCCCCAGCCTTACGATTCGCCGAACATCGTGAGCTTGGGAAGCTAGGACTGGATTAATCCC	2
101	TTCGAGCCCACGCGCACAATAAAACAGAGGCAGCTCCGTTAGTACCCAGGAACTGATCAAAACAGACCAGAT	2
102	TTCGACATTGCAAATCGGTGTTCATTCACGGAACCATTGACGTCACTGAGCGTGCTACCTAATCAGAGATAG	2
103	TTCGACAGTTGTACTGCGCAACTGAGTCTTGACCCATTTACACAGGGGACACGGATGAGCGCGGAACACAGG	2
104	TTCGACAAGCCCAGACAAACGGTCATTGGCAAGAAACGTCCGTCGAGCAAGTCAACACAACTACCTTTGCGA	2
105	TTCGAATGGACCACGTCACCCGACACCTTAACGGACCTACGAGAGCCGGTGAGAAACCACCAGGTAGCAAAC	2
106	TTCGAACGAGAACGACATATTTCCGGGGCCACCTCGTACACCCTCCGAAAAGGAGCTGCCCACCTAAATGCC	2
107	TTCGAACCGACCCTTTCAAACACATCCGGGGGCAATCATGATCTCAGCCTTTGGGAGTAGAGATACGTGTTT	2
108	TTCGAAAACCTCTGCAGCGAAAATCGGGTAACTGACCGCTGTCATGGAAAAAAGCAGCCACCGGGACCATAG	2
109	TTCCTTGATCCAAGCAGAGACCAAGAGAGATCTATGATCATAGATGTGGGAAACACTTGTGATTCCTTGTTA	2
110	TTCCTTCGTATCTTAGCCCCCTCTCTCTAAGAGTCCAGACCGCCACCACGGTCCCTATCGGGACAACTACCT	2
111	TTCCTTCGCATGCCACGCACAGGGGTACCTCCTCACCATTGGAGTACACGGGGTCTTCAGCCCGTACGCCCC	2
112	TTCCTTAATCGCCCCGCCACAATTAAGATAACCCGTCCACAACACAACGTTCGCCCTAACTAACCATAATT	2
113	TTCCTTAAAAGCATCGTATCTTCCCGATCCCATGTAAAGAAAAACAGGTAATCCGAGGTATCCAATCTTCAC	2
114	TTCCTGCAAGTACTGAACAAGAAATCATTGTAGAGCGAGTACACGAACGAACATTGGAACAACGAATACCAG	2
115	TTCCTCACCGCCTAATGGCTCCACAATAAGCAAATCAACCTCCAACGTGACAAATTGCACAAGTTGACAAGT	2
116	TTCCTACCGCCGTCGAGCGGAACGACCGCTTAAGTTATTGAATTAGCCACACCCCTAAATGCGGGACATTCT	2
117	TTCCTACAAAGCTGCATACATGCAAAGGCGCACAACACACGCCTAACGCAATATGCCATTGTCCTGAATCCC	2
118	TTCCTAAGAATAGACTGAGCCTACAGGCCACCTCACGCATAGACGACGACCGCCTACGCCAAGACACCCAGC	2
119	TTCCTAACCGACCCTGTATAGACACTCGCCGTGCAGTTCCAAATAGACCAAATTGAAACCTGAAACGCCATT	2
120	TTCCTAACCATATTAGCAATCACTAGCACGCAGGGCGCACGCAAGCTGTCTATATTGAAAATACCAATTCCG	2
121	TTCCGTGATAATTATAACATAGCCCCTCACTCCACTTTATACCAGTAGCACCTATTAGAGCGCCACCTGGGT	2
122	TTCCGTCCCCCTAGTCGCGCCCACCTACAGACACGCACGATTTGGCTATGTTCGGGTGATAACATTCGAATA	2
123	TTCCGTACACTTGGTGCTAAACCCGTGTCTAGATACCTGCCCAGAACGTAACAGCTAAGCCTACGTAGAGTG	2
124	TTCCGGCTGAAATAAATTCATTAGAATCAGGCTGCGCATCCCGCAATCATCGCACTGGTAGCGCGACTGAAA	2
125	TTCCGCTCCTTCAATCCGGCCCTGCGCTGCGCCTCCAGTCCCTCGAAGGCCAGCCCAGATAAAACTTAAGGT	2
126	TTCCGCCATAAGGCCTCAGCGAGAATCCAATCCACACATACGGATCAGTAAATTGTGTATGTTGCAAGACAC	2
127	TTCCGCAAACGTGCCTACCCTTACAACCCTACACAGCAACCAAGCCATTTTGTCAGTCCGCACCCCCACCTA	2
128	TTCCGATTAAAAACACACACCGATAACCCTTCCCCCGCGGAGGCCACTGTCGCAGACCGCATCCGCGAATAC	2
129	TTCCGATAGAGTATAGCAGACCGGCTGTAAGGTAACTCCTCCGCTCCCGGTCGACTGTGACCGGCTTTTCAC	2
130	TTCCGAGCCCACCAGACAGCGGTGTGCCCTCGACAAATAACCACTCCGCTGCACTCTCCATCAGAAACATCA	2
131	TTCCGAGATCGCCCACAAAGCTCCCGTGAAAGCACCAAGGCCTTCCGTCCAACGCCCCAGCGGAAAACAGAA	2
132	TTCCGACCTTAGGACCCCACGTTCCTGGGTACGGCGACGAGAGACCTAATTACGGGCAAGCTGTCACCTACC	2
133	TTCCGAACTAGGACCCACACGACCTCCTCTTACGACGGCCAACCCGCGTTAAGGATTCACTCACCACCAAAC	2
134	TTCCCTCTAACATCTCTAGCACAGGCACTACGAGGCGCGACAGATGCCACACCATGTAATACCGATATAGAC	2
135	TTCCCTAAAGAACCAGCATAGCTACGATATCGCAGGCAATAACGCTCTTCAGGCTCCGGACATGACCACGGG	2
136	TTCCCGTCAGCCCGCAGCCGCGTAACCCGGGCCTGTGCACCAAGCGAAACTGACGTCTGCATATTTCTACCT	2
137	TTCCCGTAATACAAGGACCGACGTTAGAAAAAAGGGAGGGGTGGATCCAGTCACAACGTCCAATTCTGATTC	2
138	TTCCCGCTCTCCCACTAGAACTAACGTACGACGATCACCGAGCAGCGCTCGAGAGCTGCCGACAATTCTGCG	2
139	TTCCCGATACCGTTTAGGTCGTGTCGCACGTGACGGCTCACCACAGGCCGCACTGCTTCCGCAACCCCCATT	2
140	TTCCCCTTACCTAGCGAGCATTCCCGTTAATACAAAAAGACCCACGAGAAATCCGACACCCTCTGTAGCGGG	2
141	TTCCCCTCATCATAGTTGTGGAAAAAAAATACTAACACAACTGATTCACTGCAACGACGAGTGTTGGACAGC	2
142	TTCCCATTTCCCGCCCGGCCTCCAATCTGAGACCTACTATATACAGCACGAGTGAAAATGCACGCCCCCGCA	2
143	TTCCCATCCGGGCAGCGTAAGCTAAACGCCACGGCTAATGAGGAGAACTACCTCAATTCGGTAGTTATGACT	2
144	TTCCCAGCCTCATGTCACCAGCCAATTCAAAGCTACACACTTCCATAACGGATAATCCCGGTGGTATACGGG	2
145	TTCCCAGCCCTCTTGGAGTTAGATACGCCCAAGGAATACAGCAGAGAACATTTCCGTTTTCACTGCAGACTT	2
146	TTCCCACTATCAATACACGGCAAAGTCATGCACTGAGCACTTACATGCATAGACCTACTTCACCACAGCTTC	2
147	TTCCCACGCACCAACTAGTGAACTACACAATACCGCAAGACGCATTGACCAAAACTCTAGATCCAAAGTCAG	2
148	TTCCCACGAACGTAGATCGGACCTTCACCCTAATCCGGGAGTTGGCAGATAAGCGGAGTTTCAACAGGATAC	2
149	TTCCCACCCCACTCAAGTACACTTAACCTGCTTCCGTAGCACACACCCAGGTCCTTCAAAGACGTGACCTTC	2
150	TTCCCACACACGCCCCCTACAAGGTCCCAATTTCCAACGAACGGAAACATACTTAACACTCCTTAAACCGCG	2
151	TTCCCAAGTGGGTGCCACTAGACGCTGAGAAGGTCAGAGGATCCAAAATAATACGCACGCCATACGTCGCAT	2
152	TTCCATTCCAAAGTGCTTCCCGTGCCCGGGAGACATCAGCCGGGGCAAAGACAATACTAATGGCAACCCTAT	2
153	TTCCATCACCCGTTACGTAACCAAGCTAGGTCTGAGGAATAGGGCTTAACCACCCGAAGGTGACTGACATGG	2
154	TTCCATAACAACGTGGACCGTCTCGCTCGCATTACCAGCCACAGGATAAGAGACGCTAAACTAAGAATTGGG	2
155	TTCCAGCCGCCTTACCCGCACTACCTTGCCTATGAAGATGTAGATAAGTACGAAAGACGTATGTCACGAAAT	2
156	TTCCAGATCCGCAGCATACCCCACGGGAAGGAGATTTGGGTACCTGATTGGATAGACTGGATTTAGGATACT	2
157	TTCCAGACCAGGACACAGAATGGATACGCACCGATGTGCTCCTAACTTCACATAACAGTAATTGCACATTG	2
158	TTCCACTGCGGTTTCTGCACCAGCATCAACCAACTTACAATTCGCGAAAGCGCCTATAAACCATAATGCCGA	2
159	TTCCACTACGCGCAATGGCAGTACCCAGTGGGACCCGACCAAGCATGTCGAACCCCCAATAGGCATACTAGA	2
160	TTCCACCGTGTTGAAACAGCAACGCGACTCATTAGGAGAACGCGTATAACGAAAACAGCGGCCGAATTATTA	2
161	TTCCACCGCTAACTGCAACCCGTAACTGCACGCAACAATCCCCCCGGTATACGGGAGTAGGTTCCCTTCGAC	2
162	TTCCACCCTGCAGAGGGTACATCCTGGGTTAGGCTCCCGGGATTAAAGCAGCACTTGTAACGTAGGCAGCGA	2
163	TTCCACACAGTCAAGGAATAATGACACTAGCGACAACATGCCGCTACCACCCACCTCCCAATCGTTGACCC	2
164	TTCCAATACACCAGAAAAGAATCAGGAAATGAGACACCGCCGCCACTCGTATTTAGCCGGTGAAGTAGACCC	2
165	TTCCAAGCACAAAAGTCTCCGCAGCGACAGGTTCTGGGGACCACTTACTACAAGCGAGATCTAATTCACCAT	2
166	TTCCAACCAACGCCTTGGTGCGATAACAACTCCGCAATAATCTCCCCCGTCACCGGAACGAGGATAGCCACG	2
167	TTCCAACAAGGCCGTTCACCGAAACGATCCTAAGGTTTGCACCTTGAGCATACAGTTACATAGCATCACCCG	2
168	TTCCAAAGACCTCTCTAACCTGAATGAACTTTCTACTAAGAGAATAGGATGCCTTCAATCCGGTCAAGCCGT	2
169	TTCCAAACCTTCCCAGGGTCAGACCACCGACGCGCCTTCACTGACCATTGACCCAACACATCTGTTAAAGAA	2
170	TTCATGCCAAACGCACCGAGCCTGGGCCAGTCAGCCGTAAGGAAAATCGAAACTAATGGATTTCGAACCCCT	2
171	TTCATCGACTTATTGCTAATTTGAAGAACCTCTGACGAGGCACCTTCACACCAGAATACAGGGGCGTATAA	2
172	TTCATCCACCCAGCAAGAACTGAGGTTTACTGCTCAAGCGAGTTAAGCTGACAGATAGACTGATCGATAAGA	2
173	TTCATAACTAGGACATGGCAGTAATCTACAATATCGTGGACTGCCAGGGACCGAAATACATTCGATGGACCC	2
174	TTCATAAACCCGCCCACCGGGATGAGGCGATCAAGTTTATAAACCCGTCTAGCGAGTCTCCGTAATTGCAAA	2
175	TTCAGTGCAGATCGTCCGTGCAAACAGGATCCAACTTCCTAACCTTGAATGCAAAGAAAATTACTCTATCAC	2
176	TTCAGGTGTGAAAAAGCCCCCGCGCCGCACACGCGTAGCTAAGACATGTCCACCACGGGTCAAAGATAATAC	2
177	TTCAGGGTGCGCATGTATTTATCCCAGCATCCACACGTATCGCCCAAGGGCCCTTAAAGTGTTCACTGCAGA	2
178	TTCAGGAGATCCGGCATTGCAAACCACTTTACACTGAAAAGCTATAAGTCACTGCGACGTCCTGTAACCAGG	2
179	TTCAGCTCGCTTACAAGCAATCCTTACGCGTCGAGACCATACCTATTTCGGCACGGCCAAGACAGTGACTAA	2
180	TTCAGCCACGAGGGAATCGCTCCTGACGCTAACCTGGAAGAAAGCCGCGATAGATGAGATCTTTACACCAAG	2
181	TTCAGCAACGGCCTATTTGCTTCATCCCTCCCCTGGCTCTCGTGGACGAGCCTATTCCCCTTGCCATTTCAC	2
182	TTCAGAAAAAGGCCGCACAATCACGCAGTACACCGCCATCTTCACGCACAGAGGAAACTGGGACCGGTATCC	2
183	TTCACTTCCAAATGAAAGCAGCATTGCCAGAGAAACGTCCCGCATCCGGCACATGGATTGCTACTACAGCTC	2
184	TTCACTTAACTCACGATAACAACGCGGTGATTTGAATACTTAATGAGCCTCAACCAGATCAAGCTAGGGCAA	2
185	TTCACTCGCAACGAACACGCTCCCTTTGGTCGCCCACACCATCAAAGTACACGCTCGCCAGCCAGCATATTC	2
186	TTCACGTGATTCGTCGCGTGCGTATAAAGAGGATGGGAAAGAGCGGAGATCTGGTCAGACTCCCCACGGAAG	2
187	TTCACGCAGTAGAAACATAACTCTACGATGGACCTCAACCATCATCAAGTATCCCTTGGTCCCACATAACGC	2
188	TTCACGCAGCCTTTGGTTCCGGCACCAGAGCCACGGAAACTAAGAAAGTCCTCGGACAAAGTCGACGTTGTG	2
189	TTCACCTCATCTATTACCACGGCCACTCGGAGTCACAGACCTCTACCAATCTTTGCCCCACTTCCTCAACCA	2
190	TTCACCTAACCCCGCTGTGTGTGTGAGCGACCTTACTAGCGTCGTGGCTGTAAACCAAAGTCTCGCCTGAGC	2
191	TTCACCGTCGTCGTATCAGATTTGATCCGAAGCGAAAGAAACATAAAGCTCCCCTCACTCTTAATGGCCTTT	2
192	TTCACCCTGCGATTCCTCATTCCGTAGCGTTAGCGAATAAACGAGACACGGAACACACCATCAACATACAGA	2
193	TTCACCCAACGCCAATAGGCAACAACGTATTCACGTCACTAAACAACCAAGTTCCAAGCTCACTACAGGTAA	2
194	TTCACACTTCGGAGCCAACGCATGGATCTCCCTCGAGCCGCGTAGCGATGACCGTGAGAGCCTTACGCCAC	2
195	TTCACACCGAAGCTTACCTGCCCCTCCATGTAACTTGTAATCGCGGTGAAATGGTAGTACTCAGACCAGCAC	2
196	TTCACACACCATCAGCGGACGCGGACACGATGCACCGCGCTCAACAAAATAGTGTAGACATCAAAAATGTCG	2
197	TTCAATGAAACGAAACAACCGCATGAACCACTTAAACGACGCCCACCTCACCTCTAGCAGTTCAGATGTTCA	2
198	TTCAAGCCCCAGCGTAAACACACGTGAGTTCACTGTAGAGAAGGAACCAAAACCTAGAAAACGTAAGGCACA	2
199	TTCAACTGACAGCACTTTTTCGGCCCTGCCAGGCTAACCGTGCGCTCGTGATCTTTGATTTATCCCGAACCC	2
200	TTCAACGTATCTAGCCATCCACCCTGGCACCCTCATCATCTTCTTCCCAACCGTTCCCGAAACGCCGCCCAG	2
201	TTCAACCTAGCTATCTCTAAAAATAGTCCTCCGGCATCCAAATGGTTGAGAGAGCGCACGCACCCGGAGCAG	2
202	TTCAACCGCCTTACGAGATGAACCAACGATCGCCCACCCTCAGGCTGTGAAATCCATATTCACACCTAAGCC	2
203	TTCAACCATCAACATATACCTACCCCACGATACTCTTGCCCCTGAACATTTCTTCCCTACCAGAAGGATACA	2
204	TTCAAATAACGCAACCTCCTAGTATACGACCGCTGGCCGGACGTGGAAGCTGGATGCGCAGGGAAGCGAACA	2
205	TTCAAAGCTGAGCACATGGGAAAAGGCGAAGAATCGCGCTCTCGTAAGAGCCACACATTGTGATAACCCTCG	2
206	TTCAAACTACTTCGCGCCCTCAAAACTCCATGAGAATCCGTGTCTCGGACGGTATTCGGAAAAGCTCCAGCA	2
207	TTACCCTCAAACCTTCTGGAAATCGCGTTATTCCCCAGGCTGACCCCTTATCCAGGCTGCGCCGGATCTGAC	2
208	TTAACAGAAACCGCATCACACACATTCACCCCAACATACTCCATAGTCGCGCCAAGAGACATCAATACAAAA	2
209	TCTCAGGTCCCCGCAAGACTCAATACTACTAGACATGAGTCACACACAACACCAGTGTCCAAACCCACCTTC	2
210	TCTAGGACCTGAAGCGTACCTAGATTCGTAAGAGGACCCACCGAATTTTGCGAGTGATTCCGGCTTACATCC	2
211	TCGATACGGCCCTACCCACTCACCTCACCACCCATACCCGTCGCAGGTCCCACAAATCAAGTTTGGCCCAGG	2
212	TCCTTACGTGACCTCGAAATCGCTTCTTACGGGAATCTCGCAGCACTCCTCTCTCAGAGTACTGTACCTATA	2
213	TCCGAAACACCTCTACCACTGACAGCATGCCCATAAGAAGTTTCATGCCCTCACTGATCTACGAACATCGGT	2
214	TCCAAGACCTAACACACATACGATCAATATCCAAATACAAACACCACACATAGAATCCCCCAAATATCCAAC	2
215	TCACGCGCAACACGAGCCTTTGTACATCCCATTTTCACGCAACTATCGCACGTGAGAGCCCGTTTCACTTGA	2
216	TATGCGCACTACGGCGAACGCCCCACCTCGATTCGAAACTGGTTAAGACCAACTTACAAATGTAGTTCACTG	2
217	TATGCACGTCCATGGTGCGTCCCCTAATATATGTCTTACCCATCGCATCCACGCGTCGTTCACTGCAGACTT	2
218	TACGTACATCCCGCATGGTAGCTCCTCTAAAATGGGGCGACCCATTAGACATAAAGCGTTTCACTGCAGACT	2
219	TACATCTAGCACGGTGCCAACACGGCCGCCCGTAAGGCCACAAGAAACCGTAGCATCACATAACGTCGTGAA	2
220	GTTCTTCTCACTAAGCCAACCTCTACTAACGGTTCAGCATATGCCGCGCCAATTCCAGCACGGCACTTGTGA	2
221	GTTCTCTCAACCCTAACTCCAACGCTTCGACGAAGTAAAAGGGGTGAATGACATTATCCGCTGTCCCTTGTT	2
222	GTTCTCCCGTCCTCGCAACTGTACACAGAGACTCCAGCACCAAAACTTTCCCAACTGGAAAAAGTCGGAGTC	2
223	GTTCTCCCAGTGCTTTGCACAAACACCCGCATCCTCGTCAAAGGGCCTCCGGGTAGATAACTCTCGCCGAAA	2
224	GTTCTCATGCCACTAGAATGCGGATCCTAGCATCCAAAAAACTTAAAAACCCGATAGACCTGATCTTAAAAG	2
225	GTTCTCACCAGAGCCCCTAAGGCGCAAGCACTTAACATCGTAAGAAAGCGCTCCCAGCGCGCACATGATATC	2
226	GTTCTATCCGAAAAATGACTTAATTCGATTTCCTACGCGGAAAGCCGAGATGGTCGGACAATAAATGCGATC	2
227	GTTCTAACTGCCCCCAACACGCCCCAGTAGCATCCCACTCCACGGGGAAGAAAAGTGCAACGCTGAGCCGAA	2
228	GTTCGTGCCCCCCCTACACGACAACAGCCCATAACTGGAGCCACCCGTCGATGGAATACGTAATCTGACCCC	2
229	GTTCGGCATCCTTCAAGAGAGCCCATGCATATCAGTCAAGGACCAATTTATCCATCTCACTCACGAAACCGT	2
230	GTTCGGCAGACCAGCTAACCCCGGAAGAAGTATATAGGGGAAACAATCTCAACGCTAGTGGTGAAACGAAGA	2
231	GTTCGGAGCCAATACTAATGCCTCCATACACCCCCAGGCCACACAGAGCCAGTCAAACACTGCTGGCACTCA	2
232	GTTCGGACAATATGAGAAGAAGCACCACAAGTCGTAAAGAGCATGACTTTAACATAAACAGACAACAGATGT	2
233	GTTCGCGGCAAGAAAGATGACGACCCCGAACAACCCGGTAGCTTTAGATACCGGCCAGACATGCATCTGAC	2
234	GTTCGACCCCTAAAGCCAACCAGAGCAGGCTCCAGGTAACGGTACTATTCCTCGAATCAAGAATGCAGACAT	2
235	GTTCGAAAACATGAGGCCAGACTTAAACTAACACCACAATGATAAGTCCTAGCCAGGTCATTATCGGACTCC	2
236	GTTCCTGTTCTTATTTAGCCGAACTGAGCCCCTACCACAGCGCCAAATGCGTCGAGCGCTACCTGTTTCACT	2
237	GTTCCTCGTCGTACCGAAGCCTGGCTCCCTAAACCAACAGAGAAGGTCTCCCGATATTACTTCACTGCAGAC	2
238	GTTCCTACAACAAGGGCCGGCAGTGCCTAGACCGCTTTCCAGTGCACCTGGAACGAGGGTCCCCGAGTCAAC	2
239	GTTCCTAAGCTCAGCCACACAAGGCACAGCACCTGGCCTCACTTCTAGCAGTTCATCACCAGAATGACTACA	2
240	GTTCCGTCACCACCGTGAAACGCTAGGTAGATTTGACTATATGAGGACGTAGGGTCGTCACGCCCACCACCA	2
241	GTTCCCCAGACGAATCCACAACTTAAACCGCTGTCGGACAACACAAGATCATCCAGCGCCAATAGTCACATC	2
242	GTTCCCCACCAAAAACCACCTGGGAACGAGACCACTAGGTAATAGTGAACTCGCCAGCCAGGATACGACCGT	2
243	GTTCCAGATGAACAGGCGCAGCCAGCACCTAAGGAGTGCCCTGATTTGGCGCACGGGCTACGAAGCAAGCGA	2
244	GTTCCAGAATGGCCCCAAACACCCACCAAGGCCTTCAAACTACCTGGCAAAATTCCAAACCTCTTCGAGCTG	2
245	GTTCCACCAACCCCCGGCACCCACAGAACCGCGCATCAGGTTTCGTACCCTTTGCTCACACTGTTTTCACTG	2
246	GTTCCACACTGCATCGTTCGACCCCATCACGCGATCTCCAACACCCTCGAAACGTCTCTTCTTACGGACGGG	2
247	GTTCCACAACCTCACGTGCCGCAACAAGTTATAACCAATGACACAATACCCCCTCGCCAGGCAGCAAACCCC	2
248	GTTCCAAGTCACAGGATAGGTACTATCAAACGCGCGGCGGAAACTTCTAAAGAGGGCCGTCCACACTTCTCA	2
249	GTTCCAAACTATACGCATTTCATTCAAACCTCGAATGTAAAGCCTGAACAACATACGACCACAGAAGACTTC	2
250	GTTCATTGGCCTAGAACCGTGCCGAATGCGAACCATCCCAGAGCGGCGTACTGATTCGTTTCCAGATGCGGA	2
251	GTTCATGTGTGCCGATCCAGAGACAGACATGAGATTCACCACAACTAGCCAAAGTCACAGTTCACCGGCCGT	2
252	GTTCATGGCACCACGACCACCCAAGGGACGGAAAACCTCCCACCGTTTACGTGCAGGAGGGTCCCTACGTAC	2
253	GTTCATGCCGGCTGAGAACCCCGCCTAAGAAGGCAGGACCCCTTCGCCCACACCCACGTAGACCTAGACTTG	2
254	GTTCATCCCACGAAAAATAGCCCCACCTTACGCACCGTTGTATCAAGCGCCTCACCGGATTCCAATCGACAC	2
255	GTTCAGTATCCCATCTACAAAATGAAACCAAAGCCAGGACTGATCACCAGGACGGACCTGACCATAAGCCGC	2
256	GTTCAGCAAGGTTAACCACCCACCACGCAAGGGACCGCCACGCATCCTATTACGATGACCCGAGCTACGGAC	2
257	GTTCAGATCTGCGCAAGACTACTGAGATAGGCACACGGTTAACCTACACCCAACGTCAATCGAACAGTTCAC	2
258	GTTCACTCGACCACCACCAGCCCCCACCGTGAGTATAATGCTTTCTTGTGAACCATAAATAGCACTGATACA	2
259	GTTCACCGAGAGTAATTACGAACCCAAACTCGACACAACTTAGGAAGTAGACAGCATCCTAACACAATTCGA	2
260	GTTCACCCCACCTACATTACACACTCCCACTCCAATACGTTGCTGACAGCACTGCTCCCACTGGCTTAAGTG	2
261	GTTCAATGGCATGACCATGTATCCTCCGTAGGTGGTTACACTGGTGCTAACAATGTTCCCAATATAACCCAC	2
262	GTTCAATCGCAGCGAACAAAAGCTTAGCTACACAAAGCGGACTAGAACGCCATACGGCAGCAGCAATAGCAC	2
263	GTTCAAGAGGGACACACCCCCTGACCCTATGCATGCCAGAATCGCTGTCCCAATGGATACAGCCTTGATTCG	2
264	GTTCAACAAAGAATTGAGCATCCGCAAGTTCAAGCCAATCGCAGACCAGAGAATTTAGGCTAAAGTTCCCGG	2
265	GTTCAAACCGACACACGGACCTCCACCCCCAGCCTTGAAGCTCAACGAACGCCCTGGACATCGAAGCACCCT	2
266	GTCATCTGGGCTCTCTGCCCAAATGAGAAAACCAGCTGCCGCACGAACTTTAACCCAACTGATCCAGTTTCA	2
267	GTACGAAAATAGGCCGGCAGGCAACCACTAGCAACAACTTACGTACGAAACCGATAGAGCGTAGCTTCACTG	2
268	GGCTAGGGGCACGCTTACCGGGCCCCGCGGTCTGCGCAATGAGCAGAGAACCTAGATTTTTCACTGCAGACT	2
269	GGAATAACGTACCCAGTTCACAGCAAATAAATCAATATGTCACTGGCTCTCTTAGGGGAGCGATTTCACTGC	2
270	GCTCTACATGAAAAAATAAAAGCACCTATCGAAAAAATGTCTGCAACTGGTCAATATTCGCCCGACCCGTTC	2
271	GCAGACAGGACATAAACAGGGTAAAGTTAGTTGTGGGTACCGAGACCCAGACAGGTAGCAACCCGCCTTTCA	2
272	GAGTCGCAACGTAGTGGAGTAGCTGATTGTAGTATAGGTCAATACGCCTTAGGCACTCCTTCACTGCAGACT	2
273	CTTGAGCATCAATGTTCACCCGCACGCCCATGATGAAGGTTCCGCTGTTACCCGGCTTACCGCGGTACTTCA	2
274	CTTCTACAACGAACATAATGCGGCCGTATACAAACCCGCAGACAAACGTTGTAAAGTATAAGCGACTCCACA	2
275	CTTCATACCGCTCACTGCAACCATGACGGCAAAGTTATCCGCCAAATAATCTGACCGCGCGCGACGTCCTAG	2
276	CTCCGGTAAGTTCTTGTCGCCCCGCCGCCTCCGGGATCATATCCCTCTGAATGGCTAAAAACACATTCACCT	2
277	CTCCAGTTGCATGCTAAGGCCCCTGTGCGACGTAACCGTACGTCTCAGAAACAAAATCCTGGCGAGGCCTTC	2
278	CTAGATCCAAAAGTTCCACTCCGGGTTCGTGAGCACACAGACCTCACGGAGACCATACTTCCCGAACATCTT	2
279	CTAACCCACCCCCCCGGGTCGACCCCGAATATAAACAAATCGAACATTCATATCAAAGCAAAGGCAGTTTCA	2
280	CGCTTAGTCCTAGAATTCGTACCGCACGAAAGACCGCCGCGAGTCTGAATGCTGGACGAACTTCACTGCAGA	2
281	CGCTAAATCTGCCCGACCTACTAAAAAACCACTCTCCCTCTGTTACAACAACGCCGAGTAATTCACTGCAGA	2
282	CGCACCCGCCGGACCGGTGCTTTTACGGCCCGGCACGTACCGGCCTTCGCCGAGAAACTCCGTTTTCACTGC	2
283	CCTCACTCGGACCGCATAGTCGATCCCGGAGCATCAATGAAAGAACTTCATCTAACTCTAGTGCTTGTTCA	2
284	CCGCAAATGAGAAAGTATACCTACGTCACGTATCATTAGCCCTGGCCCTTCCCGTAGTTCACTGCAGACTTG	2
285	CCCTAAAGAAGCACCTTGGTTAATCGGACGCTGTAACGAGTTGGCTGCCAACGCCCATAGCGAGTGCATTCA	2
286	CCCCCCCACGCATCGCCCTTACCCTCATCGCACACCCCAATCTCATCTTTCAGGGGCTATGCATCTTCACTG	2
287	CCCAACGCACGTAAGAATTTAGCCTGACATCCAGTCAAAATGATATCGTCCTCAGATATTTCACTGCAGACT	2
288	CCAACGCCACCGTAAAGATGATTACTTGACCGATTACGCTTTAGCCACGCAGCGCCGTTTTTCCTCCCCCGC	2
289	CATAACGTATACATGACCCCGCGTAACAGGGAACGCCGCCTGGATACAGGCCGACCAACTCGGTGTTCACTG	2
290	CACTCATAACAGCTCACGCCATCAAGCGCACCAGCTCCATGAAGGTGTGCGTCAACGTTTCACTGCAGACTT	2
291	CACTAAATTCCACTGCAGACACACACGAGCCACCTACGGACACAGTGAACTGCACAGCAATCACGGCGAATT	2
292	CACCACGGCAAATCTAATGCACGATTGCAAACGAAAACCCTTCCATGACAAAGTTAATCCACAATACCTTTG	2
293	CAAGCTGGCCCGACATAGGAGCTGTTGTCGCATTGTAGCAAACACCAGACACCTGCAAAATACCTTCACATT	2
294	ATTTTTCACGACCCCATCCCTATTTAAACACCGTCATGATACGTTTCAGCTCACGCGGACGGCTTAACCCAA	2
295	ATTTTGCGTGATGCATGACCCACAGCCGGTAGGTCCCCGAAGAGTGCCCCATTGAGCAAGACCGAGTGTGCT	2
296	ATTTTCCAGACTCGTCCTCCGTGTTGGAAGTTCGGGACACTCCGCACCCGTATAATCACGAATAGGCCCAAG	2
297	ATTTTCCAGACGGGAACTTCAATGCACCGCACCACAGACCCCTATCACGCCAGAACCGCGCCGCTAAGTCTC	2
298	ATTTTAGCGCTGAGTCTTCTGCGCTTTCCCCGAGTTCGAAGCGTATGAATTGTAGGACTCAACAAAACGACA	2
299	ATTTTAGCGCTCAGAAAAGCGATACTATGCCTACGAACTAACGCAAGCAATGTATGACGGCTTGCCCCTCCT	2
300	ATTTTACTATCGTACAGGGTAACCAACGGACACGGCGCGCGATCATCAAAAGCATCGCAGTGCAAGTATCTC	2
301	ATTTTAAACTATCGCAGGAGAGCCCTCTCAGACCAATCTACCCAAGAGGCCGTTTGACTTGAAGTGCTGTGA	2
302	ATTTGTCAAGCCACGCGATGAAAGGCTAGACGTTGAGTCAATGCTGGCGTCTGCCATAGCCCGCCTTACACC	2
303	ATTTGGTCATGAGCTCCTTCATCGTACCGCACCGAGCTACAAAACGATTAAGAATGCTAGGCCCGTCAACAC	2
304	ATTTGCGCACTATCGCGACATAGTCGAAGAAAGGCCGCGTATGTGTCAACGCGAAATCTGGAATAGTCCACA	2
305	ATTTGCCGGACGTGGACACCTCTGAGCACCCCGTCTACCAACAACTAAGGATTGTGGGAGCTACACGAGGCC	2
306	ATTTGCCCCACCGGCTCAGAGCGCATGCGCAGCAATAACCGATCAGCGCATCTACCAACAACCGAGCACGCA	2
307	ATTTGCCAAAGCTTCAAAGCCCCCGTATCCTTACATCTGTTAAGGGAAATGCAGCGGGATATCCCTCTACCT	2
308	ATTTGCAAGAGCAACCACCATCTTAATCGTCTCTACAGAGTTAATGCACTCGACACGTTATGTTCATATAGT	2
309	ATTTGCAAAAGCCGAGCTAGAACAGGGCCTGCTTTGACCATTGGGCACCTAACGGACATATCTCACACATTT	2
310	ATTTGATGCGCTAGCAGAGGACGCAACCACACCGATATGCTAAGCCGCTAGCGTGCGAAATCAGCATAAAAA	2
311	ATTTGAAGCGCCTCCACGGTACATCACAACTGACATCGGAATATCTGCCAACTGGGTCTGGATGTACCCATT	2
312	ATTTGAACCAAACTTACGGCCCACGCACGCCGCGAACCTTAACCCCCTGTAACTGTCCGGACGCTCCATCCA	2
313	ATTTGAAAGTGCATACCTCCGAGAGCTCGCTGGTATTACACTTTACGGACGAAAGAACCATGACTCTCATAA	2
314	ATTTCTTGCGAACAATCACCGTAGTTTCCCGACGATTCAAGACAGATTTGCCGCATCGTCACGTCTCCTTTG	2
315	ATTTCTTCAAACCAGAAGCGACCACACACGATAGGTATAAAACCCCCTACTTGGGCATCCCTGGACTGCAGA	2
316	ATTTCTATATCTACAGTTTGTAAACCGGAACCAAGCCCCGAACTCTAATACAACGGACTGATCCACTCTACC	2
317	ATTTCTAATCAATATTGCTCCAGCATTCAAAACTGCCCCAAGATCGCACTACAGGCCCATCCTCCGACGCTA	2
318	ATTTCTAACTCGAAAACTAAACACGATGGAGGCCTTCCATACCATCCGGACCGATAATAGCGGTCCCTCAGG	2
319	ATTTCGTTGTATAGGTGCAAACCAGAATGCCCAACTCAGCCCGAAGCCTAACATCGTGGGTAACAGATTCAC	2
320	ATTTCGTCCGTAGGCGCCGACCACGCTTAACCAACCATCCGAACGCGTCTTCGGCAACATGCTCAATGGGCC	2
321	ATTTCGTCCAGAGCCGATTTTCTGGAAATAATGTTCGAAGATAATCTATGACACACAAACAAACCCCTAAGG	2
322	ATTTCGCCCATACCCAATACTGACCCTCGGCAATTACATCCCGCCTGCCCAGTTCTCGTATCCTCGAGGACG	2
323	ATTTCGATGAGTAGGAAACCCACGCACCACACGTGAGATCGCAATATAAAACACGTAATACCAAACTCTTAG	2
324	ATTTCCTCCGCATGTCCCCCTGAGCCCGCAGGACGAAATCAAAGAGACTTCAATAGCAGGGGAAGAAACAGA	2
325	ATTTCCTCACACTAATGGAGGACCCGTCCTGGAATGACCCATCTGCCGTTCTCAAACATATGACTGCGTACA	2
326	ATTTCCGGTGTCGGGGCTAAATCCAGTACGACCGACGAATGACAGAGGCCCGCGCCCGAATAAAGAACAGTG	2
327	ATTTCCGCCTCAGGTACATGGCACGGGGAACTTACTAACTGACCATTACATTCACGCTTCAGCATAATTCAA	2
328	ATTTCCCACGGCACACTAGGATGGGACGCCAAAGTTGTTGGCTGAAGCCCAGCCCTAAACATGACCCCATCT	2
329	ATTTCCATGCACAGCATTTCACAGCCCTCTGGATACTGGCGGACACAAGAGTAGATGCATCTGAACGAGATG	2
330	ATTTCCACTCTGTCCCGCCCAGAAACCTTCTGTCGTCCAGCGGAAAAACTGAGTAAGGACTGAATCATATAA	2
331	ATTTCCAATACACAAAAGCTGATAGAGAAGAACAAAAAGTACTCTCCCCCCAACAGGACACACTGTTCACTG	2
332	ATTTCCAACGACCAATGAGCACCGTCGACCATAAATCCCGCTCGCCGAGCACATGAATGTTTAACGTTATAA	2
333	ATTTCCAAACAAGGCCGCCCCACAACGACCCCTAAACCTAACAGTGATTTGACTGGCTTAAACGGGGTCGCA	2
334	ATTTCACCGTCCACCCACCCCACCCAGGTAACGTCGCCTTCGCTCGATCCAGTTAATACGACGACACGCCAA	2
335	ATTTCACAAGTCAGCACCATTGTAGCGCGGAATTCGGGGCACTTGAAGTAGGTAATCACTTCAATAACCATG	2
336	ATTTCAAAGTCCCGGCAGCCCTGCATCACGGCACACACGTGGAACGCAGCCCCACGTCTAACTCTAAACTCC	2
337	ATTTCAAACAACTAAGCCCGTGGATTCCGTATCATTTGTAATACTACACCCTTCGTCCTATGCGAGTTAGGC	2
338	ATTTATTCTCGGCCACTCATATTCTGTCACCCAGCTAGAGATACCGTAACGGAGTTCGAACCGCTAGTAAGT	2
339	ATTTATTCTCCGAGACGCGTCCGCTCAGGTCCCCCGAAACCCCTTATTTAAAAAGTCACAAGCCTCGAAAAT	2
340	ATTTATCCTAGCCCTCCTATGAAACCTGAGCAAGAAACTCGAATCATATATTAAGGTTAATGTACACTCCCC	2
341	ATTTAGCCACAAGGTGCTCCCGTGAAAGTGTGATTACGGCGACACCTCGAATGAGGTTAGCATTAGAGTTCA	2
342	ATTTAGATGAAAGCACCTATATAGCACACGTCAGAGTGTGCGCGCGGGGTGTAACAAAATCGGCCACCGAGC	2
343	ATTTAGAGATGTCCCATCACTAACTTGAGAAGAACCCTGGAAACATTCATCCTTCTCGCATAGAGCGATCTG	2
344	ATTTACTGCTACTTTACACCATCTTCGAGAAATGATCCCAAATTCTATTATTGCAAGACTGCCAACCCAATC	2
345	ATTTACGAATCGCTAGCCCAGAGACGTCACCTCGCCAACCCCCAGCACATATAGCCTATATGCTCATAAAGC	2
346	ATTTACACGCCTAGACTCGGAGACGCCCCCCCCAGATGGAAGCCACCCAACTACTATATCCAAACTCCGCGA	2
347	ATTTACACCGGAGGAGACATTACGACTAGTTCAATCAAATACACTAAACACGCCTTACCCCATATACAGCAA	2
348	ATTTAAGTCACAGCATCAGGCCGGAGACCCACTATTCCTAAAATAATGTAGTGCTCACACGAGAGGCCATGG	2
349	ATTTAAGGACCAGGAATCCCTGGGCTGGCACGCCTCTCCCCAATTAAGGCTACTCATCGTGATTCCACATCG	2
350	ATTTAAGCACTGGAGTTAACAGTTTGATACGGCGTTCCAACCCGCTCACAGAGTCAAATAGTTCCCACCTGA	2
351	ATTTAACTCCATGACCCTAGAACGTAATAACCCAAGAAAACCACCTCACACATCGCGAGATGCATAGGCCCC	2
352	ATTTAACTAAGGCCAAGCCGAAGAGCAGACGATCGGATTGTCCCAGGATCCAGCTCGATGAGCAGCGGGAAT	2
353	ATTTAACGCACCGAACTCATGACCGCGCACGGCCGTCTGCAATCGAACAGGCTCACGACAAATGTGCTTGTG	2
354	ATTTAAAGTCCTCTGCTAATGGAGCACCCTCCCTGCACGAGTAGACAGCAAACTGACTCCCTTCCCTTCCGG	2
355	ATTGTTAGAGCCTCTTGGGCTAGCGCCCACTCTTAAGACATGAACCAACGCTCAATACCATACACGTCGACT	2
356	ATTGTAAATGCCTTAAAGACGCTCCGCACGTTTTCAACACCCGACACAGGGAACATGTACTTCGTAGTTGTA	2
357	ATTGGCTTATGGCGATCCACCTCCACCGTAAAGGCGAGCCATCGTCGTACATATGACCTCCAGACCAAAACA	2
358	ATTGGCGTTGCCAGTGCACCTGGTATATAGTGAAGACAATAATCGTGTACCTTCCCCACTCGGACACTCGCA	2
359	ATTGGCGACTACACCAAGAATAAAATACCGGAGTAGTATGACCCCGGTATCCAAAGGTTTAGTAAGATCATT	2
360	ATTGGCCAGGTGCCCCCTGCCAGCCACGTTATAACCTCACCCACTGACATCCCAATACCACGAGCACGGTAT	2
361	ATTGGAATTCTAAACGTCGGCCACCCCGAGATACCTACATACGTTTGGAAACGCCCCCCGTGCCACGTCGCA	2
362	ATTGGAACAAGCTGCCACCCACTTCTCGACGAAGCGACCCCCCGTTCGACTTGGAAAAGAAATAAAGAAGCG	2
363	ATTGCTACGTAGCGGAATCCGCTGTGTAACCCCAACTATGAACTCTCTACAAGTGCCCCTAACGACGACTGT	2
364	ATTGCTACAGGGCCTAGCCGATAAACGAAAGCTAAGTTCCCCCTAAGCATGCACCAGGGCGCGGCTCATACA	2
365	ATTGCGGAGAGCAGCCTTGTAGAAAGCGTGTAAAATAGTCTTGACTATGGCGACCGAGGTAGATGACCCCGT	2
366	ATTGCGCGTTTCGTCAACGCCACAAAAAACGAAAAGTGTCGATATAAATTTTAACCAGCGATATCTGCACGG	2
367	ATTGCGCCTATTACTTGAGCGTACAATATTGTAAGCACGTTCTTTTCCGCACTAGGCCACACGCAGCATAAG	2
368	ATTGCGCACACGAGAAAAGCTTATGAATATCAAAGATCTTCAGTAAGCACGAAGATAAGTGCCTTCGAACCA	2
369	ATTGCGCAATGCCAAATCCCTTGGCCGCTGCACCCTGCTGTCATACGAGACGGCATTGCCCACACTGCAGGA	2
370	ATTGCGCAAGCATGCCGCTCATTTACTTGGCGAAGGTGGTGACGAACCGTGACGCACACAACCGTGTTAGAG	2
371	ATTGCGATGTTTCCTCCTTGTAATCAAACACCCCAAGGAGTAAATTCCCTGTTGTCAAACATTATGGCTAGA	2
372	ATTGCCCCTCACCCGACTAACTCACCCCAAACAAACTGAAAACACACAACCACACAGAAAACATATTCACGG	2
373	ATTGCCCAAGATCAACCCCATATACTGAAACCAGCTACTCCCGACCAAATCTACACACCACTGTACGAATAA	2
374	ATTGCCAGCGATCAACCTCTTAATAGAAAGGCGCCTCCAAACCGAGCAGCTATTAATAACCCAAGACAGCAG	2
375	ATTGCATCCGACACCCTCGACAGTCGCCGTTTCCCCGCTTACGAAAACTCCCTTACCTCCACCTATCAATCA	2
376	ATTGCACCCCAACACTAACTGAAACACACGCAATGGAGTTTCGGTGAAGTTTCGATGCAATATCAGAGGCAT	2
377	ATTGCACCAGACATAGGAACCGTCCAACGAACTGCCAGTAGTTAAGATCAACAGAGGCCGAAGTAACATAGA	2
378	ATTGCACAAAGTACGAAAGGACTCCGCCTCCACAGCCCTATCGCGATTCCCTCAAGCGCACATCCTATACAT	2
379	ATTGCAAACAAGCAAATCGTTAAAGCTCTCGACAACTACTGACAATCAGCGAACCCTATAGGGATCCATAAA	2
380	ATTGATCCCCCCATCTCCCATGGGATAGAACCGCAGGGGTAGTCGCAGATATATACAAACGAATCTTTTCAC	2
381	ATTGATCCACGTACCACCGCCCTCAACAGATGGACGACGTGAATCGTGAGCGATAGTCACAACGTTAGCCCG	2
382	ATTGATATATTTTATATACCCTAATACGTAGCATATGCGCTTTAAAATCCGGGAACACGCAGGGGGTTCACT	2
383	ATTGAGCCATCCATAAAGACTACCGAGGAATACACTGGCGCGGTAGCCCCAATTCGACTTGCAGCAATTTCA	2
384	ATTGAGAGACATATCTCTTTTTATGTCCGTCTCGCCGCAGTGATGTAGAGACCACAATACTCGAGGTTGCCC	2
385	ATTGACGTAAAGCCTACTTGAAAAACATAAATCCTCTAGCAAGGAACGAACACAAGCCCGATAAACACCTAA	2
386	ATTGACCCAGGGAGAGTCCCATCCAGCACGCAAGAGAACGGACATGCGACCAAGGCCAAGATCAACGCGCAA	2
387	ATTGACCCAAGTTGTCGAGCAATCGCACAGCCGCTGCAACGAGCAACAGGGGGAACGAATTGTCCCACCCCT	2
388	ATTGAACGCGGCGGCTCCATCCGGGACCGCAAAGCAAATTAAAGACTTAAGTGAAATAGTTTGGATCAAAAT	2
389	ATTGAACCCGAAAGCCATACGGATAGGCACCACGAAAGGGCGAGAGGCCTTAACGTTTGCAGGCAGCGCCCC	2
390	ATTGAAATCCAGCACCGCCACAAAGCTCCAGTAACGCGAACGCTACGCGTGCGGGAATCCTCAAGGGACCTA	2
391	ATTCTTTTTGGAACAACCCGAGTCAAACACCTCGAGCAGGAACAAGCCTTCAGACCACCAGATTGGTAAGAG	2
392	ATTCTTTTTCTCAACCACCACTATCGCAGTCTACCCAAGACGGACGCCAAACCCTTCAATAGTAGACCAGGT	2
393	ATTCTTTTTCAGATAGCATTATATGTGTTCATATGACAGCTATACGACGAAGAGCCAGCATTAAACAGCATC	2
394	ATTCTTTTTCACATCAACACCTAACACACTGAACGCAACCAACCAATGATTAGAAAGAGTGCCGCAGGACAA	2
395	ATTCTTTTGGTCCACTCAGCCCAAAGCGAATTCACAGACAATATTCCACCACAGCACTAATCCAGTCTTATG	2
396	ATTCTTTTGCGCTCCAACCCCCAACGTTTCAACTGCTCCAGCAGAGAGACGCAAATTACTGATCCAACAACC	2
397	ATTCTTTTGCGATTAGAACTGATCATCTTTCCCAGAGGCCGTCCACGAATACGCAGGCTTTGGCCGTTCACT	2
398	ATTCTTTTGACCAGCCCAGACTATAACTAAGGCCCTACAAGCTCCAAACCGGGCCAGTGCGAGCACCGGTTC	2
399	ATTCTTTTGAAGGTTCTGCGTACGGATTTAATCCAAACAATCAGCCACAATTAAAACCGAAGACTGAAGTCG	2
400	ATTCTTTTCTCGCCCATTCGTATTCAGCCCCCACTGCCTAGAATACACAAACACAGCAACCAGCTCCATATT	2
401	ATTCTTTTCCGGCATTTTATACTTATACCGACCACACTAAGCGCACGGACAACGCCAGCGGATAAAATAACG	2
402	ATTCTTTTCCACCGCCGTGGCGGCACTACCATAACAGAGCCCTGCTAAGCCGTGCTGAGATAGTTTTAGCCT	2
403	ATTCTTTTCCACCCCCACATCCGGTACCTCTTATCGATTACGATGCTTCCTCCACTTGAAAGACAACCGACG	2
404	ATTCTTTTCAGGAAGGCGAGAACTACCCCGCCATGATCACACGCTCACTACCTTAATAGCGGATTGGGGAAC	2
405	ATTCTTTTCAGCCGCCGGACAACCCGGGTTACTGTACCACATTAAAAGTTCACGACGACCCAGCATGCTTCG	2
406	ATTCTTTTCACGCGAAGGCACATCAGAACCACTCTGCTTAAGCCGAGAGACCTTCAAACTCAAACCCACCTG	2
407	ATTCTTTTCACCGCCCCAACCGACCAGCCCAAACACGCCACCATACTCGTTGGGTCCAAGTAACCCACCGCC	2
408	ATTCTTTTATGCTCCACAATAACCCACATGACCCTTCAAACGAGTCCCGGGGGACTTTACCCCCAAAATCCA	2
409	ATTCTTTTACCAACCCATTAGGGTCCCTCGACCTGAAGAACTCTACACCACAGAACCTAAAGGGGACTCCAC	2
410	ATTCTTTTAAATGTAATCTCTGCTCCTAACTATGATGTCGACACTCGCACACTGCACGTTAAACCGCGAAGT	2
411	ATTCTTTTAAACGTCCAAGACCAGGTCAAACCCCAGCATACTGATAGCCACACCGCTGCCGGCAGCACCATT	2
412	ATTCTTTTAAACACGATGGAAAGCCAAAATTGGCGAGCCGCAGCGAGCCCCAGCTCCCCGCACACATATAAC	2
413	ATTCTTTGTTGACCACAACACAGCAACCAAACTTGACTGTACCCACACCATACAAGTAGATGCAAAATTTGG	2
414	ATTCTTTGGTTCGGTTACGACCCAAGATATGGTAGACGAGACTAACGAAGAAGCGATATGAAAACGTTAATA	2
415	ATTCTTTGGGTGTGAGCACCAACGCACCAAGTGTTGCGTTAAAACTAAAGTCGAACCGCTTACTGCATTACT	2
416	ATTCTTTGGGACAGCGCACGTCACCCCGATAACATCCATAGAAGACATCCCCGCAAGATTCGAATTGATGGG	2
417	ATTCTTTGGCCGCGCTCCGGCCCTGACTTCCAAGACGGCTCAATAGATGAATATGACCCGACCCAAGGGCTC	2
418	ATTCTTTGCTTACCTCACTCAATGAAACGTAGCACGCAAAGACTGTAAATATGACCAGTCAGGATTAACAGT	2
419	ATTCTTTGCTGGATCGCCCAAGCATCAAAAAGTACAACATGACAGTGGACACCTTCATCAAGCCTGGCACTA	2
420	ATTCTTTGCTCCTATCGCCTATAAGCGGCTATTAGAGCACTCACGATCCCAGTTCTGCGGAAACTCGATTCA	2
421	ATTCTTTGCTCCAAGCGCTCTTTCGCGGGACATAAAGGACAGGCCCGTTTAGCGCAGGGAAGCTAGGAATCG	2
422	ATTCTTTGCTACATCAAGGCCCACCCGATCAATAATCTAGCAACGGCCGTACACCAGGTGGAGAATCAAACC	2
423	ATTCTTTGCCTAGTACTGAATCTCAAACCTGGGTGTAACGCCCTCTACGACCCCCCGATAAGATTAAAAAGA	2
424	ATTCTTTGCCCCAAAAAAAGCCATAGACACGAACAACGAGTAAATAAAAGACACCGCTTGAGGAAACGTGTG	2
425	ATTCTTTGCACAGCCTCCTTAGGAATTATAACCTAGAAACAATGACCGGTCCGCACAATCTCACAAAGACCG	2
426	ATTCTTTGCACAGCATCACGCACCTGCGGAATATACGAAGACGGTTGACTACAACGACCACCCACCAATTAA	2
427	ATTCTTTGCAATCACCAGAATGACACCACGCTAGTCAAGATAGTCCGCAACTAAAACAGTAGCGCAACTGCA	2
428	ATTCTTTGATCCTTACAGTACGCATTACACGAATCCGTTAAGATCCCCTTCCAACACCTTGTCCGATACTTC	2
429	ATTCTTTGATACCATCCTAGAACGCGCCCACGTCCACACGCCTACGGCGGATACCGCTGGAGACCGAACACC	2
430	ATTCTTTGAGTGCCCTAACGTGACCAGGCGACCTCGCACACGACATAGTACCAAACTCCTCCAAGGGAAGCG	2
431	ATTCTTTGACGATTCGCAAGGAGGATGCATGTCTGCGAAGACTTGCTCCCGAGTCCACACGCACTCCATATT	2
432	ATTCTTTGACCTAGGAACATACGGCAATGTCCCCAGCTAACCTGGTTAGCGACCCCCTCCGCCCCACTTGCA	2
433	ATTCTTTGACCACGCGAAAACGTGCTCTGGGGCACAGGTCTACCAAATCCAGAAACACGATCGACATAAAGC	2
434	ATTCTTTGACAGTATTAAAAATATTGAAGTCAGCCCACACGTCGTCCTACCTGCCCACGTAGACCTTGCTAC	2
435	ATTCTTTGAACGGCCACCCCCTTTTATGAAACAGCATAGTGTTCGTGAAGAAGGTTAGCCAAACACTGGTCG	2
436	ATTCTTTGAACAGACGTGGTAACGAGAACCGCCCTCAAACTGGGCCATCCACCAACGTGCGAGCACCGGATT	2
437	ATTCTTTCTTTGCCTATCCCCCAGGTTTCTGTGCCAATGATGCGACGAATGCGATAGGATCTCAACTCCTAT	2
438	ATTCTTTCTGGCTTGTCACCGAAGCAGGCCGTCCCCACGAACCCCCGGCCGTCACAACAGATGACCGCACGA	2
439	ATTCTTTCTGCCGATGCTCTGAGTCATGAGTGCAAAAAAGACTAAGGGTTTAGTCCGGGTCCTTGTACCATA	2
440	ATTCTTTCTCCACGCACCCCGCCACCTTATACCTCTACACGGTACTTTCGGTCGCGAGGAACGATTAGCGGC	2
441	ATTCTTTCTAGCATTTCGCGTCAGCGCTATTCTGATCCCCAAATTACAAGTGTGCATCAGCCCAATAACACC	2
442	ATTCTTTCGTTCTGCAGCCGAGATTAAGACCAGTCTTGTCGATCACCCGCTCCTGAAAGAGCCAGCCCAACT	2
443	ATTCTTTCGTAAACTAACGTTATGAAAAAGATCAACCCAGACCACGTTCCGCATAGATGGATCAGCCCACTA	2
444	ATTCTTTCGGTCACCACTGTCGGCCCCGAAAGACGAAATATCACGCATACAACCAATAAGACCCACATGCAC	2
445	ATTCTTTCGGACCCATCTTAGGGCGCAGCTGCCCATTCTCACGGCCGACTATAACCACGCCGGGAGGCACCT	2
446	ATTCTTTCGCTTACAAATGCCCGAAGGATTTACCACATCCCGCTCTAACTTCGACGAGACCAGAACAGATGA	2
447	ATTCTTTCGCTCCAACGTGCAACCCCTCCGCCTCATATCACAGCCCGCACTACGCGAAAAGCGCGATCCAAG	2
448	ATTCTTTCGCCCTAATCAGGGACAAACAAACATACGAGCACTCGGAGCCCCCTGAACCAAGCCACTTGTAAC	2
449	ATTCTTTCGCCCGGCAGCATAAGTCCAACTGTCACTATGGTTACGGTAGACGGTAGGACATATGAGGATTGG	2
450	ATTCTTTCGCAGCATGCGTCAACTGAAGCTTAGACTCAGACGGGTATACGTGAAGTGACTCAAGCTGTTGCG	2
451	ATTCTTTCGCAAAGAGAAGATAATTACCCCAACCGAAAAGGACGCACACAAGATCGTCGTCATGGGTACTAA	2
452	ATTCTTTCGATGAGAGAAGTGACATCCGTGGGCCGATAGCCTAACACAACGTTTAAGGTGTACGCCACGTCC	2
453	ATTCTTTCGAGCGGCACAGGCGCCGCCCAGCCAGCCTCTGCGTGGTCGGAACGGACCGGAGTAATGTAACTA	2
454	ATTCTTTCGAGCCAGACTGAACGCGACCGTAGAAAATAAGGACCTAACTGCTCGATTGCACCAGGTCCTCCG	2
455	ATTCTTTCGAACACAATAGAAGCTCCGTAGTTCATGCGACAAGAGCATTCGAATAGCGCTGTCAGGAAGACT	2
456	ATTCTTTCGAAACGCGGCCCTGCCCTCCAAACAACCGGTCCCAGCAACATCCCCAACCAGCAGGCCTTATTC	2
457	ATTCTTTCCTGGACCCAGCGGATTTGCTCTCGGTCAGAATACCGCATACTGAAGAAAAGCATGATAAATAGG	2
458	ATTCTTTCCTGCTACATCGAGTACTGCGAAGACTTAACAGAGGTCAGGAATCGTCATTTCAATCATACGTTC	2
459	ATTCTTTCCTGACTTCAAGCGAACGGCATCCAGAGCCTTCGAGTAGACAAATCTTCCGGACAGCCAACACTA	2
460	ATTCTTTCCTCGCCACGTGGAAGCAGAACAAGTCACACGCGCCGATGATGTGCAAACGCCAGTATTCACTGC	2
461	ATTCTTTCCTACTCCAGTAACACTCGAAACCGACACATCTCGTTCTCGACACAGACCGCTTCACTGCAGACT	2
462	ATTCTTTCCGAGCTCCGCCTATCCCGAAAAACTTCTCGTCCATCTGTACGACTAGACAGTATAATACCGCGA	2
463	ATTCTTTCCGAGCTACAAGTAGGCACACTTGACATAAACGAACACGAGTTGTACTAAGCAAACACCTCCACC	2
464	ATTCTTTCCGAAGATCACATGCTTAGAAAAAAAACTGTCAAGAGCTTGGGTAACGACCCATAGCTACTCTGA	2
465	ATTCTTTCCCGAATCTCAGTATGGAACACTCCTACGGCATCTTACGCGCACGGTGAGTCAGCACCCAATCGG	2
466	ATTCTTTCCCCGTCCACTCAAAACGAATGATGTTGTGGACGCTGTATAAACGATACACCGCTTAGTTTAAGG	2
467	ATTCTTTCCCCCGGCATTCCTTTCGGAGGCGCGCTTCCCTTGCCAACAACTCTAAAACGACCCGTGCACTTC	2
468	ATTCTTTCCCCCGCCCAGCACAATACCTGGCACTACAACTTTGTGAGGTTGCACACCCCCACAAATGATACC	2
469	ATTCTTTCCCATAGATAACCAGCCGCACGCGCCACACGAAACGAAACAAATCCAGTTGCTAAATCATGCCGA	2
470	ATTCTTTCCATAGAACGAAATGCAGAGGCGTGACTCTCCGGCCCAGCCACGAACACCAACTTTGCAATGGCC	2
471	ATTCTTTCCAGGACACAAGAGCCACCACTCTATCTACGCTCCTGCCATCAAAATGTACCTATTGAACCTAGC	2
472	ATTCTTTCCACAGTCTTCTCCAAGGTATAGGCCGACACTGGGACCGTTCCGAGACGATAGTCGGTTTCACAT	2
473	ATTCTTTCCAAACATCCCCTCATTCCGTACTAAGGTAATCCCAACCTTTTCACCTGGCCCTTGACGCCCCAG	2
474	ATTCTTTCATGAGCCCGTTCCAAAGGTCGCAGTCCCGGACTGGACCAAGCCCCATGCGAGACTCATCTGGTG	2
475	ATTCTTTCAGGTCCGCTAACCATACCTACAATAACACCCAAACGCAACCAGCCACCCAGAAACCTCTAACAA	2
476	ATTCTTTCACTAATTGCCCACCTGCAGACCGAACTTACCGTACGGGCAAGCCATAAGATCCCCATCGCATCT	2
477	ATTCTTTCACCCGACCTTCCAAAATGCTAAAAGGAAATTCTCGGCCTCACACCCACAACAGACGACTCGTAC	2
478	ATTCTTTCAAGAACTCTTTTTCATCCTGACTCACTCTCAGGCTGGAGCCACGATGTGCGACAATGTTTATTA	2
479	ATTCTTTCAACCAGAAAACTCAGCCCGCACATCGGGACCAGTAAACGACGGGGAAAGAACATAAACAAGTTC	2
480	ATTCTTTCAAATCCTGAGTACACCACCAAGTCGTCTGGTATATATTCACGGCTCAAACAGAGCGATTTTTCA	2
481	ATTCTTTCAAAGCTACACTCTCGGCCGCAGAGCTCTGGTAATTTAGGCGTGTTTTTTCCACAACCATTTCGT	2
482	ATTCTTTCAAAGCGACCGGCCGGGCAAGCACCGGTCACTGGCAGCTAAAACACATAGCTTATACGCGTGCTA	2
483	ATTCTTTATTACCACCCAAGATCAATAGACGAATCGCCTACGGTTAAAGGCAAGGATCTTGATAAAAGTAGA	2
484	ATTCTTTATGCTCGATCCACGAGGAGGATCAAACCCAAGACCCTTCGAACAATGAATGTAGAGTGCTTATAT	2
485	ATTCTTTATCGCAACGCTAACCGCTAGCCCCCCCGCTCAACCAGACCCACCAAACACACTTTACTACCCCAG	2
486	ATTCTTTATCCCTTGCAGAGTAAACTTAACCACACCCCGACCGTCTGCAGGTTCTGACCGCAGTAATGCGCA	2
487	ATTCTTTAGTCACGCACGGCTACCCCGCCCCGATAAGTTTGCACGAAGCCAAAATGCACCCAAAGTGACGGA	2
488	ATTCTTTAGCTCTATGACTAAGCCATAAGAACTCCAGCACCCTCAGCACATACCATCAGCAACAAACCCGCA	2
489	ATTCTTTAGCGTATCCGGTTCACAATGCATCAGCGCCGCAACGAGAAAGTTAGAGACCGTGTTTCCGAATTT	2
490	ATTCTTTAGCCAAGGGCGACGTTTACGAGGGCCAGTTTTGGGCCGCAGAATAAAATTGGAATGACATTCTGC	2
491	ATTCTTTAGCAGGCTAGCCCAGAAACATGCATTTCAAGCCAAACGGGCGATTAGAAAAGGGAAGATGTAGGA	2
492	ATTCTTTAGCACAGCTTATCCGCGCGACCTAGACTGTATTGAGAACCAAAACTCATACAACCGTCACGCAGG	2
493	ATTCTTTAGACATCCTGTACTAAATGTAAGGCATAGGCCTTGCCCCAAGCAGACGTAGCAACACTAACCGCT	2
494	ATTCTTTACTCCGGCAGAAAAACGTCGGACATTATCCCTCAGCCTTGGACCCAACCTCGCCTGACTGTGCAT	2
495	ATTCTTTACTAAACTCTCGCCACAAAGCCAAACGCTGGTGAGAGCAGAATAAAGAATTCATATAAATTGAGT	2
496	ATTCTTTACGAAATCCAGCCGAGCCCATACGGACCTAACACCCGGGAAAAATACGACATGTACATGCCACAG	2
497	ATTCTTTACGAAAGAGCTTACGAGAAATAAGCTCACGAATACGATGCACAATAATACCATAGTCCTACGTCG	2
498	ATTCTTTACCGCCTTAAACGCGAAGAATGCGAACTGCCTCACTAGCCCGTTCGCCTGTATAGAATCCTCCAA	2
499	ATTCTTTACCCAACTTAAACGTGGGAGATACTACACAACATACGCCTGGTAGATGCACCTGTAGATCTTTCT	2
500	ATTCTTTACCAGTCTCCTCAAGCGCGCCAGTTACACGCTCCACCGAACCGTGCGAGAGCTTTGGCAAAGTAC	2
501	ATTCTTTACAGTCTTAACGACACTTATCAACACACTATAAAACAGCTTTCGCATCTCATTACCAAACTCTAA	2
502	ATTCTTTACACCACACCCATTTGTCGATCACTTCGCTACACTCCATCCGAACCCGAATGCGAGCGGAACTAC	2
503	ATTCTTTACAACACAAGAACTTAAGACTCCACTGCGTTCCCCCGCGCACCGTTAGTAGCCTTACCGCGACGG	2
504	ATTCTTTACAAATCCTGTACTAGACAATCCAACCAGAGCAAGGTAAAAGAAGGCACGCCGTATTACCACCTA	2
505	ATTCTTTAATACACAGATGAACGTTATCACATGAAGATCACCTCTACTACGGCGTGAATCCGTCCCCTAGCC	2
506	ATTCTTTAATAATATTCCCAGAAGTTCAGGAAACCTCAACGAATAACGTAGTAAGCCTTGCAAATGTTGACC	2
507	ATTCTTTAAGTCCCAGGCCGCCTCATTGACGCTACGGCTCAATAACAGGCAAATACCAAAAAGCCTCACCGT	2
508	ATTCTTTAAGGAGGGTAACGTCTAGCAACATCGAGTAGGAAGCCTGGACCCCCAGCATGCCATGAACTCTTC	2
509	ATTCTTTAAGAGCCCGAGGTTCTACACACTGCGAACCTGACGGTCAGTCCCACCGGCAGAATTTAGGAGACA	2
510	ATTCTTTAACCTTCACGACCGGAATAACAGATTCAGATCACGCTCCACTCACTGTGGCGCTACGCTCCGTAA	2
511	ATTCTTTAACCGGAGACGACGATCACCGACCAACCCTGCCGTGAGAACGCATCCCAACTTCACTGCAGACTT	2
512	ATTCTTTAACCCGCCAACGGACCCGAAATCCTAAAGGACCCGAGGCTGAGTGAAATTACGGCATCCCTCGAC	2
513	ATTCTTTAACCCGCAGACCTTAAATTACCCACGCCGGGACGGAGTCCCCTTTAGTGTCCCGGGACCGCCCCG	2
514	ATTCTTTAACACCATTCACGCGAACGCTCCGGACGACAATTGGCTGAGAGAGAAGTCACAAACCTAGCTCCT	2
515	ATTCTTTAAAACCTCCCTACCGATAAATACCCTATCAAATCCCACAGTACCAGATTCGTAAAATCATGGTGC	2
516	ATTCTTGTTGCAACGCGTTTCTTACGGCTATGTCGACTCCTTTGTCCCGAGTGGCAACATACGAGCACAGAG	2
517	ATTCTTGTTCGTCCACAGGCTCCAAAAAAGCGGCCAAACCTATAGCTGAACATATGAGCCAGACAAACCAAC	2
518	ATTCTTGTTAGCCGAAAACTGACCCGGACCCCTAGAGTAAAGTAGAGCTATGACCTAAATTAATTTGCCCTA	2
519	ATTCTTGTCGGGAAACCAAAGCCGTATCCACACACCACCCACCAGGTGTGGTGCGACATGCACGACATACAA	2
520	ATTCTTGTCACTCGGCGTGATGCCGCCCTCAAGCAGAGGCCCCTCGCCCCCCGACTGGACATGCACTGAAAA	2
521	ATTCTTGTCACTCCCAACGGACCAAGGCGCCAGCCTGCACATAGAACTGGAAAACGCCTACACAAGCACAGG	2
522	ATTCTTGTCACATAAGAGGAATAAACAATTAGCGTGTTCTGGGCCGTTCGTGAATGCGTTCCCATAGAAGTA	2
523	ATTCTTGTATGAAACATCCGCCCCACGTCTCATCGCCGTAGGACCGGAGCGCCGAGCGAAAGCATTACGCCC	2
524	ATTCTTGTAGGACCACCCGTTCACCGCTAGCATCCCAATGCACGAATATCTTAGGCTGACCCCAAGAGAGCG	2
525	ATTCTTGTAGCACAATCACCATCGACCGCAGAGAATTAACGCAAGACAGGCGTGAACATCCCCCAACGTGAA	2
526	ATTCTTGTAGAACACCAACACGGAAAGCTTCAAATTCCCACTTGGAATAGCCCCCAGTTGACGAACCTCGAA	2
527	ATTCTTGTAGAAACAAGCGTGATCCGCCCCGAGAACAATCCGAACGCTAATACAATAGTGGTAGAAGAACTA	2
528	ATTCTTGTACAGTCCATATAGTAACCTATACCACATCTAAAGCTACAAGTCGGCGATCCACCCAACTGGCGA	2
529	ATTCTTGTAAACAAACCTAATACCCTCACGGCTAACACCCCTCTCAAGAGGCGATGCGCTTTCTGTAAGCAG	2
530	ATTCTTGGTTATTGCACATTGTCCAACACCGAGGACGATAGCAGGTAACCGGAACCGCAACAACGGCTAAGG	2
531	ATTCTTGGTCTACAGAAAGCACCCAGCTAGCACCACAATAGGACCCAGATTGGATCAGAGTGCTGCCCACAC	2
532	ATTCTTGGTCGAATAACATTCCTATCGGCTAAAAAATAGCCTGCCACACGCCCGCCAGTACCACTCACTCCG	2
533	ATTCTTGGTATCCACCGTATAATAAGACTGCACGAAAGCTACCCCCATCACCCATGAAACCCGATGTTCACT	2
534	ATTCTTGGGTAACAATAGACCTCTAGTAATAACCCCCCTAACGTGACCCAACATGATACAGCAAAGTTCCGC	2
535	ATTCTTGGGCTACTACCTAGAAATTCATCGGGCCATGGTCCGAATAGCGCCCTCTGAACGAGACTCCGGTGA	2
536	ATTCTTGGGCGACCCGCACCCCTCGGACGTGTGCCATCCTACAACCCAACACAGCCATTCGAGTCGGCCAAC	2
537	ATTCTTGGGCAGACCAATGCCCCGTGAGCGACGCAAATTTTGCGAAATACCCCGTGCAAAGATATGACTAGT	2
538	ATTCTTGGCTAATCACACCCCAACCGGCTACACCAAAATGTCCCAGACTACAATGGTTCCACCTAAAACAGA	2
539	ATTCTTGGCGCCCGACTAGCCACGGCCGCTGGTCTAGAGAAAGACGCTGAATAACCAACAACAGACCTGTGG	2
540	ATTCTTGGCGAGGAGCGGGACTATTACCACCGACCCCACTAGAATACGGAGTACCGAACCAGATCCAGGCCA	2
541	ATTCTTGGCGAATACCCTTTTACAGTTACCATATTCTAATCTTCCAAGGACGCGTTCGAGGCTTACGTCCCC	2
542	ATTCTTGGCCTTCCTACCAGACCGTTGCCTCGGGCCTTAAAACGTAATGGGAGCAAGCCACTCCATAAAGGA	2
543	ATTCTTGGCCTCGTGTCGCTTGTGCACGAAGAAGCCCCTAGTGCCACAACGATCTGTGGGATAAATTACACC	2
544	ATTCTTGGCCCGGGCCGTCCGAGGCCAGCTGGCGGAGCCTGACCGCCTAGCTAATGTCATTCCAACCCCCGT	2
545	ATTCTTGGCCCAGCTTCGAAGTAGAGGAGCAGCCGGACCTCTAAGGAACCGAAGAGCGCCCAGCCCACTGGC	2
546	ATTCTTGGCCCAAAGAACGCCGACTAGACTGCCCTTCAGACGATGAGACATTTCATCACCAGATGCCCCATG	2
547	ATTCTTGGCAAGCGCAATAGATCTGGCAACCCGTGACCGAATTCAGAGCCATAGACCAAATCGGACCCATAG	2
548	ATTCTTGGCAAAAGAACGTACTCCCTCTGCAAATGATACAACAATACAAGGAGCTAAATATTCCCCGCCTTC	2
549	ATTCTTGGATTTGAAAGATAAAGCCCACTGACGCAGATCTGAATTTTTACACTGCCCCACTGAATTATAGTT	2
550	ATTCTTGGATTCCACAGCCGGCAAGCCTTGGCACTTCTCTCATCCCGAGAGGAACTGACTTAATGGCCTTAC	2
551	ATTCTTGGAGGGTAGACACACCAGCCCGTAGCGCGCCAACGAGCTGGGCCATGCAGATGCCCTCAAAATGGG	2
552	ATTCTTGGACTGACGTTACCTTATGAATCAAGGCACATTTACAAACCTTTATTTCGCTGGCCCAGCACCCTA	2
553	ATTCTTGGACCCACGTACATAGAAAAAAATAAGCCTAGTACCGAAAAACGCCACTGATAGCGTTCACCATCC	2
554	ATTCTTGGACAAATGCGCTCCGCAAATAGTAAGCCAAACAAACTGTGCATGGACGACGCGATATCGCCCAGC	2
555	ATTCTTGGAATCCCGCGCACCCTCCCACTGATAAGCCACGTCCACGGGGAATTTGATAAGAATAGAACTTAC	2
556	ATTCTTGGAAACCCCAAGCTCTCGCAACAGCTTATAATAAGGTGCACGGGATGCAAACCCTTGTGTTCATAA	2
557	ATTCTTGCTTCATGCAAAGGTAACTGCATTTTCGACCGTTCCTGCCGAACTGGTCGTTCCCAGCCAGTACTA	2
558	ATTCTTGCTTCATAAGACCATCTTGAACCGCCTACAGGTGCACTGCAAGATACTGCAACATAGAGCACCCAA	2
559	ATTCTTGCTGGAAAGCTGCGAACGAGACCTCTATCAAAGGATAGTATTCCACACCACGCACACACTACTGGT	2
560	ATTCTTGCTCCCGAGGCACCCCCGCCTGCGATGAGGCTGCCCCGCTGCTATTAAACTCATCACCTCACGTCT	2
561	ATTCTTGCTCCAATGAGTGCGCTACCCTCATGACCCTAATGCCAATCTCCGACGACCTCGCTTCATCCATCC	2
562	ATTCTTGCTCCAATGAAGGATGAGTCCCCTCCGGTATACAGACGGTGAAACTCAAGAAAGCTACCGCGTGCG	2
563	ATTCTTGCTCCAAAGACCTGCCCACATACGCAAGACTGCCGCGCTCAGTCCCGTATAGAGAGAGGTATGTCT	2
564	ATTCTTGCTAAGTTATTGCAATCGCTTCGAAAGGCTCCGGCCCACCCGCGACCTCATGATGGCCACATTGGT	2
565	ATTCTTGCGGTCGAAGGGCCGTTCAGCAAGCCTTGCCAATCGGTTTCGAATACGCGACGGTACTCCAAAGCT	2
566	ATTCTTGCGCGTGAAAACACAAGCCGTCCAACCACACTGGGCACGGAATTCCCATGCAAGCGGCCCAGATAG	2
567	ATTCTTGCGCGAGCCTGTAAACCCATATTTAGAATGTTCCGGGTACCAACATAGGGGCATACGAAATCGTAA	2
568	ATTCTTGCGCGAAGCGTTCCGGAGTAACTGATGAACTTCGCGACTGACACCTTAGGATCCAGCAGTCTGATA	2
569	ATTCTTGCGCCTGAATCATTTACAGCACAATGCAAGACTCCCGATTCGAAGGACGATGAACGCTTCCGTAAG	2
570	ATTCTTGCGCAATCCTGCGGTATCGCTAGTGGCAACCCCCTTGCCACTAACACTGTTTCAGCAGGCAATAGA	2
571	ATTCTTGCGACCACAACAAGAACTGATCCCGATTGCCGGCTTGCACCTCCATTGCCAGAGAAGATGTAAGAC	2
572	ATTCTTGCGAACAAACTTCCCCACCTATTATGAACGGATACCCACACAGGCAGTTGAGACACCTTTTCGAAA	2
573	ATTCTTGCGAAATCTTAGGCCTCGCGCCATAACACGGTTTTGTTATGCCGGCAGAAGGGACATACCCAATCG	2
574	ATTCTTGCCTTTTTTCCGACCTTCCACATAGATGGTACTGGGCACTCGTGCAGTGCGAGGGCCCACACATAA	2
575	ATTCTTGCCTAGCGGCAACAGCCACTCCGAATAAAGGCAACCGATGAATAGGGCTAACTGCATGCGCAGCAA	2
576	ATTCTTGCCTAACTTTCTCAGAGCGCTGCAACTTTGCTCCTGAGCAAGGGTACCTTCGCTATTGATGGCCCA	2
577	ATTCTTGCCGTCCTGGCACCCAAGCCCCGGCGGGATGGCTCTCCCGCATTGACGCCCACAAATCGGCTCTAG	2
578	ATTCTTGCCGCTTACACCACCACTCCACCCGCACCAAGGGATAGTGATACTATATGTGCCTCAGCATGTATT	2
579	ATTCTTGCCGCACGACTATACTAGCAGCCACTGAGGGCCCCGGCAAACGGTACTTTGCTCGAGCATGACCCT	2
580	ATTCTTGCCGCAACGAGCCGACCCACCGCCCGTACGAAAAAAATTTACCACTGAAAAGGCGCCTAACACGCC	2
581	ATTCTTGCCGACCACACGTGTAAAGGACGGCAGCATGTGACTCAAAAATCGAACTGCAGTATCATGCCCACT	2
582	ATTCTTGCCCTTCAGTGTTGCTGTCTCGTACACCGTGTAACGGTAGCGTAAAAATTTCTCAACGCATCGCGG	2
583	ATTCTTGCCCTCGCAAACACGCCCTACCGGTGATACTGGCAATAGTCACCCAACCATACACCTGTAACTGTA	2
584	ATTCTTGCCCGTAATACGCCAAACCCGCTAATGACGGGAAACTACAAGGCAAAGACTAATTGGTTAATCCCA	2
585	ATTCTTGCCCGAATCATTGACCCTATGACCGTTCTTAAAATACCTACCACTCATAGTCACCCGAAGAATATT	2
586	ATTCTTGCCCCCAGCCACGTGTCAATTATATTCCCGCTAGCAGGCCGCAAGACACCCAGTTGTCGCCCATTG	2
587	ATTCTTGCCCCCACCCCAAACTCATACTCCGCAACGCAGAAGACAATCCTATGGTACGCAACGATCAGGCCG	2
588	ATTCTTGCCCCAACTACAAAATGAATAGCGTAGACGTCCCCTAGACGAGCGATTACGCTAGGAACTGCAAAC	2
589	ATTCTTGCCCCAACGGCTACTCTATTGGCGATTAATAAACTGATCTCAGAGGACGGTGCTACGTCTTACTAA	2
590	ATTCTTGCCCATTTCGACCACCAAACCTACACTTACCAAATAGAAAACCATACCCACGCGAAACCTCAAGGC	2
591	ATTCTTGCCCAGCTGTGAACACGCAACGACTTAAGCGTCGGAAAGGCAAATCAACAATAGGCACAGATCAGG	2
592	ATTCTTGCCATCGAGCACCACTCCTCCAAACGAGGCAGCCAAGCGTAAGCGCGTGTCCTGAACCACGTCCAA	2
593	ATTCTTGCCAGCATCGCCCAGTCGATCTCCTTCCGGGTGAACCTAGAAGTTGACGAGGAACAACTTCGTATC	2
594	ATTCTTGCCACTGACAACCGAAAACACAACCGCCAAAGGTGCGGCCAGGGACCACGGTACCATCCCTAAAGA	2
595	ATTCTTGCCACGAAACCACCCCACACCTCGCCCCTGAACGCACCGACAACGACGCCTTGCACTCCAATCACT	2
596	ATTCTTGCCACCTAGCCCCACGACGACTATTGACGGCGTTAAAAGACCATGCCGCCATCACATAGGCGAACC	2
597	ATTCTTGCCAATCCGCGAACTGTCACACACAGGGACCGATCTACAAGGTCCCTGGTAGGCAATGCGCATTAA	2
598	ATTCTTGCCAATAGTCCACTGTAGTTCTGAGAACCCCCGACCGAGGTTTGTCCCCACACGTAGGAGGAACCC	2
599	ATTCTTGCCAAATCGATAACATACCACAAGTACGGGAAAAAGCCGTTCGTAACGGCGCCGAGCCCAAGGATG	2
600	ATTCTTGCATTGAAGCATCACTGCCCTCCCGCTCGATGCCCGACAGGTAGAGCGACACTGAAATTTTGACCA	2
601	ATTCTTGCATTCCTCGAGCCTTATCCCGCCCTAGGAACTGCAGCGACAACATTGCGAAAGCGACCCTCGTAG	2
602	ATTCTTGCATGTTTGAACTCAGGTAACGCTGAGCCATGTGACCCCGATGAGAAGCATGCAATGTACCAGCAC	2
603	ATTCTTGCATGACCCTTGGCCGGGTCACCCTCACTTCGGGTGCAATTTCAGGGTACCAAGGATTCACTGCAG	2
604	ATTCTTGCAGTGGATCCAAGATCTCGACGAAATGTCCAACAACGGACCCTCAATGTATTTTCCCCATGCGTC	2
605	ATTCTTGCAGTCTTATCTTGATACGCACACTCGCCTTACATCTGCTATCATAGAAATCATATCGTAAGATTA	2
606	ATTCTTGCAGTAAGAACACCTACCTCGGCGCCCACGAATCACTAAAGACCACAATTTCACGTCCTTCCCCGC	2
607	ATTCTTGCAGCCACTAGAGGTGTCTCTTCTGAATGGCTCTAGACGAATTTCCGAACGCACACCAACCTAGCC	2
608	ATTCTTGCAGCAACCTCCTTGGAAAGACCGTCCATCTGTAACATACTTACACCCTCTTATACATTGTAGGGT	2
609	ATTCTTGCAGACTATAATCTACTCCCCGCGTGAATAGGCGAGATCCTTGTCACGGCAAGTCTTAACGATCAG	2
610	ATTCTTGCACGGCGCCCAGATAGACCGCAATCCATAGTCCCTAACCCCACGTTCCCCGAATATGAACTCAAC	2
611	ATTCTTGCACGGAAAACTGGATAACCCGAGCATCCAGTCGGAGCGATACTAACGCACGTCGAGATAACACGC	2
612	ATTCTTGCACCTACCAGACCCGGTGTAGAAGCCGGACTACCTATCGCCTGTCGGACGATGCATGCGCTTCAA	2
613	ATTCTTGCACACCGCGCCACTCCACGAATTGGCTCCTCTCACAATAAGATAACGAGCCACAACTAGTTAACG	2
614	ATTCTTGCAATCGTGTGGAGCCATGCACTCAAGCCGGTAGCCACTTCACCTCAACGGCGTAAGTTAAACGTT	2
615	ATTCTTGCAATAACCTAGTGCCACGCTGCGCCCAAGTCACGACATTTAACCTATGCTTAAAGGCCTCAACCA	2
616	ATTCTTGCAAGGATTCGTGATCTTACCTTTTAGGTTCACCTCAAAACAGTTAAGTGGCACACAACACTTTCA	2
617	ATTCTTGCAACCGAGCTTAGTCACACTCCTGCCCGGACCGTAGGGACACCCTACTATCACCCTCCCACCGCT	2
618	ATTCTTGCAACACTCCAGTCTGTGTAGCACACGCGGATGCGCGATCCGGCACCAACATAGTGTATAGAAGAT	2
619	ATTCTTGCAAAGGTAGCATTGGGCAATCAGCGTTTGACCCCGAAAAGGCCAGGCGCAAGCTATCACAACGTC	2
620	ATTCTTGCAAACCTCCTAAACGACAATTCGGAAACCGCAGTGACCGTATTTGAACACCCGGCAGCACGGCTA	2
621	ATTCTTGATTTCCCCGTCCTATTAATGAAAGCAGCTAAAAGTCCGAACCCGGGAATAGCTACACAAGCACCC	2
622	ATTCTTGATCACCCCCCGCATAAGATTCGCAGATGACCTCGTCGAAATGTATAGAATTTAGATCTAACATTC	2
623	ATTCTTGATAAACTCGTAACAGCCTTCATGCAGATTGCAAGGACACACCGTCCATGTCGGCAACCGCACCGG	2
624	ATTCTTGAGTCGCCCCTCAAAAGCCTTCGCAAATTCGCAGGGGCATGGGTTACAGATAACTCAACTGCTGAA	2
625	ATTCTTGAGCGAAATTATCTTCCTACTCCAGGATTAACCAGCAAGGCAAATTGATATAGCCCCCGGATCGTC	2
626	ATTCTTGAGCCTGGCATCTACCCATTGATTCAGCCCCACCAAAACAACGCACGCTCACCTACCACATTAGCC	2
627	ATTCTTGAGCCGAAAAAGAGCGCTCGCACTAGTAGCATGTGATATAGCGCAAGCAAAACATCACTAAGAAAG	2
628	ATTCTTGAGCCCCGACCCACGAACACGGACGCACGTCATACAGGTCACGGGCGCCATCAAGAATCACCTGTA	2
629	ATTCTTGAGACATCACGGTGAAAGTCAGAACCAATCAGCATGACTCGAGAATCAATACGCTTGATCGGAGTA	2
630	ATTCTTGAGAACCCGTCTAACGAAGGTCGGCAGCGTCAGAACCGACTTAAAGCATGACGCTGACTTGGTAGT	2
631	ATTCTTGAGAAAGAACCCAACCAATCTGCATGGGGTTCCACCACTGACATAACCCCCATCTTACCCAATAAC	2
632	ATTCTTGAGAAACCCCATGTGTCACAGTAATCCCGCACGGGGATCGGCCTAACAATGACTTATAATGACGCA	2
633	ATTCTTGACTTGCTCGAAACCGTGAACTGAGCGAACTCCAGCATCTCCCGCCCCTAGGAACCACCGTTACTT	2
634	ATTCTTGACTACCAACCCACACCCGAGCTTAACTAACGATTCCCCCGTTCCCACTACAATGAATTTAATCCA	2
635	ATTCTTGACTAAACACCAGACCAGGCCGGCATGGCGACATCACCATATGATGTACTCTGTAATCCAGTGGCG	2
636	ATTCTTGACGTCCTGCGGACTCTGCGCAGCAGCCTGGTACATACGCTAAGACCAGCGTGTAACTGAATAACA	2
637	ATTCTTGACGCGCATCCAAACAAAGCGCGACTGGGGCCATGAGCTCAGATTCACCCCAATACATCGGTCCAA	2
638	ATTCTTGACGCGACGCGGCGCGTAGAGCTGGACCAGTGTCGTCGAATTTGTCGATAAGAACGTCCAGACACA	2
639	ATTCTTGACCTTACCTACTATAATTCCAGCGTGGCACACCTCCGAGCTTCTTCTTTTTTCGCACCCAGCCTA	2
640	ATTCTTGACCCCGCTCCTTTCGCGTGACGTAGTCCGCCCAATACGTCCCCGCTGGAGTGAACAAAGACAGAG	2
641	ATTCTTGACCCCGAGGTTCGGTTCCAGCGACGCGTACACTTAGCAAGAGGGACGCTCTCGCCGAATCACGTG	2
642	ATTCTTGACCCATTTCGACCGCCCCCCTGCAAAACCCACCACCCATGGGAATCAGCCATGTTTGTTCACTGC	2
643	ATTCTTGACCAGCAGAAGCAGCTTGATAGTCAAGCCGGACAGCCACCATAAGTTATGCGAAGAAGCACCGGA	2
644	ATTCTTGACCACCCCAATCTGGCCTGAAGCATGCTCAGCAACTGACGCCGCCCTACAGGGCGCATTTACCGG	2
645	ATTCTTGACAGACTCAAATCTACCACTAGTCACACGTCCGAACAGGAGTTCCATTGGAAACGATCAAAGGGA	2
646	ATTCTTGACAATGCCCACCCCTGTAAGCAGTCACAGGGACACGAGCAGCTGTACCCTAACAGACAACCGTCG	2
647	ATTCTTGAATCCACTTACGCCTCGCCGAACTTACTCGCAGCCCCCCGGAACAGAGCGAGTCTGAACCAACCG	2
648	ATTCTTGAAGCTGCGCGCAGAAAAGCGCATCATTCACAAATGCCTTCTAAGAACCCCAATGTCAAACCTCCT	2
649	ATTCTTGAAGCTACTCATACAGTGCATTTGGCCTTGATACACTTACCACCTGCACGCACGTCCTTGCTCCCA	2
650	ATTCTTGAAGAAGGCCGTTTACTACCCACCAACGAAGTTCAATGGCTGTTACCCGCTCGACTAATGCCCACC	2
651	ATTCTTGAACGCCGAACCGGCAGTAGCTACATGGCATCTATGTGTGCCTTAAGCACCGCGCCGAAGACGTAA	2
652	ATTCTTGAACCTAAGTATATCGCGAAGAACGAGAACGCCTTTACTAACCGCACAGCATCAGGACGTAGCAAG	2
653	ATTCTTGAACCACTCGGAGCACAACACAGAACCGATTGTGTCGGACTGAGTCCAGGCACGCGGAGCAAATTA	2
654	ATTCTTGAACCAAGCATTCCAGGCGCCCCCCATTCATTATAAGCTCCATGCATACCACACAGGACGACGCCA	2
655	ATTCTTGAACCAAAAACGCAACTGACGAAGCGACCACTCGTTGGAATGCAATTGTGAGACAACAGCTCGCTA	2
656	ATTCTTGAAATAAGATCAAGGATTTTCCACAGACCGAATTTCCCTCCGCCGTAGACCTGCTTTCGCAATGGG	2
657	ATTCTTGAAAACGCAACCTCCTCACAATTATTAAGACACATAGCTATCTAGTCGCCCACGACCCATAGGACC	2
658	ATTCTTCTTTCCTGCGTGATCACGATTCACTTCTCACCTCACAGGTGGTCGGACTTCCTGGAATCGAACTCC	2
659	ATTCTTCTTTCCAACGTTGAGCCCGAGTTCATCGGTCACGAACTTCAAAGAGGTGCAGACTCTCCCCTCAAG	2
660	ATTCTTCTTCCAAGATGTACAGTCCAGTAAAAATACAACCGGTTGTCTACGAGTGAACTGTCCCAGCCATGC	2
661	ATTCTTCTTATAGCGGCTCAGCCCGCGAAGAATCATAACGGGCGCCCATAGCTTAGTGTCGAAGTTCCTCAT	2
662	ATTCTTCTTAGACCAAGATCCCCGACCACCACGTCAATCAACACTAATAAGTTACTATAGCCTTGCAGCACT	2
663	ATTCTTCTTAATCGACCAAATCCGGACGACTGCTCCAACGCGCTCTAACGTACAGGGCAACATAGATCATTA	2
664	ATTCTTCTTAATAGACTCTCGTTGTAAGGAAAACTCATAGCGTGAGGAAAGAGAAAATTGCACCACTACTTG	2
665	ATTCTTCTGTCCGTTTACACCAGGCAGCAAATCATGACGGTAGGGGGATACCTGTCCCGAACCCACCTCTAC	2
666	ATTCTTCTGGAAACGAGAACACGGCAAAGGTGTTTAGAACTGCCCATACCCTTATCCTTACTCCACCTTCAA	2
667	ATTCTTCTGCATTCTCCGCAACTAGGCGAGACGCGGAGCCGAGCTAAATACCCTTGACGGGACTGACCCACA	2
668	ATTCTTCTGATCCCTCGCCCATCTAAGTGTGTAAAAGGCATTAGAACTAGCCTCGAGTGGCGTGGCACCTAT	2
669	ATTCTTCTGACAGCCATTGCGCGCCGTTTAGACCCCCCACTCGTCAAGTGATCAACCGCCTCTGTTCACTGC	2
670	ATTCTTCTGAAAGCCGGCCGCCGCTCAGCCGTCCCACGGCCAAAGCCAAATCCACGAGATATTAACTTTCAG	2
671	ATTCTTCTCTACTTGACACCCATATTAGCCTACAGGCGCCTACCGTCGAGATTCAGACCTGACAAATTCACT	2
672	ATTCTTCTCGACTAACTTTCTCCCAAACACATCGATTGGGTCGGGTCATACGTAATTATAAGGCGAACATGG	2
673	ATTCTTCTCCCCCACCGAGCGACAAGCAAGAAGCAGGTTTCTAGCTACCAGAGCAGTGAGGAGATGCCTAAA	2
674	ATTCTTCTCCACTGAACTGCAATAACTAGCCGGTCTATTTCTGCCGAGTCCTGTTTAACCGTACCGGTGTAA	2
675	ATTCTTCTCCACGAAGCTAGACAGGAAGATGAATATTGAACTCAGCGACACAACTGTGACATGGGTAATAAG	2
676	ATTCTTCTCATAACCCCCTAACCAACCAGCCCAAAAGTGCCAGTGCTGGAAAACAGCGCCCACCTTACCCGC	2
677	ATTCTTCTCAGTGTCAAGCCGCAAAAAATGCCTACGTGGGAGTATAAGTATATGAAGGACGGAACAGTATCC	2
678	ATTCTTCTCAGGAAATTTATCGCCCCCATTGACCAAGAACCAACTTCCCTACCATTCCAGAATTGATAAATC	2
679	ATTCTTCTCAAACCCGAGATCCTCAGTAAACTTTAACAACTATTGCGTAGCACCCAGAGAACATTAAATGCA	2
680	ATTCTTCTATCCTTCGCAAGCGTAGTAGATGGCGGCTCCACGACCATGCCCGAATGAGTACCGTACACCGAA	2
681	ATTCTTCTAGTACGATCGCCAAATGTGCCAGCCCCAGGGTATCCCTGCCTACCTTTACAAACAACCTCGGCG	2
682	ATTCTTCTAGTAAAAGGAACAGAGCACCTACAATCAGCCCCCCGACTTCACAAGGTCCAGAAACGCAAACTG	2
683	ATTCTTCTAGCGCACGAGTGCCTTTGGCCCCCTCTCACCCCTTCGCTTTGACATTGGCATGAGCCAAAGAAC	2
684	ATTCTTCTAGCCATGATCGCACTGGCAAGGAATAAGAGCCCGAACTAACACTCACCATAGTTACTGAGCCCT	2
685	ATTCTTCTAGACAGAAGCTACTGAGCAGACACCTACTCCCATCCGTCTAGCGAACCTGATCACTCCATCGAG	2
686	ATTCTTCTACAACGCAATCCCCTGCAGGACAACCGGGAACTCCCCCGATTGCAAGCGAGTATTGCGGCCTAT	2
687	ATTCTTCTAACTAAGGCTGAACCTCCCCCTCAGGGGAACACCACGGCCGGAAATCGTAATCGATTACTGGGG	2
688	ATTCTTCGTTGCGGCACAACCATGTACATCGCAGCGAATTTGCTAAGCATAGCAAGAGTAAGCCCACTAGTC	2
689	ATTCTTCGTTCGCTTCACCCGACAATACCCACAAATCAGCACGACGAGACACCGGTGGAGCCAACGCTCATG	2
690	ATTCTTCGTCGCTCTTATCTTCTCTAACCGAATATTAACCTATCCTAAACAGCTTTGCAGGAACGCAACAAA	2
691	ATTCTTCGTCGCGTTCAAGACTAAGCACAGGCTGAAAGCTGATGATTCTCTCCGTACTCAAACAACAAAACA	2
692	ATTCTTCGTAGAAAGCGAGGCTTCTAACTGGCTAGATGCTGCGTGTGGTCGACAGAGGATAGCTCGGGAACC	2
693	ATTCTTCGGTAGGCATAGAAAACTAAACGCGGAAAACTACACCAGAGCGAAGAGATCAACGGACGATGTCGG	2
694	ATTCTTCGGGCAAGATACAGTATATCGACCCGGAAGCCAAACTGCGAAACTGATGGCGCAGATCCTGGAACA	2
695	ATTCTTCGGCTCCACGGGCCCCACGATCCATACAGCGCCAGGGAACCCTACATTCAATGAACTGCTGTCTAT	2
696	ATTCTTCGGCCAGTCAAACCCCAGTCCGCCCCTGACATTGTCACCTCCAATTGATATGTTATCGTCCATTAA	2
697	ATTCTTCGGCACTATCGTGGACCCCCCGCTCTCACATAAAGCTCCACCTAACTGTAGCCACGTCAGCTGTTC	2
698	ATTCTTCGGCACCCCGCATTAACTAGACGCGAAACTCTAGCCCCTTAGGTGAACAATAGCATACAATGGAAT	2
699	ATTCTTCGGATTTCCCACCATACACCGTTCCAGGAAAGTGGCCGCTACATAAACTTCAGCCAACGTAACACT	2
700	ATTCTTCGGAGCTCAGTTCCTAATCGAATTTCCCGTAAGAAATTGCTTATCAGCGATAACACCCGCAGACAA	2
701	ATTCTTCGGACCGACAACGTACGTACCTATTCCTCTCTAGAACGAACTCATCTCATCCTAACCTCGCCTATG	2
702	ATTCTTCGCTTCACCGCGACTCACTGACAAGTCCATTGACGCAACCTTCCCACTAAAGCAATAACCACGATT	2
703	ATTCTTCGCTGGAGGTTGTCGCGACTCCAACAATCGTTAAATAAAGCAGGACCACAAGCCTGAGCCCCTGTA	2
704	ATTCTTCGCTGCAATTGGCCGTATTAACCCGCAGCAGGACAAGCTATATGTTCTGCACCAAGAACCCATTCA	2
705	ATTCTTCGCTCGCTGAGTGCAGCCTAGAAGTCAAGAGTATGTAGCCTTCAACCAGGAAGTGGACTTAACGAC	2
706	ATTCTTCGCGTTTAACCTGCACACTTAGTTGACTGACGTAAACCGTACACGTGACCAAAGCTCCAACCTGAC	2
707	ATTCTTCGCGGCGTAAAGTCACCGCATAAGCAGGAGGAAGCGACACTCTAGGAATGCCTTCAGCCTTTCACT	2
708	ATTCTTCGCGCTCGCAATGTCTGTCCATATTGAACCCATAACCCACGGCCTGTCAAGGGCCGTCTCCAGAAT	2
709	ATTCTTCGCGCCCCCCCCGTTTCGTTACCACCTAGGAGACTGGGCGGAGGGCTAGGAAGAAGGGTGCTCCCC	2
710	ATTCTTCGCCGACACCACCCTGACCCCTCCTGCAGCCAAGCAGAGGATACGACCTCTTAGGCTGCCATATTG	2
711	ATTCTTCGCCCGCCAGCAAAGTCCAGCGTAAGCTACGAATAAGCCAGACTTCGCAGCAGCATGAATGACAAG	2
712	ATTCTTCGCCCGCCAAACCCCCCTAACGGATGCAGCGAAGCGAGTCATTCCCCACGCTTGCCTTAGCCTGGT	2
713	ATTCTTCGCCCCCGTGGACACCTAAGATCAGCCGGCTAATATGATCTATATAAAAATTTATATAATAAAATC	2
714	ATTCTTCGCCAGGAACATCCACACCTGATCTCACATGCAGTAAATCTACGACCTGCTGGAAAAGACATTCAG	2
715	ATTCTTCGCCACTTAGCCCGATATAGAACGACTGAGCCGGGCGGTAAGGGAAACTATACCGTTTTAGCTTAC	2
716	ATTCTTCGCCACTGAAATAACGATACTACCTCTAGCCAAAGCGTCACTGGATATCATTCCGCTTTCCCCACC	2
717	ATTCTTCGCCAACGGGCCTGGACCGATAGTAGTCATACTTAGCCCGGCAGCCTCCCGACCAGAGAAAGACCA	2
718	ATTCTTCGCCAAACACGAGGCCTCTGGACCAGCTCCCATGGGTAAAGAAAAATTGGACGTCCTAACACAAAC	2
719	ATTCTTCGCAGTGATTGTCAAAACCCAACCATCCGCCAGTTGGATGCCCTAGTTATAGAGAATACGACAACG	2
720	ATTCTTCGCACCGCTCCCATGTCGGAAAAGGTAACAAGAACTAGAAATATCGAACTACTCAATAAACTCCAC	2
721	ATTCTTCGCAATGTTAGAATTACCCCAAACACTCAGAAATAGAACTGACCGATAGCAGTACTTGTAAAGTGC	2
722	ATTCTTCGCAATAATCGGCACAACCCCCGAGAAACATAAGAGACCTGCGCCGCACTAGAGAGTCTAGATAGT	2
723	ATTCTTCGCAACAAATTGTACTATAATGTGGCCATCACACACCGAAAGGTCGCCCCTAAAATGAAACACCGC	2
724	ATTCTTCGATCTGGAGAAGGGGCCTGCGCAGAGACAGGACATGTCCATCCAGAGTGGCTTATCTCCCACCCG	2
725	ATTCTTCGAGTGCTGGACCCATGCCTAAACAGCTTATTATCAGCGAGTTCCCCCCCCGAAGCTGTTTTCACG	2
726	ATTCTTCGAGCCGCGTATTCTTCCGGAACCCAATTCGCTCAGCTGACTTAATTAACCCACAATCTGAAAGAT	2
727	ATTCTTCGAGCACCCAAGCCCCCGGTCGATCTAACCGTGCGTCTTCTCCGGCACGGACGAACAGCCTCCATC	2
728	ATTCTTCGAGATAACACGCTAAACCTCCCCTTTAATGGCCTGCCAACTACGCAATGAGATAAACCTTGCTAT	2
729	ATTCTTCGACGGCCCGGCCCCCTAGCCTCGAGTCAGAGCGCGCCTGGACCATATGTTTCCACCAGGAAACAA	2
730	ATTCTTCGACACATCGCGGCAGAAGACAACCCACCCGCCAATTTCGCTCAAAGCACCACCACGCCCTTGGCT	2
731	ATTCTTCGAAGACCCCTGTCGACACGGACTGGGACATTCATGCCCAGGGCTGGTCACCGAAGCCGGGAGGAC	2
732	ATTCTTCGAAAAAATGGAGTACAAGAAATTCAGTGCGGCAATAATTCTGGATCTCACGAGTGGCTATGCCAC	2
733	ATTCTTCCTTCATCCGATGAGGGTGAACCCATAAGTACGCCCGTATTCAGCAATGAAAGAACATGCTTGGCC	2
734	ATTCTTCCTGCTTCAGTCTGCTTTGCCTCAAGGAACCTCTGTACACAGACCAGCTATAACGTTCAGCTAACC	2
735	ATTCTTCCTCTCTGCCAGAGATATGTCAATGACAACATTGGACGACGATCAGAGAGTCGACAGAATCCAGGC	2
736	ATTCTTCCTCCGTCAAATTGCAATTGTTCCCTGTCGAATATTGATTACGCATTACGCTCCACTGCCGAATCG	2
737	ATTCTTCCTCCCATCTCATCAACCCGATGAACGACGGCATGCCTTGCCGTAATCTACAAACCCTGTACTCCT	2
738	ATTCTTCCTCCAAAATCAAAACACCGATACAACCCAGCAGCACCACCGAGCCCTTGTAAAGCCAAATGATTG	2
739	ATTCTTCCTATACACAGTAATAGGACACGCAGTATATCAAAATGTTGGATCTCCTCGACCTCCAAAGATAAA	2
740	ATTCTTCCTAGTTGTTCATTCAGGCCTATAAGACACACAAGCCCTTCGACAAACTACTCGCGAGCGCTGTAC	2
741	ATTCTTCCTACTAACGCATCAAGTACCAAACCCTCTTAGCTGTCTTGCAACATAGCAGCTACTTTCAGCCAA	2
742	ATTCTTCCTACATATACCCCTACCACCCTCTTACTACTTGCCCACTAGAGCGTATGCACCGTTCACTGCAGA	2
743	ATTCTTCCTAAGATCTGGCCCCGCAGGGCCTCACTAGCGGCATAACGATGCATAGAGGAACCAGCGAGTAGC	2
744	ATTCTTCCTAACCCAACTTGCACACAGTTAGCGGAAACAATGTATCGTGAAGAAGCGAAATGAGTAATAACA	2
745	ATTCTTCCTAAACGCCGTTATTTGACGGACTCCAAAAGGCGCACGAACCGATCGCTCGCGCAGCCTGATGAA	2
746	ATTCTTCCGTTACCTGAACTCGCACCCTTCGTTAAAACAGTTACCGTGGCAATATTCCAATAACAAGCTAGC	2
747	ATTCTTCCGTCTCGGCTGGCTCTGCTCGCAAGCCACAGGCCACACTTCACAAATAACGGGAAGGTCGTCTGT	2
748	ATTCTTCCGGTGAACCCTACATGACCCCACGTGCCCTGTGATAGCTTCGGTTAGCTGGCTCGTGCGCAACTT	2
749	ATTCTTCCGGTCCCCACTGCCGTCTATGCTGTGGATCTATGAAGTAAACCCGGTCTCAGTGAAGAAACAAAT	2
750	ATTCTTCCGGCGAAGTCCTAGGACCTAACCGACACACCCGATTAGTGGCAGAGACCGATAGTTACAAGACAG	2
751	ATTCTTCCGGAACGACATGTGACTAATCGACATCCACTACCACACAAAGTCGGCATAAATCAATGCCAAAAC	2
752	ATTCTTCCGCTTCTTGGCTATGCCCTCCATGCCCTAACATCCCGCGTCTAGGAGGACTACGCCCAATAGACA	2
753	ATTCTTCCGCTTAGCCAGCTTTTCCCTTTACCTAAGCCGTCTACTCAACATTCAGCCAATATTATTGAGGGA	2
754	ATTCTTCCGCGGCCATGCCTAACCCCGCGGTGGGCAAAAAAGCTATACCGACCTGACTCCCCGGTGTAACAG	2
755	ATTCTTCCGCGAACCCCCGCGTGCTCCCCCCAGACCTCACACGCAACGCAGAAGGATATAACAAAAAGCATG	2
756	ATTCTTCCGCCTCTCCACTTCCGGCTAAACGTAGGAAGTCGATCGCATACTATGTTTTAAAAGCGCCGCGAC	2
757	ATTCTTCCGCCTAACTACCTGAGAGCCCCCGGACCCGCGGTGCACGAGGGGTGCCCCTTCATCACCAGCCGC	2
758	ATTCTTCCGCCGACAAATAGCGACAGGGTGACCACAGCTGAATTATCCGGCGCCCGCACTCAGGTATTTATA	2
759	ATTCTTCCGCCATGCTACATGAAGCAAGTACGTGTACATTAAAAACAACCCACTGCCCCCCCTTGTGTTACG	2
760	ATTCTTCCGAGGGCTACTATAGCCAACAGACCGGCAGGCAAATACCATCCAGTGAAACCTCATCCTGACAAG	2
761	ATTCTTCCGACCCCGACCGCCAGACGGGGGAAGAAATTGAGAGGCAAAACAGCGACAAACAAGAGCACGTAC	2
762	ATTCTTCCGACAGCTTGCTATGCCGAGTAAACCCCTGCGAATCATCCGACATCGCCACCCCACAGTGCGACA	2
763	ATTCTTCCGAACCTCCGCACGCCGGCCAATCCCTCGCGAACCGACTATTTTTATAACACTCAGGCTGACAAC	2
764	ATTCTTCCGAAAGACACACCCGCAGTTTGCTATTATCCCAACGCACACACTCATCCTCGTACATGGAAAATC	2
765	ATTCTTCCGAAACACTATGCGCCCCAATCTACATATTAGGTCCACTACTCAAACGGCACAACGATGTAATTT	2
766	ATTCTTCCCTTTCACAACCCCAGAAAGCTACGTGTAGTCCTTTGCCCCGCTCACTCAGTAAAAGGCGACCGG	2
767	ATTCTTCCCTTACGAGCCCATCCGCCTTCCCAACACTACGATTTCTGACATAGTAAAGAACCTTTCCGCAGG	2
768	ATTCTTCCCTCGTACCTATCTTGGCAAACGAGATGGAGAATCAGCCCAGTGCATCGGAATTCCTAACATTCA	2
769	ATTCTTCCCTCATCGATAGTGCGCAGTCAAACATGGCAGCAACACACCATTGCCCGCGTATAGGCAAGGGAG	2
770	ATTCTTCCCTATGGGCCTGGTAACCGAAGTAATCCAGAAGGCTCAAAACACGAGACCTGTCGCTAAACGTTC	2
771	ATTCTTCCCGTCCCACGCTCGACTCAATGCACCGGAAGCCCCGACTGTCGCTGTGCCCACCGATGAGGCAGG	2
772	ATTCTTCCCGGCGCATATCTCGCTTATCTTACAAATTAGCAGAATAATGTGACGCTAAGAGAAAACACTAGA	2
773	ATTCTTCCCGCCTGTCCCGCCCCGTACGTTAGCCAGATTATGCGAATTATGGATGAAGAAATGTAACTCGGG	2
774	ATTCTTCCCGACGAAGCTCAAGCACACACAACCAGAAGCATGTATCGTCCTGAAGGCCAGCTGTCGAACACC	2
775	ATTCTTCCCGAATCGATACATAGACCAACGTGCAAACCAGTGGAGACTAATCTCCCCCCTAAGAATCCCCAC	2
776	ATTCTTCCCGAACTTGAAAAACCCAATGCGGCCCCTCATCCCCGCACGCAAGAGTCACGTGCATTGTCGTCC	2
777	ATTCTTCCCCTCCCTCGCCCTCCAGACCTAGTCCGATTATTCACCACCCAGAAGCACTCGATAACCTGCCAC	2
778	ATTCTTCCCCGGTTAACGATTACCCCATCCGCCTCAATACCCTTCTGGTAGAGAGAAGCTGTAGGGCCAGAC	2
779	ATTCTTCCCCCTGCCACGCGGCCTACGGTAGGCCGCATACACACCTCCAATCACAACTCTATCCAATTTCTC	2
780	ATTCTTCCCCCCAGATCCAAACACCCTTCCCGCGAAATACCCTACACTACCCGGGCGCCAAGACGCGGCATG	2
781	ATTCTTCCCCCCACTAGAGCCAGAACTATCCTTCTAAACGTAAGCCCAGGAACGGAGCCTATAAATAACACT	2
782	ATTCTTCCCCCATAGATGATATTCCGTAGCGAACGAAGCCAGAACACACCAAGACCAAAACGATTAACCGTT	2
783	ATTCTTCCCCATGGATGCGCACTAGCACGGTCAGCCAAACCCTCGTAATGCAGGTTACCCCAGTTTACATGC	2
784	ATTCTTCCCCAATACTAGCCGTCCGCGGATATACTTAAAAAGTGGGAAACTCATCTATGCCTTAACCTGGAA	2
785	ATTCTTCCCCAAGCAAGACGCACCCGGGCACCTCCGTCATAAGGAGGGAGGAGGCAAAGTTCAGGGTCCGGC	2
786	ATTCTTCCCCAAAATCTGCTAAAAAATCTGTGACAGTTCTCGACCAACTGAAGCCGCATCGGCTATACAAAC	2
787	ATTCTTCCCATGCCAATACTCAACACCATAGACAACTATAAATTTTCTGAATAGTATGCCCCGTAAAAACCA	2
788	ATTCTTCCCATCGAAGGATGAACAACAACACCCCCGTAAATGCCCTCGGCAAATCAACGTTAGAATTCAGCC	2
789	ATTCTTCCCAGTACTACCGCTGCTATATGCCAACCGACCAAGCTAATAGATCTTGCCACCACCAAGACGAGC	2
790	ATTCTTCCCAGCTTCTCCCTCCCATTTCACCACAGTCAGCCCATCTTTATGCACTTAACAAAATGGACAAGC	2
791	ATTCTTCCCACTCTACACCGCGGATGCAAAAGTAAACCACCGCTTCCTCGGTTCCAGCCAAGAGCCGAGTCA	2
792	ATTCTTCCCACGGCCGGCGATAACAGCGGATAGTTGATCTCGCCACCACGGTATAACAGGCAATACACGAAC	2
793	ATTCTTCCCACACTTTCGAAAAAAGTGACAATGTCTTCTACCAAATTCACATGAACCGGGGAACCCCCGTTT	2
794	ATTCTTCCCACACCCTAATCCGGCCAGTACCCACCCTAGGACTAAGCTGAATATCAACGCCCCGCGGACAAC	2
795	ATTCTTCCCAACACATGATACACATTTAAGCCCTTCGCTGAGTTAATGGTAGACGATACCACATCACCAAGC	2
796	ATTCTTCCCAACAACAAACCCTGCGGTACTAACCAGTGACATGTAACTACGTACTAGTTCTTAGCCTTTCTT	2
797	ATTCTTCCATGCACCTAAGATAGCGATTTTCCGAACTTAGATCCATCAAGTTAGCTCCTGTCAAGCAATGAC	2
798	ATTCTTCCATCCTTCTATTAAAACAGTCAATACCAGAATGCCGACCTACCGCGACAAGGAGTGGACAGATGA	2
799	ATTCTTCCATCCGCCACTCGGAACGGACTAACAGCCTCCAGCGCGCCGGAGAGCAATGCAGCCGAGCAAGCC	2
800	ATTCTTCCATATCCTGTAGGAACTACACTCAGCAAGAACCGCTACGTTGCTCCAAAACAGAGAAGCTGAGGT	2
801	ATTCTTCCATACGTCCCATCCCGCCTTCTAGCGGCAAAACCAGAAATGTTGGTCGATTGCGAGACCAGCTGC	2
802	ATTCTTCCATAACGACAACGCCAAATGACCTAATATGCCAAATCAAAGGGTTGAAATAACGACGGCAACAAG	2
803	ATTCTTCCAGTATAAAAAACCGACATGCTGGAACCTAAACGCACCCCACTAAGGGACACCAACCTTGCAATA	2
804	ATTCTTCCAGTACAGAATACCCGCCACTGCAAACCCCACTAGTCAGATACACAAGTCCACCCTAAAGCATAG	2
805	ATTCTTCCAGGACCACTACCACACCAACACCCATTCCCTGCCGCATACAGACGAATCCTCTAGCGCAGCAGC	2
806	ATTCTTCCAGCTCCACATTACTACTCTAACGCCAAACTTGCACCCCATACAGTCTGGATATACGACATTTTA	2
807	ATTCTTCCAGCGCGAGTCGTGGCGAAGATAAAAACCAGCCACTACAACTGAACCACCCATGGACGAACCCAG	2
808	ATTCTTCCAGCCGTGCAGAGGCACTCTCTAAAGCGAGCGCACTACGACATTGGAGAGCTAATCGCTCAGTTT	2
809	ATTCTTCCAGAGGCGTCTGTCGCCTAAACACAAACGCAACATGGAAGGATAGTGATACGCGGATACAACATC	2
810	ATTCTTCCAGAGCATGCGTCGCAACAATCTCCCGCAGAGTGCTTGACGTATGACTTCTCTCTGTATTGTGTG	2
811	ATTCTTCCACTAGCCCCCAAAAGCATTGGGCGCCTTCCACCCTAAGCAACTGTTCACATCAAAGAGAACGGT	2
812	ATTCTTCCACTACCCTTGCAAAAACCAACTTCATCACCAAAACACTACCCCCGAGTGCCAAGCACAAAGTAC	2
813	ATTCTTCCACGCACCACTCCCTGCCCCTCAAAACGAGCAAAAGCGAAGAGGTCCAACAGAATGTCAGATCCA	2
814	ATTCTTCCACCTTCCGCTGGCCGTCAGAACGAACTCCACCACGTAGCCCCGAGTGACATCTAACGCACACTC	2
815	ATTCTTCCACCGCGATCCCAAGATGACGCCAGGGGCGAATTATACATAAGGCAAAAGCCGCCCCTGATGTCG	2
816	ATTCTTCCACCGACAGTCCTATACAGCTCACGCGTCCATACCCGGTTAAAGCCCCCACGCCATCTCTCAACA	2
817	ATTCTTCCACCCGCTCCCAAGCGGACCGCCACCATTGCCGCTCAGGAACTGCACCCTCCCACGTCGTAATCG	2
818	ATTCTTCCACCCCGGAATGAATGCCTACGAGAAAAACGGAGCACCCAGAGATAATGTGCAGTAAACGGCCGA	2
819	ATTCTTCCACCCAAGCACGCGACTGGTCCACACCGGTGCCCGGGGTGAACAATGCGCGACTTCGCTAGCGCG	2
820	ATTCTTCCACAAACCAAACATTCGAGACCTCGTAACACGCCGATCTAACCACCCAAGCATATACTGACGATC	2
821	ATTCTTCCAATTCGATGCACTCTCACTAAAACGAGCCGATCACAAGCTATCGTAATCCCTCCAATCAGGACG	2
822	ATTCTTCCAATGCAACACCCGCACTGAGCCACCGCACATGAAACAGCACATGCATAGTGCCAACCTGATCAA	2
823	ATTCTTCCAACCTCTCTATTACCCCGGCCATATTTGTTAACGTCCATAGAGAAAAGTGAACAGTAAGTACCA	2
824	ATTCTTCCAACCCAAACCGCGTCTCCCGAAAGCCAGCCACGTGGTTATATTAAGTCTCCGCAACAATAGGCA	2
825	ATTCTTCCAAACTATTCGCGTTAGGAAGTATAGTAAAGCACAGCTCCCTCATAGAAACCCGATATCGCATGT	2
826	ATTCTTCCAAACCCTAGTCCAACCAGATGCTAAGAGTAGGTCCAAGCGACGCTTACCCCAGATCATCGTCCA	2
827	ATTCTTCCAAAAGCACTCCCCACGAACCCTTAGGCAGACCAGAGCACGAGTACCCTCAGACAACGGGCCTGG	2
828	ATTCTTCCAAAACTATCAACCGCCAAAATAGTAATCAAATTGTTGGAATGAACCGCGATGGCGAGGCAAATA	2
829	ATTCTTCCAAAACATCCAAGTCAAACGCCCGACCGAAAACTCGCTTCACTGCTTCTTAATCGATTCAGACTA	2
830	ATTCTTCCAAAACAGCCGTGTCAACCTACGTCCAGTCATCCTAAAACAAGGGAAGTAAGAAAGGACTAATGA	2
831	ATTCTTCATTGCTAAATACTCCAGGCTGCTAAAAGTAGTACCAGAGTTAACAGACCGCGAACTAGCAATCTG	2
832	ATTCTTCATGGCCGGAGCACGACAGGCGCGCCGCTTTCGGGGATAACGAGTCATGTCGTACGCTCAGTCCGT	2
833	ATTCTTCATGCCGGAGTCTCTCCGGCCACAAAATATTATATGAGAATATAACCGTAACCGACATTCCCACCC	2
834	ATTCTTCATGCAACCCGTACCTAGTAGATAATTCTTTAGCTCGCACAGCATCGCACCTGACAAAAGGTGCAC	2
835	ATTCTTCATGAAAGTAGATAAGTGCCATAAGCAATCCAACCCCAACGTTGCAATAGTAGCCCCGCGGCTGGC	2
836	ATTCTTCATCCTCAACGCTCACGTCGCCGTCCACACCAAGGAACAATGACGTAACATAATCTTCATCCAACT	2
837	ATTCTTCATCCAATGGCGTAGAGCGCATGAACCGCACGTCCCCTTTAATGGGACACAGGGTAAGACGTCACT	2
838	ATTCTTCATCACTGAAATACCAGAACTGCAGTAGACCTCCGGCTGTAAAATACTATACGCAGCCAAAACTCG	2
839	ATTCTTCATAGACGGCCAGAGCACAACGATCGGCCTTGAATGCCCTAATCATAGAACGAAAGCCCTGAAGAG	2
840	ATTCTTCATAAACCTAGTCCTACATGCAGTAATCCCGTTGCAACAAGTTCAAGCCACGAGCCGGCAAACTAA	2
841	ATTCTTCATAAAATGACCCATAGAGACCCCGACTACTGTAACCCCTGGCACCGGAGTAATGTGAGAGCACCT	2
842	ATTCTTCAGTCGCAGCGCTGCGTATTTTACATGAATGGAAGAGGGCAGAAACGTGATCAAGGATACCTTAGG	2
843	ATTCTTCAGTAGAGCAACAACGGATACCAGATCTAACCAACTAGGCCACACATCCCTGCGTTACGCATGGAA	2
844	ATTCTTCAGGACCAGAATGTCCAATGGCCAACGAGGAAAGTGCCCATGGCTCACCGTGCTCTTGCCTGATTA	2
845	ATTCTTCAGCGGTAAGTGCAACAGCCAAACGCCACGCTAGCGACCTCACACCTAAATAATATCAACCCCATA	2
846	ATTCTTCAGCGGGTAGTGGGGCATTCCGTCCAGACCAGAGGCGCGCATGAATTCTCTGCGAGAGGTATGAGG	2
847	ATTCTTCAGCCTCTAGGCAAGAAGTAAAGGACCCACGCCGAATCCCTGACCCTTGGGCCGCTACTCGTGGAA	2
848	ATTCTTCAGCACTGGAACCTCTGAGTCACAGCATGAACCCAACCTGCATGGCATCATAGAAAGACCACAGAG	2
849	ATTCTTCAGATTCGGGTAGTCCTACCACGACCAATCCGACGATCATTCAAACCCATCGCGGTGCGTAATAGG	2
850	ATTCTTCAGAGCTAAAACTCACACTAAGAACCCAACAGCATAGACTGCGATCGAAGTCTAGGCTGGTTGCGG	2
851	ATTCTTCAGAGACCAACAACGAGATCACTATGGGCTACCCCACCTTTGCAAACATAAAATGCCACTATATCA	2
852	ATTCTTCAGAACTACACACCTAAATCGGCGTTGCACATTTCACACCTGATACCATCGTTCCAACTATATACC	2
853	ATTCTTCACGTACGCGGCTAAGGTCAGGAGCTGGAAGCCTCCACAACAAGCGGTACGTCCGGTTGTCTCAGG	2
854	ATTCTTCACGAGCAGCAGCTCAAGTGCGCTCGACTCGAAAGTGCAGCACAAGAGGAACATCGGACAGATCGC	2
855	ATTCTTCACGACGGACAAACCAACGGGCTCTATGGATCTCTCAAAATATACAGAACGCCGTTTCTAAAAGAC	2
856	ATTCTTCACGACACACGAGAACACAGTTTCACTATACACTAAACCGCATCGCAGCTCCAGGTCTTCACTGCA	2
857	ATTCTTCACGAAAGTGCAATTCTTAAAACAACGACACCGCTAGACGTAGAAGACTCCTGTCCAACCTTCCAG	2
858	ATTCTTCACCTCTAGAACACCATACCAAGAAACATAACATAGCAATCTGGATTCCCCGCCACGAACCCGGCA	2
859	ATTCTTCACCGTGCCATCGACCTGCCCTCAGTGAGGCGCCACGAGCTCATGCAAAAGGCCCTTTACGCCAGG	2
860	ATTCTTCACCGAGAGAAAGGCGCGACAAGCGTCCTGGACTGACCCTCACACAACCGAGAGGTATGATGGGAC	2
861	ATTCTTCACCCATTTCCTTCATAGACCTCAACATGCGTCAATACGAATCTTAAAACGCAGTCCCAAGGTGAA	2
862	ATTCTTCACCCAGAACCCAGACCACCCACACACTAACTAATATAAGATCAGAGTCGGCCTAGGTCCTCCACG	2
863	ATTCTTCACCAGGAAAAGCAACTACGCAGCCGTGAATGGATGACAAGGGCCTTAGCGATGGAAGAAAACCGT	2
864	ATTCTTCACCAATCCGGAAACCTCTGGGTTACCAATGCCTTAAAAGGCTATGGCCTCCGAACCCGGACCTCA	2
865	ATTCTTCACCAAACGACCCCCGCCAGCCACAACCAGCCACTTACAAGAATCACAATATGGGACCGAACCCTA	2
866	ATTCTTCACACCTCGAAACACGTAGTGTAAACCTAATGTGAGGGCAGACCTTACTTCAATCCAAAGGACCCT	2
867	ATTCTTCACACCTCAGACCATTGAGATCTGTAATAGCACGAAGAGGAGCATCAACATACATCTCCGAGTACC	2
868	ATTCTTCACACCCACGTCAGGAATTCTACCTCCATTACTAGGCCACGACTCCCTTTCGAACGCTTCAGGCGA	2
869	ATTCTTCACAACCTTGCTGTGAGGAGCCGGCGGGGTCTTGTCCCACTGCACAGTTGGAAACTCTCAAGATAG	2
870	ATTCTTCAATTTTCACGTGCGATGTTTTGACCCAGAGTCACAAGGCTCTTATAGATCCATAAGCACATGCCC	2
871	ATTCTTCAATCACATGCGCACCACGTCTTGCGGAAACCTTGAAGCATCAGGATGGCACATCTGAGAACTACT	2
872	ATTCTTCAATACATTTTCTAAGACCTCCCAAGCAACTTCGATACACTAGTGCATTGAACGAGATACTACCAA	2
873	ATTCTTCAAGGGCGACTAAAAGGGATAACCCCACGGAATTCACGCCACCCAGAAGGACATGCGACCATGATA	2
874	ATTCTTCAAGGGCCTTCCACCACATGGACCAGCCTCCTAATCAGGAAGACTAGATACAGTAAGTTAGCGGTA	2
875	ATTCTTCAAGGCGCAAAGGATGCCTTACGGCGATCCTGCATACTCCGTAGTTACTGTAGTGTCCTTTGACTG	2
876	ATTCTTCAAGCTAATAATATACAGTATCGACGCCCGCCCACCCTTCCTCGAGAATATAGGAGACCGTCCCGG	2
877	ATTCTTCAAGCACTCCAGTGAAATAACCGCCCACTATTAGCTTGCGACCGCGCACCCCTCCGGCATCTCTCA	2
878	ATTCTTCAAGCAAACGGTAACCGTACGTAGTATCCAACGTACACCGTGATCTGGCTAATGAGCCATGATTGC	2
879	ATTCTTCAAGACACGCATATTCAGAAACGCTTCCTATTAAGCGAAGAAACAACCTTCGATTGAAAGCGCCTG	2
880	ATTCTTCAACGATGTACCTTCGTGTCCGCACCAGCACGCGATTGTGATTTTCGCATACGTATGCTTAGGCAC	2
881	ATTCTTCAACCCAGCCAATGACGTAACCCACACATACCCAGCACAATCTCACTGCAACGATTGTAAACACCA	2
882	ATTCTTCAACCATCAAAAGATATCACGGCAGTAGCCAAACTAAACCGTAAAACTAGCCTATCGACTTTGACC	2
883	ATTCTTCAACAGCTTCCGGTACAGTCTAAATTAACCTATAAAGTTGGGTACTAGAAGGCTCCATAAATAGAA	2
884	ATTCTTCAACACCGAAAGCATGAGAAAATGCAACTATCCCGGACATGGCCTTAGTGTGCTTGGCCAAGCCCG	2
885	ATTCTTCAAATGTGCAACACATACCTCCCACCAAAAAATTACTCCTACCCAGGGAAGACCATGCGCCGAGAC	2
886	ATTCTTCAAAGATAGAAAGTTATTCCCCAGACGACGCCACCAACATATAATGTGTGCATCAGTTATACATAA	2
887	ATTCTTCAAAGAGAATAGCAAAGATATGATGGCCTAAACTTACTGCCACACTAGCATGACGAGAATGGTCAC	2
888	ATTCTTCAAAGACCATGAGCGTTACAGAACATAGGAACAATACACTAAAGGGGCACCCCGACCAGTACAGGC	2
889	ATTCTTCAAACTTCCTAACAGGGGCCCTAGATCTATGGCCCATTGTGCCGTTGGCTCTGCAACAGCGCCCAC	2
890	ATTCTTCAAACCAAAAGTATGTTTCTCCGCCCATAGGCGCCTACCGGTCAGGACCATTAAAGCAAGCTCAAA	2
891	ATTCTTCAAAAAGTCGCGAGGACTGGTTACACCTCAAACATCAATGCAGCGTGATTAGCTTCAGATACTAAA	2
892	ATTCTTATTTATAAGGCCGCCACACTACATTTTGCGCCAGACAAACCGGCTACCCTGTACCACTCTAAACAC	2
893	ATTCTTATTCCGCCACTTAAAAAATAACTCAAACATCACATCCTGCAACTAATCGACCAAACACGTCACTTG	2
894	ATTCTTATTATAACAGTCCAGAACTTCTCCGTTCCACCAGCCCGAAGAGACGATGGCATGCGAGAACAACAA	2
895	ATTCTTATTAGCTCCGGAACGAAAATATAACCCACAGCAGAACCAATGCACTTAACCCCCATACGAGCCCCT	2
896	ATTCTTATGTTGGCTCCTCTCCTCATATAGCAACAACGCACCACCGCACCTCTAAAAAAGAGTCGCCCTACT	2
897	ATTCTTATGTTGATCGACCCGCGCTGCACAATCTGTATCTGCAAGATATTATTGACGGCGACTTACCGAAAT	2
898	ATTCTTATGGCACCCCCGAACAGCCCCGTTCCGTCCACCATCAGCGCGGAGCCGTAAGCGGTACAAGGACAT	2
899	ATTCTTATGCGCGCAGCACAGTCCACACTTCCTGGTACGTAATAACGCCCACACCACGGGTGAAAGGACCTA	2
900	ATTCTTATGCCTTGCCCTGCCAGATAGCCCCAAACGAACGTGAGACGCCGAACTAACTTAGCCTCCGGCATT	2
901	ATTCTTATGCCTCTGATGGAGCCGAACGCACCAGAAGAGCACAAGCATTGATGTAATATCGATAGGCGCAAA	2
902	ATTCTTATGCCTCCCCAAACCCTTAAACCTTGAGAACTAGTAGCACCAGACAGACCTCTAACTAACATTAAA	2
903	ATTCTTATGCCATTCGGGCGCTTCTCTCTCCCGACATACCAAAAGAATCTAGCGAGATCTGGACTAGGTGTG	2
904	ATTCTTATGCAATCCTATTCGCACGCAAATCGAGCAAATGAATCTACAGTCGTACCATGAGATGACCAGGAG	2
905	ATTCTTATGACCCCCCGACTAGACGACACATATCAGAGGAAACGCACCTTCTATCTGATTGACCAGCCAATG	2
906	ATTCTTATCTGACAGTAGAATCCAGCTCTACTCTTACTAATACAGACCTTCCTTGCGTGCATTTTAACACAA	2
907	ATTCTTATCTACAACATCCAGTAAAACGTCAACGGCGCAGCTCAAGATATGAGATCTCTATACACATCTGGA	2
908	ATTCTTATCGTACACTGCAAATGCCCAGCACGTATTCCGCACACACACCCCATGGACACACCGTACCTTGTG	2
909	ATTCTTATCGGCATCCACCTACGCCCCTAATCTACTTTTCCAAAGCTCAATAAGTTGGTGTTGTGGTTTATC	2
910	ATTCTTATCGAGGCAATACGTACGGCCGATTGAGTTTCCGACCAAAGAACTGTTCGCGCATTTCCCAACCCT	2
911	ATTCTTATCGAAGCCGAGACGATACAAACCAAGCCATGTACCCCTAACCCAATGTTCCCCGGGGCGAACCAA	2
912	ATTCTTATCGAAAATAGATACACAGCCCCTTGGTGCCTACGTCGCCCCTATCGTTTTAGCAACTAATTTAAG	2
913	ATTCTTATCCGTCACCTTGTTAGCGGATGCCGCGAGAGGAGACCCAACCCATAACACCACTACGCGAATATC	2
914	ATTCTTATCCGCTATATTTTGCTAGCTCCAAAGAGACCTTCACCGGCTCCCCAGGGCCGAAAGATTACCCAC	2
915	ATTCTTATCCGCGGCCCTGACACTTACGAGTTCCGACCTGTACCATTCCAATAGACGTGCCATAAGCTATTA	2
916	ATTCTTATCCGAGCTAAACCAGGTCATTCCCTACTAACACCACAGAACCATACTTAATACAAGAACTAATAA	2
917	ATTCTTATCCCTAAATCACATGTCCAAATACAAGCCCGCCGAAACGGAAGGCTCTGCAAATACTGCAAACTC	2
918	ATTCTTATCCCGCGTAGACAGTGCTCTGCCTGAACATTGGCGCAAAGTGACATGCCAATAAGGATATACTCA	2
919	ATTCTTATCCCGCCGAAAAACGCCGAAGCAACACATATTAACGGCACAAGCTGATGCAATAAGATAAGAGGC	2
920	ATTCTTATCCCAGTCTGTAGACTAACTGCTACGAAGGTAACAGCATCCACTATATGCCGGTGCCTTCACCTG	2
921	ATTCTTATCCATGTCATGAACTGTGGCGTCTACTGAAGGGACGCCATTATGTTCCATCTCCAGAACGACGGG	2
922	ATTCTTATCAAGAGACACAATCTCGCTAAACGTAAATTATACGTCACACAAAAGCTTGCCTACAATCAACGG	2
923	ATTCTTATCAACCAAACGTCCGAATGGATAGTATATCCCATCCACACATCGAATCTTTTCAGTTATGGCAAC	2
924	ATTCTTATATCCCATAGTTAGACTCCGCGCCCACGAGGTTACCGAATCCTGACCCAAAGCTGAGTGCCCCAG	2
925	ATTCTTATATAGCTTAAAGGCCTAAAACAAACCCCCCTTATCCAACCACTGGCGGAAATACAAGACCTGATC	2
926	ATTCTTATAGCAGACTCCCTCCATCAAGCACCAAAAGCCTTCTCACTGCCATCGCCACTCATACTCTACCCG	2
927	ATTCTTATACTTACTAGAATTACGTGAATAGAAGCTTCAGGAGCACCACGAACCTATACCTCCATTCTAAAC	2
928	ATTCTTATACTCAAAGGATCACTCGACACCGAGTATTGCTGATAGATTAGTATTGCACTCCCAAGTAGATTA	2
929	ATTCTTATAATTTGCAAAGCTTCCCTTAGCTGCATTAAAGCACCCCCGAGGCCGGCCGGGCAGAGCTACTAT	2
930	ATTCTTATAAACACTGTCCCCCCTAGGTACAACCCTCTGATTGCGAATTCTCGCACCCCTAAATCTGACACG	2
931	ATTCTTATAAAACCGTTACAGGATACCGCTAGATATGGACCATGCGAATTGATTCATATGGGGCAAACCCCC	2
932	ATTCTTAGTTTACCGGACCGGTCAAAGTCATTCCACGCAGATGCAACCCCGCCCAGGCCCACCCCACGACAT	2
933	ATTCTTAGTCTCTTACGTTGCACCGACCCTATCCCACTAGACCCCAGTAAAAGGTACCCCTCACCCTCATAT	2
934	ATTCTTAGTCGCAATCGCCAAACAGGATCCGCTCTCATACTAGCGAAACCGCGATCCCATCGCAAAAGGTAA	2
935	ATTCTTAGGTCAGACAATCCCGGACCGCCCGCCCGTCCCAACTGGGGACAATCCAATTTGCAAGTCCTATCA	2
936	ATTCTTAGGGTGCAACGTCTGTGAGGCCCTCCAGCCCGGCCTCGGCCGTGGAAGTAACTTCGATAACCGGCA	2
937	ATTCTTAGGGTACCCTAACTAACCTCAACGATAATTCACATTTCTGGTTATCCCCCACCTCAACGATTCCTA	2
938	ATTCTTAGGGCGACGCCGCCCCACGCGCGTCCTCAAGCGGACGGGGTGGGGCAATCCGGAGTTTATAGCATT	2
939	ATTCTTAGGCGCGCCACGCATGTCCGATCGGGTGCACGAACTACGGTACGCTAATAATCCTACGAAGTGAAG	2
940	ATTCTTAGGCGCGATAGTGACCTAACGAAAGACCCTCCGAAGGCTTATCAATCAACACCAAATACGCGACCA	2
941	ATTCTTAGGCCTGACCCTGCGCGTTTGTGGAACAATTATGCTGACTAAGCGTGCTCGCCTAAAAGCCAATCG	2
942	ATTCTTAGGCACTGTCCTAGCCGCGAATCTCGAACGATATCCCATTCGTGGTACAGGACCCTACGATTGACT	2
943	ATTCTTAGGATATGCCACCAAGGTAACCACCTGCCGCACAAACCTGCGGCCCAGCTGCCCTCACGAGGGCCC	2
944	ATTCTTAGGACCAATTCGATCACAGATGGATACACCATACCACTTGCCCAAACGCGCACAGACCCGTACCAC	2
945	ATTCTTAGGACACCCAAGTTACTTGAGATCATCACACATGCCGATGATGAAGTCCCCGATAGACCCAGGTAT	2
946	ATTCTTAGGACAAAAGATCTCCAGGCCGTCGTCACAACGTTCGCACGACGTTCCACCTAACGCAGCAAAACG	2
947	ATTCTTAGGAATACCCAAATCTTGATTGTTAAATCACGCTAGATTCGAAGCGCGATCCTTAACAGCGTCCCC	2
948	ATTCTTAGGAAATAACTGCCTCCTTCGACGTGCGACAACCGACGTCGACAAGCCAAGCAACGGTGCGGTATG	2
949	ATTCTTAGCTCCTGCCCAGTACGACAAGCGACTATATGAAAAACAGTGTCAACCCGCCTTACTACGACTCGA	2
950	ATTCTTAGCTAATCCCGTAGACCCCGAATGACATTCTGGTCAACCAGTAAAAAAACGCGGCTCCATCCTCCT	2
951	ATTCTTAGCGCCAACATACCAGTCGCCCGCTTGAACATGTTATAGAGCTCCTGCTACCAGGAAACAGCTATG	2
952	ATTCTTAGCGCACCCTTACTACCGAATGATGCGGACCACATCTATAAGCATTCACCCTAAAAAAAAAATTCA	2
953	ATTCTTAGCGAGATTCCCAGCACAACTTCGCTATGGCTCAATTATTACCACAGCGTCCGTCTCACCGTTGTA	2
954	ATTCTTAGCCTGACCCAGTCGTCTCCATCAGACCAAAATGATTCGTTCCACAACACCACGAACAATCCTAAC	2
955	ATTCTTAGCCGTAGATTAGTATCCTGTGCGCACACCATACCTCATCAAGCTTCACAGCCAACTAAACGACGG	2
956	ATTCTTAGCCGCACCCTAAATAAGCGCCACTCCCTTTGCAAACCCGGTGAGCTCAGATTTTATGCTAAACCA	2
957	ATTCTTAGCCCAGACTCCCCGGACCGCAACGCACATCCGTGCAATACTCACCACCCTAACAGATTCTGATGG	2
958	ATTCTTAGCCCAAACCGAGCACGGCGCCATCCCTACAACATAACAAGCTTAAAAGCGTCTACCGAGGAAGGG	2
959	ATTCTTAGCCACAGGCCAGATATACCGCCGACCAACGAGCTAGACGGGCAACATGTGCCAATCCTCACAACC	2
960	ATTCTTAGCACTACACCCGCTGCACGAATGCCACTAGAGGCAGGGATCGCGCTACTCGTCAAAAAAATCCAC	2
961	ATTCTTAGAGCGCAGTTCCAGCCACCACCGGACAACGACTACGACAATAAGAAAAATCACACTTTCATTTCA	2
962	ATTCTTAGAGATCGCACTCCGACTGCCAGTCGGAAACCCCCTCATCACAGGACTTTCTCCGGTTCACTGCAG	2
963	ATTCTTAGACCCACAGCGCCCGTACTTAGCCCAAAATGACTGTGAGTCAAAGGATGTAATTAACTCCCAATA	2
964	ATTCTTAGACAGGACTGCGAGAACCACTGACCCTCGCATATAAAAGTACGTTCCAACACGCTGAGCACCACC	2
965	ATTCTTACTTCCTCGCCGCGCTTAAGTTCCGCGTTGGAGCCAGACGACTGAAACCATGCGGGGGATTGACGA	2
966	ATTCTTACTTAATCCACTAGCACCGTCACACGCACAAATACCTGGGGTCAGAACCACACGGCGAAACGCACG	2
967	ATTCTTACTGTACAGGGCGGGATACATGACCGAGCTTGCAACGACGAGGCCGGTGTGCATCGCTGTTCACTG	2
968	ATTCTTACTAAAATGATTTTTTGACACACACCTAGCCCACTCACCTCCAGGCTCAGCCCGGCACGCCTGTTC	2
969	ATTCTTACGTTTCAACCCTTACATGCAGTCAGAGGCTACATAAAAAGCTGGAAGGGCCCGTATACACGTACG	2
970	ATTCTTACGGCCCCAGAGACCACACAACTGACCTCAACAGCCGTGTCAAGAAAAACCTCTATGTAGTTTGCA	2
971	ATTCTTACGGATATACGTGCCCCCCGACACTATAACACGTAGTACCCGAAGCACACCCAACATAAGCGATAG	2
972	ATTCTTACGGAGTTCTATACCATGTAAACAGTCCCACAACGCAGACCCACCCCTGCGAGTCCGTAAGAGTAA	2
973	ATTCTTACGCTGACGCCCGCCTGTAAACAGTAACCGTCCACCACCCGGCCGGATTGCATTCGACGAAACGCT	2
974	ATTCTTACGCGTCGCCTGACCGTAATTGGAATAGACAATTACACTGCTACATGAAGGCAGTCTATCCTACTC	2
975	ATTCTTACGCACCCCGCCACCATGCCACCCGCGAAAGCGTAAGACTGCAAAGCTAGGGGAGACCCAAATGAA	2
976	ATTCTTACGAGACCACCAAGCCACATAGAACGGCAAACACCGCTGCGAAAACCGTCCTGACTGCCATAACAT	2
977	ATTCTTACGACACGGCCACCCCACCACAGCGCCCACCGCCGTAAAACACACCCAAACCCCCCCGGATCGGTG	2
978	ATTCTTACCTTTGGAATACATCGATACACCTTACACGTCAAAACAGCGAATTGAGCCGTGGTCGATACGATC	2
979	ATTCTTACCTTAAGGACACGCGAACGCGGCCCTGAACGCATGAGAACCACTCCCTTCTCTTCTGCGGAGAAG	2
980	ATTCTTACCTGTTTATGGTTTCTTAGGCCCCGCACAATTGTGGGCAGGACCAGGTTGGCCATGGTACATCTC	2
981	ATTCTTACCTGTGCGTATGTATGCGCGGATCCCCATATAGAATGCCCGTATCCATGTTTAAATCCAACGGAC	2
982	ATTCTTACCTGCCATCGCACACACACCTGGACCGGCTTCCCAATAAACGGGCTGCCCCCCGATCCCACTAAC	2
983	ATTCTTACCTGCCACCCCCCGTGCGCTGAATAACCCCGGATTCGCTCGTCACGGATAAACTCCCGACCGAGA	2
984	ATTCTTACCTCTTCACGAACCCCAAATAACTCAACAGTCTCCCCCGGTACGCCAAACGTAGCATCACGATCG	2
985	ATTCTTACCTCGGCCAACTAAACCCCAACGAAAAGCCGCTAGACTTACCTCCATGGCCCTACCAAGCCGACA	2
986	ATTCTTACCTCCCCCGTGGCGCCGACATTGTCCCCGGCCCCTACTTTTCAATATGGAAAAGACGGTAAGGCG	2
987	ATTCTTACCTATGCAGCTAACCGAGAGACACCCAGAAGATCTGTACGCATTCACGGACTTGCATATCCTTTA	2
988	ATTCTTACCTAACATAGCACGTAATATCAAAACACCCTCCTTGCCGCAACTACACGCCCAGCACACGACACA	2
989	ATTCTTACCGGAGCGACTCTTAAAGACATCCTATCCAAAAGTTACCCCCGCAGAGAGAGCCGGGTAGCCCCA	2
990	ATTCTTACCGCTCACGCTGCGGACGTGATTAAATGGCGAATCCAATTCCTCCAAGCCTTTCGCCACGTATAT	2
991	ATTCTTACCGAAGGAAGCCGCTGTAACTTACCCGCTGTTCTAAAGTATTTCCGACTTCGCGAAAGACAGCGA	2
992	ATTCTTACCCCGTGCCTTCGTACACTCCCACGTCAGACCGCACCTGTATGACCAGGCGTCTCCGTACACCCC	2
993	ATTCTTACCCCGTGATTCCCCACTCTAACCCCTTGCCCATCAGCTACATAACGATGCTAGTTTACACTTGAG	2
994	ATTCTTACCCCAGCGGTACAACCATCACGGGGCCCTGGCGTCTTGCAGGTCCTCATCTACCCCCGTAAGACG	2
995	ATTCTTACCCCAACAACAGGCCACGACGACAAACCCCGGCCATAAACCGCGTTATTCAACGTACTCTACAAA	2
996	ATTCTTACCCAGGAACAGGCACCCCAAAGACCAATAGTGACCAACCGTCTCCGCCCCAGACTCCGGCTTACG	2
997	ATTCTTACCATTTACAGAACCTCTATCCGACTAAACGTAGCGCGCCGATACCAGCAACGCTCGGTTAGGTAA	2
998	ATTCTTACCATAACGAACACCGAAGGCTCAACAGAAGTAATCCGAATACGTAAGAAGACCATCTACGATAAA	2
999	ATTCTTACCACAGGCCGACACGCACTAAAAGCGCCATGTCCATGCGAGAGGGATTAGCAGCTAGTCACATAG	2
1000	ATTCTTACATCGTTGCCCCTCCTTCTCACACTAGGACGCATAGTCATACGAAAATAAAAGACGCGACGTGAT	2
1001	ATTCTTACATACACGTGCGAAGGGCCGGAGCTCCAAAGGGCTTGGCACAGCGCTAACCGCGAACGAATAAAG	2
1002	ATTCTTACATAAGGCACTCGTGTCCCAATCCGCGTGATAACAACCCGCAGGCGTCTAGCGCAAGTTTGGCAG	2
1003	ATTCTTACAGTTCAACGCCGAGTCCTTATAACCGCAACCATACAATATTTCGCGGTCAATATCCGCGAACAT	2
1004	ATTCTTACAGTATCAAGATCCGTATGCACAAACATTCGTGAGAGATGCACTTATTAACGTAATCCACACCAA	2
1005	ATTCTTACAGACCACAAACGTATGCAAGCCTCCGACCATGCCCGCACCTACTGAACACCCACTAATGGGTAC	2
1006	ATTCTTACACGCACGCCCCTCACAACACGGCGATCACGCTGTCAAGCGGATAAACCCCCATCCCCCCAACCC	2
1007	ATTCTTACACGATCCACCGCAGCGTTTCCGCAACCTGCTTACAGCAGAAAGACCGGGCGCCTAGCAACGATC	2
1008	ATTCTTACACCTTTCCACCGACGGAAACATCAGATCACGCAGTGCAAAGTTATACATAGATACATTGGCAGT	2
1009	ATTCTTACACCCCCTTTATGCCAAACACCGATAAAACGCCACCCGCCAGCGCACGAATAGATTTTACCAACA	2
1010	ATTCTTACACAGGATAAAAAAAGCGCATCACCACACTGCTCCTTATGCGACGACGTAGAATAGTCGTTGCCA	2
1011	ATTCTTACACACACCTAGAACATACCCGCGTGTTTATCACTACGACACCCAACCTACGTCACATGCTGAAAC	2
1012	ATTCTTACAAGCCCCCGCAACCTACGCGCCGCGATGCGAGCTGCGCCCCCTACGTCAGAATCGCTCCCAACA	2
1013	ATTCTTACAAGCAACGCGGTCCCAGCGGCTCAGCTTTCCATCATCCCAAACACCCATCAGCCCATACGGCAT	2
1014	ATTCTTACAAGACGTGTAAACCAAGGCGCCCACAAAAGCTCGAGAACACCGCCCGAGAAGAAGTTCTCAAAA	2
1015	ATTCTTACAACGATCCTGCTTTCAACGCAACGCAACTGTATCGCCGCGCGGAGAGAAAACACTCTTGTTCAC	2
1016	ATTCTTACAACAACGCAACACACTACCGGACCCGCACGAGGCCCGCTAGAGAATCTTGATCGCCCGAATATC	2
1017	ATTCTTACAAATGCATTAAGCGCTCCCGAGCAACGTATATCCCGATTGGCGCAAGTCGGCAACCCCGAATAG	2
1018	ATTCTTACAAAATCTTAGCCAACTGCCAGTGAACGATTGTCGACTTTTATACCAACGAAATCTAAAACGCCA	2
1019	ATTCTTAATTGGACCAACCCTACTACACCCCCTTTGCATAACAAAACCGTAAAGTATTTGACATACAGACGC	2
1020	ATTCTTAATGATCATTCCGTCCCGGACCAAATACCTTAGGCGAACACTAGCCACGCAGACTATTTTGGATAG	2
1021	ATTCTTAATGATACCTGGCATCCACCTCAAGCAGACCCCAACATTCTCGAAATCAGTAATGTCTACCCATCC	2
1022	ATTCTTAATGAGACGCTAACGCCCCCCAACCTAACAGAAAATTGCAGAAGGACTCAGACGGAGGTTAAATTA	2
1023	ATTCTTAATCTAAAACTCCCAATATCCCTGCTACGAGAAAAGCACCGACTTTGAAACGGAAAAAATACCAGC	2
1024	ATTCTTAATCACTCACCGTGACACTAACACACCATTCGTTGCGGTGGACCGAATAACATTCCATGAGTACGA	2
1025	ATTCTTAATCACCCCCTAGCCACACCGAAAGTGCACCACCAACGGGTACGACTGGAAAGACGCGCAATCCCC	2
1026	ATTCTTAATACTCCGATCCTTACGACAAATAGCGAGGCATGTCGCCATGCACTCGTTGCCTGACACCCCGGC	2
1027	ATTCTTAATACTAACACAAAGAAACCTCCCCTCACCTACTAAGTATGTCAAACTGTCTATCATGCGAACCAG	2
1028	ATTCTTAATACCTGCTCCGGAAGATACAAGGGCCCGTCAGACTCCGAATGCAACAACGGGTCACATACCCAT	2
1029	ATTCTTAATACCCACTATCCAAACAAATAATAAGAAACCGAAACTGAGGATGAATGTAATAATGCAGGACGT	2
1030	ATTCTTAATACAGAAGTACTAAAATCACGCAATACCCACTAGTCCATCGATCGATACCAAGTGATGATTAAG	2
1031	ATTCTTAAGTTTCTAATAACCGAAGCCCCGACGGAACGTGATGGGGTGCCGGTCAACACCTTCCGGAAAGAG	2
1032	ATTCTTAAGTTCCCGTTGATGCCGACAGCAATCCTATATACCGTAGCATGAAGACAACGAAACAAGGTACAG	2
1033	ATTCTTAAGGAACCCGCGCTATATTACACGCGAGACTGCCTGCAGTCACAGCGGCCCACCCTGACGCGCCAA	2
1034	ATTCTTAAGCTCAGAAATGCGGCTACGACCCTCCAGGATCCGTCATCTAGGAACCCCAACAGTACGACGGAA	2
1035	ATTCTTAAGCGGTAAGACCCTTAAGGGTAACCCACACCGCTAGAAACGGATGATAAATTCAACTGACATACG	2
1036	ATTCTTAAGCGCATCCTGTCGTCCCGCGGTACAAGGTCCTCCAGAGAAGCACGAAAGTGACACGAGCAGATT	2
1037	ATTCTTAAGCCTATAGAGTTCGCCCGAGCATTAAAGAAACGATAAAATACATCCACCCCAACCTACTTAGAT	2
1038	ATTCTTAAGCCCCATTGCCTTGAGGGCCCTTCGTACGGGCGCAGCCTGTCCTTACTACGAGAAGAACCCGCG	2
1039	ATTCTTAAGCATAAGAACACCCTACTAGCTCTGTGGCCTTGCGTCACAGCGCCCACGTCAAAGGGCATGACA	2
1040	ATTCTTAAGCAGAACGTCGCGAACACAGATGTGGAGACTTCAACGCTGCATTTCCTGTCCAAACATTATTCG	2
1041	ATTCTTAAGAATCCGCCTACGGACCGTATACAGTCAAGCCGCGCGCCTAAGCGCAGACTTCAACGGACCCTC	2
1042	ATTCTTAAGAACAAACGGTTAAGCGATTAGCCAGTACAGAGTCATGACAGCACCAACCAATACCGCGTCCTA	2
1043	ATTCTTAACTCAAAGTTCTTCATATGGAGGCTGGCAAACCAAAGTTCCGCCTAAACAGGCCTAATGGATAGG	2
1044	ATTCTTAACGTAACAAAAAAGTTAGTGGCCTTGGTAATCCAACCAAAATAGAGGCTTAAACAGTTACGTAAA	2
1045	ATTCTTAACGGCCTCGCACGGATACAATTCCTGCCCGTGCGGGACCACGACGAATCTCAAAGCACTTCGCCT	2
1046	ATTCTTAACGCGTCGATACGGCGCAACTAGGGATTCGTAAGACACTTATACACTACCCCAAGCAAATGAAGG	2
1047	ATTCTTAACGCGAGCCCAGTATCTCCCCTTCCAAAAGACCAAGGATACCCTCTGCACGTAAGCCAACCGCCA	2
1048	ATTCTTAACGATCCGCGACTGCCGCCATCGTACGTTCCTTAGCAACCTGAGTGACGGCAGTGTCTCGAGAGT	2
1049	ATTCTTAACCTCTGTGGGACAAAACGGCCGACATCCGGCCCAAAGCGCTACCGGCCTACGATACTAGATCAT	2
1050	ATTCTTAACCGTATCTTAACCCCAGCTAAGCTCCACACAAAGGGTCCTGGACCACGAAAAGGATGATTGTAG	2
1051	ATTCTTAACCGCCCTCCCCTTAACTCGACCGGGACCCGGCTATCACCACTCAGAACTCACCAATCTATCAGG	2
1052	ATTCTTAACCGAGACTATACTGCACAGAGAGACGTTTATCGAAAAATGATATCGACACTTCAAACAGTAGGA	2
1053	ATTCTTAACCCCCGGACAAGGCCAACATGCACAATTTAAGCCCGGTATAAGCGACTAGCTCACCCCAAATTA	2
1054	ATTCTTAACCATTCGCCGAGCGAATGCACACATCAAAGAGGCGACGCCATCGGCAGAGCATTTTGGGTACGG	2
1055	ATTCTTAACCAGTGGATTAAGTAGATAAATCTGGTTAATAGGTAGGCGAACAACCTCATTCGGCTACGAAGG	2
1056	ATTCTTAACATTTAACCCGGTATGTACCACCTCTATGCTGCTTGAACGCCGTACAGAGGCTGACTCCGAAAG	2
1057	ATTCTTAACATCTTCGGCCTCCACCGTTATGAGGGAGCGACTACACCATGAACAACGAGTCATACAGTTACT	2
1058	ATTCTTAACAGGGGCAATTATCCTGTTTTACCACAAAGGACCTGCGACAGCCCCCCGAGACGAAGCATCGCT	2
1059	ATTCTTAACAGGCTTACATGCCATCGGTAGCACCAAAAGCGCGCCAACCCTACCGCTAAGAACTATATATGT	2
1060	ATTCTTAACACCTACCCATCCCTTAAACCCACTCGCCGAACATAAGGATTCACCGATCTATCCGGATCGTTA	2
1061	ATTCTTAACACCCTCTACCAAAACACACCCGATAACGAACTGGGCATGTTGGGAAAACCCCTGCACCATTAA	2
1062	ATTCTTAACAATCACTGAAAAGCATGTCGTTGGGACTGTAGCGAGGAATCTAGAGGGTTAATCGGCAAATGG	2
1063	ATTCTTAACAAGACGGGCGTAACCGCGCAACACCAACAGTCTTGTGAATTACCCTCCAGAGACGCAGAGTGG	2
1064	ATTCTTAACAAATCCGAGAATCCTCCTCCCATCGACACCTCATCTTACATTTGGGCACGTGAGCGGTCCACA	2
1065	ATTCTTAAATGAGCTGTTTATCACACGAATTCCGACTGGTTGCCATTAGGACATAGGACCATGAAAGGAAAG	2
1066	ATTCTTAAAGGACGGACCTCGCGAGCCCTAGCAAGGTTGAATCGCTACATGCTAATAGAGGGTCTGTATTGA	2
1067	ATTCTTAAAGCATCGACAGCAACAACCCCCAAGCCCCATAATCCGCAACCCACTTTACCCACTACTATTAGT	2
1068	ATTCTTAAAGCAGTACGCAATATGACTCTTCAAGACTAAACCCAGTCCGCCACTGGCTACGGCTATTCATAA	2
1069	ATTCTTAAAGATCCCCAGACCGTCCGCGCCTAAGTGCTGTAAGAGAAACCGCCCCCAAACAGGTCGCCTCTT	2
1070	ATTCTTAAAGAAACCAACCACGGAATCTGGATTCACCCGAGTTACCTAATAGTAACGAACGACTACCAACGG	2
1071	ATTCTTAAACTATTACGTACCTTCCCGATCAGCTTCGACATGGCAGAACCCTCCAATTAACAGGTACATACG	2
1072	ATTCTTAAACGCAAAAACATATGTAATCGAGTCCTTACTGCACTTCGAGATCACCACACTGCTGACATACTG	2
1073	ATTCTTAAACCTGGAGAACCGAGCGTTACCCTCAGCCTACCACGCATTCTTCACCAATTGATCCAGCCGCTG	2
1074	ATTCTTAAACCCGGGCGCTCCCGCTTTAGAACCTTATACCAGCAATTAATTTTTGGCCGGTTCCGTTAGCTG	2
1075	ATTCTTAAACATCAGTCCATGAACTTACGGTGATCGGTTGTGTACCCTAAACTGAAGAACCCATAGACCTCT	2
1076	ATTCTTAAACAGCATATACTGTACCCGAGTGCCACGGGAGACATTAGAAGACGTTACAGCTGTGCCGTGGGA	2
1077	ATTCTTAAACACTATGCAATAACGCAACTTCGCTCTGTTACTAATTAACCTCAAAAACGCGACAAACTGTCA	2
1078	ATTCTTAAAAGTGATAACCATGCATAGCGAATAAGTCAATCTGCGTAAAGCCGGGCCTCCCATGTAACGTTC	2
1079	ATTCTTAAAAGCTCACCAACCTCTCTGTTATGCTCCCAAAGAATGTCGTCATAGGGTGCAATACGCAATGAG	2
1080	ATTCTTAAAACCGATAATACGGTACTACCCAAACTAAAACGCAACAACTCCTCGCTATTAGACATTTACAAG	2
1081	ATTCTTAAAACCATGGTAACGAATATGTGCACCCGGTAATATCACGACGCGAGGGCACAAACTCTAAGAGCC	2
1082	ATTCTTAAAACATCAAGTATAACCAAAAAGCTAGTCAACCTATATGTGGGTGCCCGAGTAACGGGGAGTTGC	2
1083	ATTCTTAAAAATACCGATTTCAACCAACGAATTGCAGACTACTGTTGTCATCCCAACAATAGCCCACCAACG	2
1084	ATTCTGTTTTGAGAGTGTAAAGAAACCCCGTTCGTATGAACCAGCACGAGACCCCAAGAAACCGTAATGACA	2
1085	ATTCTGTTTGCGTCGTCTCAGACTGTTGGAGTCATTTTCCTTCAGCCAAACGTACGCAGCGCCAACGCTTCA	2
1086	ATTCTGTTTGACTCTCTGAATCAGCACACCGAGAGCCAAAGCGCGGTATTCTATTTCCATCCTCTATGGGCA	2
1087	ATTCTGTTTCTCAAACCCCCGCACAACGACATAACTCATGTCCGTTACATTTATAACAATTGGGCGCCGATA	2
1088	ATTCTGTTTCTATGCGGCGACTCCCAGAACAACTCCGCCCCGTAAACTCAGACTCGAGTCATCCTCACAGTC	2
1089	ATTCTGTTTAAACGTTGAAGGATTGTAGAGAAGGGGACTGGTAAGATCCGCAATCGATAGAACTATAGACTA	2
1090	ATTCTGTTGTGTTACCTCCCTAATGTCTCCTGAGAGAGCCGACCCGAACGGGACACATATCATATCACCCCA	2
1091	ATTCTGTTGTCTAATTACCCAACGTGTCCCACACATATACCATCTCAACCCCTTCCACCGTCCTAGTAGATA	2
1092	ATTCTGTTGGGTTCTATACGAGACATCGCATGACAACAACCCCTAGAAAACGATTGACCGTAGTCGTGCCGG	2
1093	ATTCTGTTGCGTCTCCCACCTGCTGTAACATCAACGACCAGTGTAGTCCAAAGTATCAGGACCACTTAGTAA	2
1094	ATTCTGTTGCGACCCCCCAAAAGCGAGGCCCCGCGCATACCCCCACGCGCGCGGCAATTGCTATAAGCCCCG	2
1095	ATTCTGTTGCCAAACGAGCACGTGGAAGACAACCGTCCTCCGTTGGACGCGCGTGAGCAACAAGCCGACCGG	2
1096	ATTCTGTTGCATCTTGGAATCACGTCAGACTCGACAACACAAGTAGTCCAAAACTAGTAGGAACACACCGAC	2
1097	ATTCTGTTGAGCCTTCGGTCACTGGTCCGCAATGCTGATGGCTGCTCGGAAGGGAGAATAACCCGCCTAGTG	2
1098	ATTCTGTTGAAACGTACCAACGGATCTGCTGCCCCTCGGGAAGGGGTGAGCTATAATGGTAAAATACAGCCC	2
1099	ATTCTGTTCATCGTCCCTCGCAAGAAGTCATTATAACAAGCCAAGCTTCCCCGCTAGTGATTAAACGAAGCT	2
1100	ATTCTGTTCATCATTAGCTCAATTGAACCCGCTTTCTCTTGACCGTTGACTCCCTAAACAGTCTACTAGGTG	2
1101	ATTCTGTTCAGCTGCACCACATGTAACCGGCACGACTACGAATGACGCATGTTCGCAGGGGGCTGGAGGAAC	2
1102	ATTCTGTTCAAAGAGATGGATCGAAACATTTTAGCTCCCGAGCCCCACTATTACCCCCACAACAGATAAGGG	2
1103	ATTCTGTTATGTAGTAGATAACCTCCGTCCAAGAATAAGGTACCGACCACTACGTACCCCGCGGGAGCAATT	2
1104	ATTCTGTTAGGCACCCTTCTGCCCTACCTTGTCCAAAAGTTTGCTGAACCACAAAGATCATTCATCAGAACG	2
1105	ATTCTGTTAGCAGGGTCCTCCCACGCCTCACAGAAAATCGTTACCAACAATCGACGTAACAAACCCTCATCT	2
1106	ATTCTGTTAGAACGTACAACGTACCCCCGACCGCTTCCCAAAAAGAACCAAGCTTTATGGACATTGTGAAAG	2
1107	ATTCTGTTACAAACACAGCCTATCACCAGAGACGCCACCTCTGACAACGCAACATCTACCAGTCACCCACCC	2
1108	ATTCTGTGTCTCACTGTCAGCGTGAAGAACGACCCTCCGTACCTGCTCTGTACGCCCACGCGAGAGCGCGGA	2
1109	ATTCTGTGTCGGAAAACTCCACGATAACATTGCGGATTCGAAGATTGTCGGACCAATGTCGAGAAAGTGGTG	2
1110	ATTCTGTGTAAACCACTCCCTCCTCAATCGATGCCTACAGAACATGACGCCAGAACCCTCGCAAACCATTAG	2
1111	ATTCTGTGGGGCTCACTTAAGCCCCTGTAGATCAGACCGTACCTGATCACCAAGCGGCCTTGCACCACACAG	2
1112	ATTCTGTGGGGATAGTCCTCCAAAAGTTCACCGTTAACGGACGGTACCGCAACATCAACCACATTTGAAACC	2
1113	ATTCTGTGGCAGACCATTCACTTAAAAATGGGGCATAACCACAAAAATAAGTTGCACCACACCAGCTGGAAA	2
1114	ATTCTGTGGATGTCTAATGGCTTCCTCGAACGATAAACAAACCAACTGGCCCAAAGGAAAGTGAACGGAAAG	2
1115	ATTCTGTGGAGATCGACAGGCACCGCGGTCCTCGGGCCCCACGGCGAAGCAAGCAGCCCCGGAAGCTCTGTG	2
1116	ATTCTGTGGAGAGCAATTGTCAGATCCAGACCACAAAAAAAGCAAAATCCGAGTCCTTGGAATCCAGACCGA	2
1117	ATTCTGTGGACTATACACTATTTTCCGACGCATTCCAATCCACGCCACTCCACTCTCAAAGGAGCCTATTAT	2
1118	ATTCTGTGGACCCCCGACAGTTTACCAAAGACAATAACCCAGCAACACGCAAGTGCCTCCAAAAAGTACTGC	2
1119	ATTCTGTGGACATAACTACTAGCAGACAGAGTAAACAGGAATAATAACGCAAAGCTTTTTTGGATCAACGAA	2
1120	ATTCTGTGCTGCAACTTGAACCGTCGCCACCCCTATCAACAAAGCGCACAGAGGCATACAACTCCCGAACTC	2
1121	ATTCTGTGCTGCAAACATCTGGGCGGCAGGTCTCATGCATGTATCAGCTTTCTGCGGCCAGTACAGCACGCC	2
1122	ATTCTGTGCTCTCGGACGTCCCACAACGTGACTACCGAGCGCCCCTGGTTCAAAGATGCCTGTACCGCCGAC	2
1123	ATTCTGTGCGGCTGCTAGTATCCTCACCACCATACCCCTAGGGAGTTAAACTGGCATGCTTCCGCTTTAAAC	2
1124	ATTCTGTGCGACATCCCATAATGCCGCGGTAAGCCATCTTTCCACACCCCGATTCCATCACTTACGTCATTT	2
1125	ATTCTGTGCCGGGCCAGACCTAGGAAATGATGCTACCACCCCCGGATAAGATACGCCCACGATGAGAACTTT	2
1126	ATTCTGTGCCCTAAAGAACTGACCTAAGCACTACTGCTAAAACATACACACATCCACCCCCCAAGGTGGACA	2
1127	ATTCTGTGCCAGCCTGCAGATCCTCCACGCACAGAGGGGGAAGTATCGCATCGTACGGAACAGCTACTTTCA	2
1128	ATTCTGTGCCACTACCAACCACTCCCTTCCGTTACCCACCATGTCTGCATAACTCCCCCCCGATTGGCATTA	2
1129	ATTCTGTGCAATGACAGTAGACGGGCGTCTTCGTAGGTGCACGAAGATTCGCCCCCAACAGGGACGCAAGTC	2
1130	ATTCTGTGCAACTCGATACTGGCACCAGGCTGATTCCCATTGAACTCTCCCTCTCCAGTCACAACCTAGTTC	2
1131	ATTCTGTGATGGGATGGCACTCGCACCCTGCGTGCTGGACACGCACTACCCAGACTACCCCGCCCTGATGAC	2
1132	ATTCTGTGATGGATACACCTAATTGGTACAGGTTACCCCAGCACGCCGTAAGCACTACCACTCCGGAAACCC	2
1133	ATTCTGTGATCACTCTAGTTAAACACCCGAACTTAATCTTACGATATGTGAAATCATTCAAAGATTTAACAA	2
1134	ATTCTGTGACCCTTTGACGAGTCCACAACAACCGGAACCAGAGCCATACACCGGAAAGGACTAGAAGTAAAG	2
1135	ATTCTGTGACCCCTCGCTCCGACTCATGAACGCGTGGACTACCGGCCAATAGACTGGCACCTGCTGTCCGCT	2
1136	ATTCTGTGACACTGCAAAGCTACTGGGCCAGCTATATGTAAGGGCCACCGCCGCTCCGGACCACTATGCCAC	2
1137	ATTCTGTGACAAGACTGACTGTCACTGCAAAAAGAAAACGACGATTCGCTTAAGTGATGCAGATCTTAGACA	2
1138	ATTCTGTGAAGACAATTGTGTCCGACCACACAGCCCCCCACCGCATGTGTTTACGCACCCCAGAAACATACC	2
1139	ATTCTGTGAACATGACACACCCAACACATCCCAAAATATGTGTCACTCAAGTAACAGAATGTAAAGCCTACA	2
1140	ATTCTGTGAAATAGAGATTCGGGCTCCAAGCGATCCATAACAAAACCCCAAACCCCCCCAAGTATGCGCACC	2
1141	ATTCTGTCTGTAGTCGACAAGCTAAAGGAATCCATCCTCTACGGATGCGTTCAACCTTCTTGACAGACTGAG	2
1142	ATTCTGTCTGATCCCGACCGTCGTAAAAAGGACACAACCGCTAACAACAATCCAAAAGATAGCGCCTCATTA	2
1143	ATTCTGTCTCGGTCAGAAAATCTGAGGCGCACCCCATAGCCCAAGCCGCCCACGATCCTCGTCAGTGGTCCA	2
1144	ATTCTGTCGTTCGGCAACTCTTTTCCATTTCGATTAAAAATCTTCCCCAAATATCCTTAATCCGGCGGTGGA	2
1145	ATTCTGTCGTTAGAAGGGTTCTCTACGAAGACAGCTCTCTCGGAAATACTCCCGCGGCGGTTACCGCACGAC	2
1146	ATTCTGTCGTCGATGTCCCAAGTAAGACTGGGGGTATTACACCTCGCCCACCTTGAACAGAGGGGCAGGACC	2
1147	ATTCTGTCGGGAAGCGCTGCGATCACAGAAAGCATCCAGTTCTGCGAACCCCCGGTGCAACCAGTGCGCAAG	2
1148	ATTCTGTCGCTCAGTCACCAAACTCGCAATCCTTTGCATCGGAGACCGCTATGTACGATTTCAGTAACGAGT	2
1149	ATTCTGTCGCTACGGGTGGGGATCAAACTCCCTATGCGGTCGGATAACTACCGAACCCCCAAACTACACTGG	2
1150	ATTCTGTCGCCCAACGTCTCGTCTTCACGTATCGACTGTACTTTCTTGGGCAGATCTGAAAGCGTACAAGGG	2
1151	ATTCTGTCGCCACTACACCCCATGCTATCAACTTGACAGCCCTATGTGAAAAATGACTTGAGACTACGAGTT	2
1152	ATTCTGTCGCACTGAACTCAACTGATAGCTTAACATGTCGACTCCAATCACCAAGGCAGCTATGCATGACTC	2
1153	ATTCTGTCGATCCTTCAGCTGACTCTGATAGTAGCGAAAACTTAACGAAAAAGACCGTACGAAACGTCAGTT	2
1154	ATTCTGTCGATCCATCAACCGCAGAACACGACCATGTAAACAACCCCCCAGCGCAAAAGAGCAAGAGAGTTC	2
1155	ATTCTGTCCTGTATGTAACTTACATTCCTCTATAATGGGTTGCGAGGCACCACAGCAACGCCCATGCCTCCC	2
1156	ATTCTGTCCTGCTCTGCTGTGCTAGTGACGTGTTAATCCGGTGACTAAGTGCGCGCATCGGCGCACTAGATA	2
1157	ATTCTGTCCTCTTCCCGCGGCAAGAAAAGATTCTTCCCCGCTATTCGAATTAAGAAATTAGCGTGCTCACTG	2
1158	ATTCTGTCCGGGATACATGCAGTATGTTTCTCGACCGGACTACCACGCAGACGCCGACGACGGGACGTACCC	2
1159	ATTCTGTCCGACTCCAAACAAGGCCGCCCGTCCTAAAACAACCAGGACCATGTTCCATCGGAGTTGCACATT	2
1160	ATTCTGTCCCTCCGGGGAGACTACATCACCACAGCCAAGAAGGGAAGTCCACGTCCGCGGGAAAAGAGGAAC	2
1161	ATTCTGTCCCCACTCCAGAAAACAATACTCCTATAAAATCCTGCTATGGATACAAGGTCTGACAGCTCCATG	2
1162	ATTCTGTCCATTAAACCTGAAGTAGAGACGGACTAGGATGATTTCTCTCATGACCTACGTGACAAAATCCCC	2
1163	ATTCTGTCCAGCACCCACACCCCCATATCGGAGACCGTACACGTAACCCCTACACGACAGCAACGATGGATA	2
1164	ATTCTGTCCACCACAAAGATTGCTAAAGTAAAGTCCAGGCTCAACGTCGTATAAAACTGCATCTTAGTGAAA	2
1165	ATTCTGTCATGCCAAGCTTCCCTCAAGGCGTTCCCACCCATATAATGCAAGCGAACAGGACTTTGAAACTAA	2
1166	ATTCTGTCATGAGCGAATCCCCGTGCGCCGACTGAGACAGTGCAGGCAGCCATTTTCCTAACGCTAAGTCAT	2
1167	ATTCTGTCAGGCACGCGTCGGTCAACACCACACCGGACCCGTAAACTACCACAGTTGGGAACGTAGGGGTTC	2
1168	ATTCTGTCAGCTCTGAAGATGTGAAAACTGCCCGTACAACCCCCTAGTGGGAGTCAACTAGCTGACGGTCGA	2
1169	ATTCTGTCACTTACGTCCACCCCATCGATGCCTAGCTTCAACACGTCGCATCCCGAAATACAACGACCACAC	2
1170	ATTCTGTCACTTAAACAACCAAATCATAACGTAAGTAGCTCTGATAGCCCTGCTTACCATCAACGAGAGACG	2
1171	ATTCTGTCACGTATAGCGAAAGCTAGCGCACCCCCTTACATAAATGGCCCGACATGACTTTACAGAATTGGC	2
1172	ATTCTGTCACGCTCCGAGCTGATATTATCCCGGTGTCCGAGCGTTGACAGGGATTAGTAATTACACACCACC	2
1173	ATTCTGTCACCACAAAGCCACACTAAATATAGGACTGTCAGACACCTCCTGATCGGACGCGCTCACACTGTT	2
1174	ATTCTGTCACAGGTCCAGCCGGCTCAGCAACACATCGCGTATGCATGCCACCCGACAGAAAATGTCACTGCT	2
1175	ATTCTGTCACACCAACCCTTAAACAATTACCAAAACAACCGTTTTAGGCAACTGATCAGGAGACAGTAGCAC	2
1176	ATTCTGTCAACTAGCTCGTACACAATTTGCAGTACCGCCAAGACAACTTGTGAATAATGCCTTGACAGTAGC	2
1177	ATTCTGTCAACGCGTCAGGATATGCAACAAAGTTGTCGCGCGATGCCATCCTCCGGTGCCGGTAATAGTTAA	2
1178	ATTCTGTCAAACGGCAGAACCAGCCGATACGCACCTCCCTGCCAATCTTAACCACTCCTGAAGATCTGGAGC	2
1179	ATTCTGTCAAACCGACAAGCGGAAACAACTCGCGGGTCAACCCGTCCACGGATGCCCATACCGAGTGTTGTC	2
1180	ATTCTGTCAAACAGCAGCCCCGCAACGAGGACAAATGTCACGGCTGCACCATTAGCAACGGGGTTCACCGCG	2
1181	ATTCTGTATTTCAAAGCAACCAGCGCAACGGATGAAGTACAACCTACGTCCGCAACACAATTACCTATGGTC	2
1182	ATTCTGTATGACTAGCAGACCCCGTTCCCCACTCGAAGGAGAAAAGCTGCACAGTGCAAGCCTCAAGAAGCA	2
1183	ATTCTGTATACCGAGGGATAACGAAACCCTCCTTACAAACAGATAGAAGGACGCTAACCTAGCGTTCCATAC	2
1184	ATTCTGTATAAGCGACCATGAGCTTCCCCCAGCCACAAACAACGAGACACACGAAGTCTTCGTATACATCCA	2
1185	ATTCTGTATAACGCGTCGAAACGATGGGTCCATTACAACAACCCGAAAAAAAAGCAGGACCGTTAAAGATGA	2
1186	ATTCTGTAGTTCTCAGTCCGAGCAATCTGACACCTTTCAGAAAGCGTAAGATAACCCGACAAGATCCCACGT	2
1187	ATTCTGTAGTTCAGGCAGCAACACACGCGACGTATAAAAACGTTGCGCCAATAACACTCAGCGGCCTCTCAA	2
1188	ATTCTGTAGTAGACCCCTACCACCAAATTGGATCCTCAATTGGCAACCACGCTCCATAGGAGCCCTGCACTA	2
1189	ATTCTGTAGCTGCGCTCGGCGACTCAACCAATTCAGCATAGACTCGAGGGGGGATATAGGAACCAAGAACAC	2
1190	ATTCTGTAGCGCACTACCGAAGCAGTTAACACCCCAGTATCCCAACCAACAAAAAGCCTTTCCTGAAATGTG	2
1191	ATTCTGTAGACAGAGCCCTCCATCGCGTCTTTGCTATTGTCCCCTAGCAAAAGCAGTAAGGACCAAAAACCA	2
1192	ATTCTGTACTGGGTATACAGTGCATGAGGCGGGCAATATGTGACGCAAGACATCAGGATCATCATCTGACAG	2
1193	ATTCTGTACTGATGCATTAGTACCATCCTCATATACTGAAACCACCGCACAACGCACTCCCGAAAAGAGCCC	2
1194	ATTCTGTACTACCCTAACTCCCACGAACGGAGCTGAGCCACAATTGGATCCACGAAGGTTATATAACTGGAT	2
1195	ATTCTGTACCTGAGCCATTGCTACCGCGGGCCGCCAATGCGAAACTGCGACATGAGGTAGCCGCTGAGTGTG	2
1196	ATTCTGTACCCTTGCGCGAGCGCAGGAACTCAGCACTTGGGATATGGAATCCCGTGTGATGCCCCAAACTAT	2
1197	ATTCTGTACCCGGTTCCGTAAACCCTTTCACCCTCCAGCTCTGGGGTCTGCCTGACTACCTATAACTTCCGG	2
1198	ATTCTGTACCCCGGCAACCGTTGCTAAAGCCCCTCGGGATAGGGAACAAATATCTTCGACTTCCCTGCTACC	2
1199	ATTCTGTACCCCAGCGGCACTGCACATTCATAAATCTGGACAACTAAGTGCCTTGCTAGCTATGGGGATCTA	2
1200	ATTCTGTACCAGCTAAGCCCTGTACCCAACAGACACACGGTACTGCAACTTGTACAATGGAGAATACGGATC	2
1201	ATTCTGTACCACGAGAGCACGTCACTTACAAAGTCCCTTACTTCTTATTGCACAAACTAACGGCAACATCGC	2
1202	ATTCTGTACATTGCTTGGCTTCCAGCCCATATCACATGCCAAGCGAAAAAACACGTCCCATGGGCACCGCCA	2
1203	ATTCTGTACAGTACCGACACTCAGCCGTTTCGGAGAGTAGCACACATAGGGCCGACGGCGCTAACTGCTGAT	2
1204	ATTCTGTACACCGACCGAGCGCGCGCTTAACCGAACGCCCTCGCAAAAACCGTCACTGTTGCGCAGCTCGAC	2
1205	ATTCTGTACACACCTCCGCCAGGAAACCATCACCATATCCACCCCCACAGCGGACGCGAAGCAGTCCACGCA	2
1206	ATTCTGTAATTTAACTGAGAACGATAAACGTAAGCAGTACTGTCGGTTTTATTCTACATATTAAACGTTAAA	2
1207	ATTCTGTAATTGAAGTACCCAATAATCCAGACAAACATGCCGCTGAACCGAACACGACCCAATGGATCAGGA	2
1208	ATTCTGTAATGCACCAGTGGTTGCCGTCGGATCCTATGCTAGGGCCGAAGCATAGCATTAGCACGCAGTCAT	2
1209	ATTCTGTAATGACTCATGTAACGTCTTTCTGAGTAGCTAGTGACGATAGACCGACCTACTCCCACGATGAAC	2
1210	ATTCTGTAATACCAATGGGCTCAAAAACACAAACCTTACTCACCTGAACCGGCGAACCCGTTAAAGTAAGTC	2
1211	ATTCTGTAATAACCGTGTCGTCGACCTCGCGAAATAGTCATGTTGGTTTAAGTCTAATACAAATGTCGACTT	2
1212	ATTCTGTAAGGCGCACGCTACACCCCCATGATATCCTCCTGACGTCGTACCTCCCCAATTAGTTAAAAGAAG	2
1213	ATTCTGTAAGCCGGCGCAGCGTGAACAGCACAAAGCCAACGATGAACCGACGGACTCGTATGACTAGGAGAG	2
1214	ATTCTGTAAGATACTACATACGTAGACCGCTACACGAAAAAAGACGAAGCTTAAGAATATCAACGGAAGTCA	2
1215	ATTCTGTAAGAACACAACGAAACAACTCACAGCGTGCGGTTGCAGGCAGACCCAGCCATTAGACGAACCATC	2
1216	ATTCTGTAACGTAGCAAACGCATACACTTTTTCAGCCGCGGGATGCCATTATAATAGCTGAAACCCTTCGGC	2
1217	ATTCTGTAACGGACCCCGCGACCGCGTCACAGATTGCCTACACATGGCGCGCAAACGGCTAATGTGAGAGAA	2
1218	ATTCTGTAACCAACCGGCGGGCCCCAACTTGAACGCGGCACGCTAGGAAAGAGAAGCCTCTGGGCGACCTAC	2
1219	ATTCTGTAACATCTAACTCTTTACTTCCCACCGGCACCTTTAATTAGAGCGGTCGCATGTGCGCTCACATGG	2
1220	ATTCTGTAACAGAGAAGAGCCCACTTCCGACCCAGAACGCTAATTTGCGGGTCCGTACAAACTTAACAATAG	2
1221	ATTCTGTAACACCGAGCCCACGAATCATGCGGGTCCGGAAGAAATGACTAGTAATGAACTGCCACTCTAACA	2
1222	ATTCTGTAACAAAAAGATAGCGCCGCGGGAGCCCATTACCGCCCCTGTCCCATACCCGGCGCGTTCCCTTAT	2
1223	ATTCTGTAAATCCCGCCCTTAGAAGCGCGTGACAAACCCCCCCTACTAGGCTAAGACCCGACAGTGACACCT	2
1224	ATTCTGTAAAGGTCATAAGCACTCAATGTGGAATACGCTTACTCCCCACATACCCCCGAACGATGATCAAAG	2
1225	ATTCTGTAAACTAAACGAACTGCACGACCAAAACAGGGCCCGATACCCAGGCGACCCAGATTCGGAAACTTG	2
1226	ATTCTGTAAACACATGGCGCCAGGCAATGCGACTGCCTATAATAGAGTGGCCCACCCTAAGAAAGATACACG	2
1227	ATTCTGGTTTTTATCGAGGAAGCAGAAACACGAAGCGCCCGTCGGACAAAAAATAAGTTGCCACATAAGTCA	2
1228	ATTCTGGTTGCAGAGGCACCACCCGCGCATCATAGAAGGGCAGACTTGTGCACCCACACTGCCCCGGGCTGG	2
1229	ATTCTGGTTCGAGCCATAAACCCCACCAACTCAGCGCTTCAGCGATACGGACAGGAGTAACCACCATAAAAT	2
1230	ATTCTGGTTCATGCGGTCGCCTTACGAAATTAATAACCCCGGACAAACGCAGCTCTTTACGAAACCTGTTTT	2
1231	ATTCTGGTTCAGAGGCCCGACCTGTTTCGGGTAGACGCATGGAGACGTCTGATTAATCTATCCCCCCAACGC	2
1232	ATTCTGGTGTCGATCCACCGAGAAAACAACCAACGATACTTTAGACAGGATACATGCTTGACTAGGTAATAG	2
1233	ATTCTGGTGCTAACCACCGCGTGGGCCTGGAGAAAATCCACAACCCCTGACAGAATCACCGTGCTACTGCAT	2
1234	ATTCTGGTGCATATGTGCCCTCATACGAGAATAGTGGGGGCATAAGGAAAACGAAGAGCATGGCAATTCCTA	2
1235	ATTCTGGTGAAACGAGTTGCCATAAAAAAACCCCCAACCGAGACACATGGATTAAGCGCCAGTTCATCCATC	2
1236	ATTCTGGTGAAAAAGACGTACAGCCACGCCGCACGACCTAATTCACCGCGCGGCTCGGGACATGCCGAGAAT	2
1237	ATTCTGGTCTGTCAGAGACGAAGGCCCTACTTGCGTAACCCCCACTATACTTTGGATTCCATGGCCAAAGTC	2
1238	ATTCTGGTCCTCCTCTGGCTCTTATTCCCCCGATCGTGAAAACTAGCGTCTGACTCTCGAAGGGAAGTAAAT	2
1239	ATTCTGGTCCGCGCTAAGAATACACACAGCAGAACAAGCGAGCGGACCTGACTGGAAAACTAAACATATGTT	2
1240	ATTCTGGTCCGAACCTACACTTACGTCCAAGCTCTTGGAGAAATATTTACATAGCGTCTCTATCCGAGACAG	2
1241	ATTCTGGTCCATACTCCTCCGGTCCCCGAAAAGAAGTACGATAGTGTGGCTGAACCACGCCAGCTGGAAGCA	2
1242	ATTCTGGTCAAACCCACATCCGAAATTAAAATGCTAACTTACTAGCAAAGAAACTGTCGTCGCACATTTCGG	2
1243	ATTCTGGTATCAACCCAACTGCTTACCGGCCGGGCGATGAAGCTACGAGCTTTATGTAGCCAAGAGCCACGG	2
1244	ATTCTGGTAGTAAAGCGCGCACGCACCGCCCTCCCTAATCCGATCCCCGTGCGCGAACAGAAACACCTCCCA	2
1245	ATTCTGGTACTGAGCCCCTGCACACTGCAGAGGTCTGGGAAACAAATTCTTGCCACTGCAAATGATGGGCCG	2
1246	ATTCTGGTACTCGTGGAGACTAGGCACATCCCGTCGTAACGGTCCACCCCCCTTGAAGTACCGCAACTGATA	2
1247	ATTCTGGTACCATAGGTCGATCTCCCTCCCGACATTTCCCGCATCCAAGCTACAGCATACTACTCTAATATC	2
1248	ATTCTGGTACCACCACGCAACGACACAAAACTAGCCATAGCACATCCGCCGACAACCAACCGTGCTCAGCCC	2
1249	ATTCTGGTAATCTTCTCCAGACGGCAGCCTCCCCTAAATCCACCGTCTACTAAGGATCCCAACATTGTCACC	2
1250	ATTCTGGTAATCGACCTCGCCAACAGCCTTCCCACGAGAATATTGCACGACGCCTGTAGAAAACATGTTACC	2
1251	ATTCTGGTAAGGGCAAAAGCTGAAATCAGAATATAGCCGACGCCTATACCCGAAGACAGCTTGATTCTAACC	2
1252	ATTCTGGTAACACGAGGCCGCTTTAGGGCAAGCCCAACGAGCTAAATGAGAGTCTCCGCAAAGAACGATTCA	2
1253	ATTCTGGGTTACGACCCCTGCACCCCGACTGTAACCGCACACGCTATCAAATGCTTAATAGACGAATCTAAG	2
1254	ATTCTGGGTGAGACCTAAACTACATACCGGACCGTTAAAGCTACCACTACTAGGACATACAAGGACCATGCG	2
1255	ATTCTGGGTCTTCCTCAACTTTGTTCATAATTGTAACACAGACTATGATACGGATACGAGCGGGGGTAGTTT	2
1256	ATTCTGGGTCTCCAAGCGCGAAACCCTGACCACCCGTAAACTCCCCTCACACGCTACACATACGGTCTCAGA	2
1257	ATTCTGGGTCCTAGCATCGACGCGCGAAGGATCGCCTACACGGCGGGGGGGCAGCTGGCCAGTTGTGTTAAA	2
1258	ATTCTGGGTCATCGATAGAGGAAGGTTTCTTGAACCAAGCTGGAAAACAAATATGGCAACTCGAGAACGCCC	2
1259	ATTCTGGGTCACTACAAGGATCGCGACCCACAATCATCCAAGGCCGGCACTTTGCACCCCGCCGTAATGGCC	2
1260	ATTCTGGGTAACTCCACGACAAAGAGCAATTGTATCCCACGCAAGAACTACAGCAACACAGTCAAGGGCGTG	2
1261	ATTCTGGGTAACCTGATTACCCGCTCTTCGGCCTTATACCAGCACCTCTTGGAGCCCGCCGTTGACCTTACC	2
1262	ATTCTGGGGGGGCATTCCCACGACCCAATTCCAATAACTTGCCAAAATACTGTATAGCAACCCGATGTCGCT	2
1263	ATTCTGGGGACCTTGTCGGCCCCCCCCGTAATCCGAGGCATACACATCCGTGGTAATCCAATAACTAGTTAA	2
1264	ATTCTGGGGAAACTCCGTGATTCACGGACCCCAGATCGCGTTAAGATCAAAAAGAAACACCGATCTATGTAA	2
1265	ATTCTGGGCGTTCAAATACTCCAAACAATGGCTTCCAAGACCAGTAACAGCGCGCAACCTTGGGGTACTTAG	2
1266	ATTCTGGGCGGCTAAAAGCATGGCTCTGCACTACCCGGAGGGGCGGGATGGCCCGATCCCTCGGTCGCAGCC	2
1267	ATTCTGGGCCTCCGGTTCCAGTAGCATACTTAAACTGCACACACATTAAAACGAACAACCCCTAGCACCTAA	2
1268	ATTCTGGGCCCTCCAAATACTCGCAGCCGTATGGGACTCACCACTCAACCCATCTCGATTTCCACATAGGTC	2
1269	ATTCTGGGCCATCAAGCCCCGTATAGATCCCGGTGCAACGTACGACCGCTTGGTCGGGAATATACAACGTAG	2
1270	ATTCTGGGCAACAGTGACGGCGCTGCTCTCGTCCACCTCCGCGAGCAACAGGGATTTACTCACCTACGCCCA	2
1271	ATTCTGGGATTTTAGTAACACCCACTAAGCGATAAGGAGCATTAACCTGAAACTACCCAAAACAAAGTGAAA	2
1272	ATTCTGGGATTAGCCATACCAACCACAATCCCCGCAGAAGTTATCATTATAAACCAATAACACGTCTGCTCC	2
1273	ATTCTGGGATGCGCTGACCGATAGCACACCACATCGCCAATACTTCGTAACAACCAATATCCACCTGACCTG	2
1274	ATTCTGGGATCCTGCGCGCCGACCTCACGTTCGACATGCGACCTAGCACGATTCATATGCCCCAGACCCTAG	2
1275	ATTCTGGGATAGCGCGGATTTACGCGTACCTGAGAAGGCGGGATACGGAATAGAACTCCAGATTCCCCCTAG	2
1276	ATTCTGGGACAACCCACTGTTCTATTAGTCCAGTTACTCAAAAGTTGTATACACGTGTCGACCCCGAATTGC	2
1277	ATTCTGGGAACGAACTAGTCCCCGTGCTCATCGCCGCATCGCACCTCCCATACTCACAATTGCGTAACGGCC	2
1278	ATTCTGGGAACCGCAGACCAAACACCCAAATACAGCCCCTTAATCGTATTTGTACAGCGACAGATAAGCCTT	2
1279	ATTCTGGGAAACGCCCCTAATGTTTTATCACCCCCAACCTATGCCCCTGGTTCTATTGACACAGGCCACCAC	2
1280	ATTCTGGCTGTTTACCGATCAAGACCGTACCTTAACTCTAGCTCAAAACGCGCCGGACGGTTTACACTCCCA	2
1281	ATTCTGGCTGTTAACCGCCACCGGCACATCGGTCTGACCGGGATCGTACTGCAAGCTATTAAGCGCTCCAGG	2
1282	ATTCTGGCTCTAAAAGAAACACAATACCAGAAAAATGCTTATCCCCGTGTCCTCCCACTTCCGAAGCTACAA	2
1283	ATTCTGGCTCCCGGGCAAACTCCATAAGTGGGCGCTCTAACTGGCGCCCTGCAAACCACCATGCGCGGTTAA	2
1284	ATTCTGGCTCCAGATAAATGCCTCTCCCGGACCAATCGGTGTAGCTATAAAGCGTAGCACCGTCCCGAATTG	2
1285	ATTCTGGCTAGCGCCAATTTTCTTCACAGCCTCCCGCCCAGACCCTCGCCGCCGGAGTCAGCTCCGCTCAC	2
1286	ATTCTGGCTACCAGGAACCGAATCTCCGCTACACTCGCGACGGAACGGAAAGTGGATAAACAGCGCCCTATC	2
1287	ATTCTGGCGTCCACCATGCCGTACCTATTCGGCCCACTAACACCAGCCCCTGCCCCATATTAGAAGCTTTCA	2
1288	ATTCTGGCGTAGATGAGGACACTCCACGTACGCTCATCGAATCCCTGTGATTTGAATTAAGGACTTAGATTA	2
1289	ATTCTGGCGGGAGCACCCCAATGCGCTCAGTCTTGGAGCGCCCCCCAGCACGCATTTGTAAGATTAGGCTCC	2
1290	ATTCTGGCGCTAATCTCATTATGCCCCGGAAATACAGCAATACAGCCCCAGGCCGCCTACACGAGCTGCGCT	2
1291	ATTCTGGCGCGCGGAATTCCCGCACAGCGTAAACCCTTGATTGATCAACGTTGATTCAATACACTTATTAGG	2
1292	ATTCTGGCGCCGAAGCCTTCGTAATGACCAAGGCTTATCGCATACCGGTTCTCAAGTAGCCGCTCGCGCCAA	2
1293	ATTCTGGCGCCACCAGCTAACCCCAGAGCTGCAGTTGCCGGCGCTATAAACTGGGTAAAGCCCCGCTTCGCA	2
1294	ATTCTGGCGACGCATCACGCGCGCGTGACACAGTACCCCCGAATACGACAATTACAAGCCGATGAGATAGCC	2
1295	ATTCTGGCGAACGAAGATATAACTACCGGATCCTCTCAACGGTAACCAACGCCGACACGCCGCCTAGTAGAA	2
1296	ATTCTGGCGAACCACTTCCACACTCAGCCTGATGGAGACACCTACCTGGAGGCGCCAAACCGAGCATACTGC	2
1297	ATTCTGGCCTGTCGAAGAGCCTAAGGTACAAAAGCCTAAACGGATCCCAACAGAAAAAGAGACTGGGCGAAT	2
1298	ATTCTGGCCTCCGACGGCGCATAATGGCATCTAGTAAAGCAATCCTTAAACCGCACCAGGGCGTGACAGCGC	2
1299	ATTCTGGCCTAGAAAGCAACTCCATCGAATCCACATAGCAACGCCCAAGCTTGCGCTAGGTTAAGATATAAA	2
1300	ATTCTGGCCTAAAGCTGAATACATCCTTCTCCCAGCCTCCCATACAATTCGTCAGCTACGAAAGTTCTGAAG	2
1301	ATTCTGGCCGTACGCTGAGGATCGCCCTTCACGCATAACAACATTAATGTGAACTAAACTTAACCTAACTTA	2
1302	ATTCTGGCCGTAAGACCGACATCCTAACCGTTTCCCGATACCGCGCGATCAAGACCGGACTTACACGCTGGA	2
1303	ATTCTGGCCGGCATGTCTCTGCTGGTGTAGCAATCCACCGGCCACGTCCACGATGAACACCGATGAAATGTA	2
1304	ATTCTGGCCCGAATAAAGTGAACCAACCCCTCACTACAAATAACGGGTAGCAAAACCCAGGCCATCGAGCCA	2
1305	ATTCTGGCCCCTGCCCCAGGGCCCCAGATGAACTGTACCATTACAGAAGCAAAATAATTTAGCATAATGACA	2
1306	ATTCTGGCCCCGTACACGCAGCGGCACCCCGCGCCGTGATCGCCTGACCCCTACTCCCAAGGTCCGAGATTT	2
1307	ATTCTGGCCCCACCGCCCCCCACTTACTCATGATGACAGAATCCCATTGCAGCCGCAGGAGCAAATTCAAAT	2
1308	ATTCTGGCCCCACAAGAACTACGAGCCCATTCCGAAACCAGTGTACACACAAGCTTTCGATATAAGTAAGTA	2
1309	ATTCTGGCCCCAAACGACTGGTCCGCTCCCAGAAAATGCGTCACTCAAGACGAACAAGTAACGCCGCTACGG	2
1310	ATTCTGGCCCATATCATGCTCCCTCGTCCTGCGTCGAGACCCCATCAGATCGGACACCAACAGAAGTAAGCT	2
1311	ATTCTGGCCCAGCCGTAATCCAATAGATTTCTCACCACAAATCAATAGGATCCCCGACTCAAGCCGTACGGG	2
1312	ATTCTGGCCCAACAACTTGCACCGAGGCACCGAGCAAAGACAGTGACACGTCCAACACTTCTGTGTAAGATT	2
1313	ATTCTGGCCAGAATATATCACGAGCTCCGAGACACAAAAGGAACCGATCAACACACTACCTACTGGGTGAAC	2
1314	ATTCTGGCCACCCTTACTGGCCAAGCCCACAGGCCCCACACACCATTGCCACTAAACTTCAATAAATCGCCG	2
1315	ATTCTGGCCACCCAAACATTGTCCGTCCAGACCAGATCGAAATGAACTACCCGGATTCACCATACACGGGAA	2
1316	ATTCTGGCCAAGTGCTCTCCATACACTTAGCGACCGTCACAGTGGTCCTCCCTAGATGCACTTCACTGCAGA	2
1317	ATTCTGGCCAAGCCATAACGAAAACAAGTCATGATGACCACGACTTGCGGAGAAAAATTACACTACACGCGT	2
1318	ATTCTGGCCAAGCAGACCACCCCGAGCCAGCTAAGATTCAAATAGACCGAATCCTGTAGGCTGGGGCCGGCA	2
1319	ATTCTGGCCAAGAGATGGGCCGGGGACCATTTGATGCCGGTGGCATCCTCAATCAGACTTCCAGAAACCTTC	2
1320	ATTCTGGCCAACCAGCGCATAACTCGAGATGACAACCTAACCACTAATGACGAGCGCCGCCACCGCCTCCTA	2
1321	ATTCTGGCATGCCCGCACGCACTTGCCAGATCAGAGCGTGACAACATTCAGGCAGGTATCATACACGAGGGA	2
1322	ATTCTGGCATCGGTCTCAGCCATGCTACCGAAACTTGACTTAAAATCTCAATGATCTACATTGTGGAACACA	2
1323	ATTCTGGCATAGGTTCAGCCTCCCTGTAATGACCCACCCCGCCCCCAGACGTCCGGCCTAAAGTCGGTACCC	2
1324	ATTCTGGCAGTCAAGCCGCGCTCTATGAGGTGGCTTCCCTAAACGAGCAATGCTTGTGGCAACGGACCCGGT	2
1325	ATTCTGGCAGTATACAAACATAATGACTACCCGCTTTAAATAATGCCAAGTACAGTGGGTATATTCACTGCA	2
1326	ATTCTGGCAGGGGGGTGGCAGCCACTTCGTTATGGAAGACCAGCGAAGGTAGACGGCCGTTACCCCACACTG	2
1327	ATTCTGGCACCTGCCCACGCGGCTCCGTACGTCAGTACTCCAAACCCTGGGAACTAGCCGCTAAGAAGTGCC	2
1328	ATTCTGGCACCACCTGAACCGCAGCCCTCACTCCACAGACAAGGGGCCAGAAAAAAGGCCCCGGAGTGCTGA	2
1329	ATTCTGGCACATATCGCGTTTGCTGGCACCCGGGTGCTCACAGCGACGAACCGCCCAATCGCCAGACAGAGA	2
1330	ATTCTGGCACAGGTCATTGTGCCGGCCCTAGCACCCCACCACAAATTGAAGAAAACCAAAGACGGCCATTAG	2
1331	ATTCTGGCACACTCCTGTTACAGTTAGCTGGGTAATCGAGAAGCCTTCGCCATACCGGGTTCCCATTTGATA	2
1332	ATTCTGGCACACGCTCATTAATATAGGACCACAAAGCTTGCACCCAGATGTCACGACACTAAAGGCACTGCG	2
1333	ATTCTGGCAATAGGCCAGCTCCAACACTTCCATAATCCCCACTAGACCATTATCATGAATCTCCCCAACCAA	2
1334	ATTCTGGCAACGACGTATAATTGGACCCACCATCCGAATACGTCATTAACCGCAATACTAACCCTCCATGGC	2
1335	ATTCTGGCAAATCACAAGGCCACTACCGGAGCGACTACCGTAGGTCGTCCCCAACACGCCAAGTCAACGTCT	2
1336	ATTCTGGCAAAGCCCTCATCGTGGCCACCAACCCGACGTAAGCACCTCAAATTCAAATTCAGGCCCGTCTGC	2
1337	ATTCTGGATTTCAACGCGAGCATGTATAGCAGAAACATTAGCCCATGTTGGACCTCGCCTCACCCCGCACGA	2
1338	ATTCTGGATGGTCGGGGCAGCCAGTCGCCTCTTCGAATCGCACTGTGAACACTATCCGACATGTTTCCTTCA	2
1339	ATTCTGGATGCTGCACAAAATCCGGACTGAGATCGCCGGAACAGGCAGACTCAGTGTCAGCTCTAAAGTGCC	2
1340	ATTCTGGATGCGCCCACTCAACGAATTAACTCCCGCGAGTCAGACACCTCTACACAACAGCACCACGTGACT	2
1341	ATTCTGGATCTGAACAAGACAACAACGACCATGCACCGCTACCCCCATTTTACAACAACGTAAGGTCGAAGT	2
1342	ATTCTGGATCGCTAATGATATCACTTCCCTAGTGAATATATAAACCATAGTATCCACTCCGCCGCCTTACAT	2
1343	ATTCTGGATCCCCCGTGTCAGTATCACCCGTCACAGGGTTTACACCCCCCAAAGCGTCTTATAGACCGCAAC	2
1344	ATTCTGGATCCACAACAAGACTAACCAGAACTTCTCTGCTTGTCAGATGTCTTGCCGGCATCCCTGCACACA	2
1345	ATTCTGGATCAGCCTTTAGTTCTCCTGGAATAAACCCATAGCGAAACAACTCTCACTTATCATTACCACCCA	2
1346	ATTCTGGATCACATATAACCCAAAATAGTTCCGCACGAAACTGCTAGAGCAAGGCTTTACACCACTAGCAAG	2
1347	ATTCTGGATCAACGTGGCCAGCTGGCGATGCATCCAAGCACAATTGGCCACCGCGGCACTCCAGGGCATGGA	2
1348	ATTCTGGATATCGTTCGATACCAGACCACCATTGAATAAATCCCACCAGCGCCGGACAGCCATAGACCAGGT	2
1349	ATTCTGGATAGGCTACCTTCAGCACCAAGGTTCAGCAAAGGGAAAGCCACGGTAGACCCAATGCAGTTACAT	2
1350	ATTCTGGATACCCGCCAACGCAGCACTCCATAGCTGTTTACAGCCAGAGGCTACACCGAGTAGGTTCCAAAC	2
1351	ATTCTGGAGTCCCCCACCGCCAGGCCCAGCTACCAACAACGACAAATCCAGAACGAGTCGAAACCCGCGTGT	2
1352	ATTCTGGAGCGCTCGCCTGACAACGTCCCTTGTATGGGTCCAAGGACCCTACCAATCGAGCGCCTCACCGCA	2
1353	ATTCTGGAGCGCGAACGCCGGGCACGCACCCGCGCGCTGCCACCGAATTTCACAGCCAAGCGATTAGAACCG	2
1354	ATTCTGGAGCCTCCAAGCCAAGATTTACACTGCCCCAGACCGTCCAACGTTTGGCGAGATCGCAATCACTGC	2
1355	ATTCTGGAGCCAGCTAACACACTTATCGGATAACGAAGTCCCCACCGCGGTGGTAGAAGCCCGAGCCGAGCC	2
1356	ATTCTGGAGACCAGCAGCGCAGGCGGGTTGTACGCAACTCTAGCATTACCTTTACGCTCCGACTGATAGACG	2
1357	ATTCTGGAGAACAATACAAGACCCCACCCTGCACATTCCTGCGAAGCCAATCAATATGAGTGTTACACCTTG	2
1358	ATTCTGGACTGTACTCCAGAAATAGGCACCACCCCGTAAGAACGGGACCTGATAGCATCAGGTAGTGTACCC	2
1359	ATTCTGGACTGGTTCGCGCCCTCTGAAACCAACCGCCAACTCAAGGAAAGTAACGCCTCGGACCCCTTAACT	2
1360	ATTCTGGACTCCACGCAAGCTCCCAATGTAAAGGAGTCAGATTCTGAATCAAGATGACTAAAAACGGCCAAG	2
1361	ATTCTGGACTACAGAAGAGCCAACTGCGCGCGCTCCACGGGGGAAGCCATGGAGCCACACGCGTTAACTTGG	2
1362	ATTCTGGACGTCCGCCCTTAAGGCGACATGCTCCGCGACGAAGCAGTGCGAACAAGAAGCTTGCCCGCTGCT	2
1363	ATTCTGGACGGTACCCTTCGTTCATTACGATACACGCCGCTGTGTTGTACGCACAATTCGCTTTCGGCTAGC	2
1364	ATTCTGGACCTCTAAGTAAATAACCCCGCAACTGCGTCAGACATAAGATTCTAAAGTGGTATGCACCACAAG	2
1365	ATTCTGGACCGTAACCCGAAAAAACCCACGCCTCACCGTATAGCCCGCAAGCAGGCAACCTGATATCGAATG	2
1366	ATTCTGGACCGGAAGATAAAGTACGCCGAATATCAACTGTACCGGCAATACCTGTTAAACATCGACCACACA	2
1367	ATTCTGGACCGCTCGAGAAGTCCAAAACACTCGCAATCCCCAACGTATTAAGACCACCTCTTAACTCCGCCG	2
1368	ATTCTGGACCCAAACCGAGACTGGCTACCAGTTCACCACACATCGGCACCCGAGAACGCGTTCGGGGGCAAC	2
1369	ATTCTGGACCATACCAATAAAAAACAGTTCTACGGCAAAATCTATACGTGAGACCCACGCCTCCACTGCCCA	2
1370	ATTCTGGACCAGTGTCCCCATTGGGGTACTACAAGCAGTACACGCTCAAATCCCCACCGCCACGTTTTTCAG	2
1371	ATTCTGGACCACAGCATGTGGTGCAGCTGCATTTCCGGTAGCAACGACACGAACAGACATCGAAGTCCAACG	2
1372	ATTCTGGACATCCACTTCACAGGCGATTACGACAATGCAAGAGAGGATCCTAAAGAACCACCATGGTTAGCA	2
1373	ATTCTGGACAGTCGCAGCCCTTACCGCCGGATATAGCACAGGCCAGGGGGGACGGACTAAGCAGTGAGCACC	2
1374	ATTCTGGACACGAGACACACCTTGGACACCCAGACCTATGCACGAACATGCAGAAGCGAAAAGGCTAAACCA	2
1375	ATTCTGGACACCATCACAGCAAAATTCGCACAGACAGCGCACGATACGTTAAAATAAAGTCGGGCCCCTCAC	2
1376	ATTCTGGACACACAAGGCCGCAAGCCACAGCGTCAATCCGCAAAAACGAAACGAGGGAACGATTCCCGACAG	2
1377	ATTCTGGACAAACCCCTCAATTGCGCATCTCAAGAAATCTATCATTCATAAGACTAAGCACCGAGGCACCAA	2
1378	ATTCTGGAATGACACCAGCCACCCTATACTGACGAATCACCAACCCGATTCACCCACTAGACGAATGAACCA	2
1379	ATTCTGGAATCGTGAGTACCAAACTCTTTATTCATTATAAAGGAGTACGTACGTCCTACCGCCAGCGGATGA	2
1380	ATTCTGGAATAGCCACCTGGACCGTTAGGTCTTAACGCATCGCGCACGCCAACAGGAGGGCTGTTCAGCGGC	2
1381	ATTCTGGAAGACTGCAGTTCCGCCGCCATATTGACCGAGACTTCTAAACCAACCTCGGCCAGCGTCCTAATA	2
1382	ATTCTGGAACTGTCCGGGGATGATGCGGATTGCTCCAACCTTACTCTGACCACCCGTGTTAAAGGCGATATT	2
1383	ATTCTGGAACGTTATTCAGGGTCCCCGTTGCACGATTCTCTATTTGTATCCCCGACTGGCTAACCACATGAT	2
1384	ATTCTGGAACGTGGACTGGGTCCCAACCAGCACCAGTGACGCGCGCAAGTTGTACTTGCGAGGGATGATGCA	2
1385	ATTCTGGAACGTAAAAGGATCAGTCCATCTAAAGAAAGTCAAGCGTACAACTTACGTAGAAGAACCCTACCG	2
1386	ATTCTGGAACCGATCTCAAGACCTAAATTTGTGTATACATGACGAAAGGACACATTCAATTTCCACAACTTA	2
1387	ATTCTGGAACCAGCCTCCCTCTCTAGAGGAAGCCAACGAATCCAGTGGTGACGCAACCCGCAGGCAACAACC	2
1388	ATTCTGGAACAGACACTTGCTAAACGGGGCTGCTTAAGCCCATCACGGCCAAATACTAAACCAAAAGATAAC	2
1389	ATTCTGGAACACCAACCAGACCACGATGAGACATGCCCCCGGCACTTGCCCAGCAAAAGATACGGTAGCGCT	2
1390	ATTCTGGAAAGACCAAGCGAGGCTGCATCACACCGCGCGCTGAACCTCCTGACATGAAACATGACAAAGGTG	2
1391	ATTCTGGAAACCTGACCGGCACCCACTGTCGGAATCCTCTCGAGCCAACAACCACACAAGAGCCCTTCGAAC	2
1392	ATTCTGGAAAACAGAGACCCGTCACCGACTCATCCACCTGACTACCGGGACAGAATCGATCCCCCCATTAGT	2
1393	ATTCTGGAAAAAACTTTGGCACGACGCTACGAAGAGAGTCGTAATTTTCCCACGCCCTACAAACCGAGCAGC	2
1394	ATTCTGCTTTGCGCATGCCCCAGACGAAGGATACGTCGGATCCAGCAGCTAGCATAATTCACGCGATCGACC	2
1395	ATTCTGCTTTCGCAGGCAATACCACCGAGTATAGAATAAACCGTACTTGGAACGAGCGACGGATAGCGAAAG	2
1396	ATTCTGCTTGTGCCACTCTGACAGAACTAAGGAACAAGCGCTCGCCGGCAACCCGTAAGAACATTACCGACT	2
1397	ATTCTGCTTGCACACCCGGAACCGCACCGGTATGTAACAGACGACGAAGTGATAGGAAAAAATGCGGAAACG	2
1398	ATTCTGCTTGAAAAACTCAGACGCCAGGCAACGAAGATAGGCTGGGCAAATGCCCAAATCATTAGTCACTGT	2
1399	ATTCTGCTTCTGCGCCCAGCCGGAAGCGACAGTGTGGAAGCTCAGCGACAGTGTCGTATGTATGCAGGAACA	2
1400	ATTCTGCTTCGCAGGCCAAGCAGCTCCCGCAATACTCTAAATATCGACGAGCCATGGGAGATTACGTGAAAC	2
1401	ATTCTGCTTCCTTTGACGACGTGATGACACACCCACACCCGCCGATACGGCCGAACCATCGCATCTGGGCTA	2
1402	ATTCTGCTTCCTCTGTCGCGACTAAACAACGATAACCGACGAAACGCACAGCACACAGGATCTACCCCCAGT	2
1403	ATTCTGCTTCCGCCGCCTAACGTAAACCCCCACTAGGCTTCCGCTTCTACCGCCCGGCACTAAGCCGTGACC	2
1404	ATTCTGCTTCCAACATGCCAACTCCAGCGCATCCCGCCTTCAAAAGGGCCGCATCCTAGAGAGTTAAACATG	2
1405	ATTCTGCTTACCTCCCATACGGTCGCCAAGGAGCTGTCCAAATGGTACACCCAATATGACGTAAGAGTTTTC	2
1406	ATTCTGCTTAATACAAAATTCTACCTCCCGATGCTCTACGAGCTTGTAAACTGTTAAAAAAAAAGTGCAGCA	2
1407	ATTCTGCTTAACGCAAGGACCACACCAGAATACAACCGAGATTGCTGTGAAACGACATCCTGCCACACATAT	2
1408	ATTCTGCTGGCCTTGACAGCGCGCTCATCGTATCACGTATTAATCAAGAACCTTAGTTCATTGAAATGACAA	2
1409	ATTCTGCTGGCCATCATAGGGCTAATGATCATATGCAGAAAGAGCAAGTGCTCAGATCGTGGTAATTGGGAC	2
1410	ATTCTGCTGCGCCTCAAATAACCGGCGCTGAATAAAGTATATGTATGCATAGGCTGGAACATGACCCGTCGG	2
1411	ATTCTGCTGCAGACCTGTACACCAGACCCGGTGGCCTCGCAGCCCCGAAAACTCTGCCTTGCGTGCCGTGAT	2
1412	ATTCTGCTGACGCAACCTACAACGGGAGCTGTATGACGCCAAGTGACGTATGGAGTAGTTAACTCTGGACGG	2
1413	ATTCTGCTCTCCGCGCTCCCCCACGCAACTAACAACTTAACATGCGAATAACCTCGCAAAAGCCAGTGAGAA	2
1414	ATTCTGCTCGCCTACAGAGCTGACAGCAACAAAGACGGTGAGACCCAAACCTTGCCACCCCCAGGCAGCGAG	2
1415	ATTCTGCTCGATAATGCCAGGTCCGTCCCGCCCACATATCGCACGCTCTACCCCCCGTGTCATAAAAAAACA	2
1416	ATTCTGCTCCTTCCACACCGCCACGGACGTTGTGACTCCATTCTGACCACCCTAGAGTGGCACGTGCTTCAC	2
1417	ATTCTGCTCCTGTATGACACACGCCTTACCAAGCTTCAGGCTTAAGAACCCCCCACCTATGTCTAGGCTTAG	2
1418	ATTCTGCTCCGGAGAGCTGTCATCGCGAACGAACAGGTCAGACACCGACCACACCCGTCTTATCCCTATGGA	2
1419	ATTCTGCTCCCGCTGCAGACCGCGCAAAGGCCGACAAAGCTGCATTAGAAAATGACTCCAACATAAAAATAG	2
1420	ATTCTGCTCACTAACATCCCCCCGCAAGCGCGCAGATATACTACCTTTCCCCATGTCGGGAGAAAGAGTGGC	2
1421	ATTCTGCTCACCTCATAAAGCACGACATGCAGGTCCTAGCGTCCGCCGCATCAGACCAACGACTTGCCTGCA	2
1422	ATTCTGCTCAATCGATGGAGCACTACACGTACGCTCAGTGTCGGACGGCCCTCAGAAAAATCTTGACTGGCC	2
1423	ATTCTGCTATCGGTTAGAGGCGCCTCGTTACCAACAAATACCCTTACGCCTCTGGACCTAACAAGATCGGTC	2
1424	ATTCTGCTAGGTAAGGGATATACTTCGCAACCCCACATCCCGACAGCACGTGCCAACAATACGATCAGCGGA	2
1425	ATTCTGCTAGGCGAACCTGAACTGATGGATATTGAGGCACTCGCAAATCGAACCAGGCCTTCAAGCCGTCAC	2
1426	ATTCTGCTAGAAGGTGCCTCATCCGCCTACACCAGAAAGTGACCACCCACTATAAATCCGTCCAGTCTATCG	2
1427	ATTCTGCTACTCACAGCGGCACGAAGATCCCCATCTCATACAGGCGCAACACCAATTTCACTCGCTAGGCGA	2
1428	ATTCTGCTACTAGATATAGCACCTGCCCCCCAACGAGAGGTGTTAACAATCACGGACCAAAATGATTGTTAA	2
1429	ATTCTGCTACCGTGCCACTAAACCGGGCCTTGAGGGCGATGGCAGCAGCGATAGATAGAACTCCACGTAAAG	2
1430	ATTCTGCTACCCACACCAACCCCTTAATTGTTAGGCCACAATCTAAGCCGGCCACTCCGGAGGTTTACCCAT	2
1431	ATTCTGCTACACTACCCTGGTATAAATTCAAAGCTAGTCGGTCCCCACCTAACTGGGGGCGGGAGCCGATAG	2
1432	ATTCTGCTACACCTCCAAGCATCGCCCATCAAGCGATGACGGCGATGGAGGGAACGCAGCGTTGTCAAGTCA	2
1433	ATTCTGCTAAGGCTCCAGGGAGGACAATATACACACTTATCCGCGCACGTCCGACAATTGATCCACCAGAAA	2
1434	ATTCTGCTAAGGAAATCCGTTATACCACACCTGACGACCCAACAAGCCCAAATGCCTGAGCAGTATTCGACA	2
1435	ATTCTGCTAACCGGAAAGCGCAAACAGGACCTACCGAAGAGCACCCTTGCGCAAACTCACGAGGGGGCGCCT	2
1436	ATTCTGCTAACCCTTGCCCCCCCGGATACGGCTTAAGCAAACGGGCTAGAAGATGAGGCCAATTGGTATCTA	2
1437	ATTCTGCTAAACGATTGCACATACAGGAAAGCCCAAAATCCTCAAGCTTATGCCCAGCTGATAGAGATACGC	2
1438	ATTCTGCGTTCCCTTACCAAAGACAATTGCAACTAAGAAGGCGAGACGACATATGCATTATAGAACACATAA	2
1439	ATTCTGCGTTCACCCCGACCCACTGGGACGCGAAGCATCGAGAGATAACACCATTAACCACCTAATCGATCG	2
1440	ATTCTGCGTTATCAGTGGCTGAACCCCATCGCTTCCAGTCATACCCAGACAAGCGTTCCGAAGAGCCAAGAG	2
1441	ATTCTGCGTTAACTCGCCTCATCACTACGTTTACAAGGCATCAACCGAATATTGTCCATATCCCCCAACTCG	2
1442	ATTCTGCGTGGTCGAAAGACCGTGAGTCCAAAAAGCAGTGTAATGCACCACGCGCTGTCATCGCTATTCTCG	2
1443	ATTCTGCGTGGGCCCACTCATACCCCAACACACGAACGACATGTCACCCACGGTCCAGCAACCAACAACACG	2
1444	ATTCTGCGTGGGAACGTTTCGAGTTCCAGAGGACCCTCACGTCGCCCCCCACCACTACGCGTACAACCGCCG	2
1445	ATTCTGCGTGAATCAACTGAAAGGCACGGACCTTTCAGCCGCCAACCACCTGACACAGCTTCCGAGCACAAA	2
1446	ATTCTGCGTCTGTCACGTCCTTTAAAGTACAATTCCTACTACAGTATGACGCCGTTCGGTCGAAACATCGGC	2
1447	ATTCTGCGTCTAAGTCTCAAGTAAAAAAGTGCCCCAAGGTGAGAGAGTACCAAGAAGGTACCCCGTAATTAC	2
1448	ATTCTGCGTCCGCCCTATCGCTCGCCCTCTACAATGCGAACCGTAATGCCACAGCTATGTGACACGCAAAGC	2
1449	ATTCTGCGTCCGCATCTCACAACCCACTAGGTAATAATCCCTAGAACGCTACAGCTAACATCTGCACACAGA	2
1450	ATTCTGCGTCCGACATTGAGGCCACAGACTATACAAAGAAATAATGTGTCCCCGGTGGTGGGGAACACTTGA	2
1451	ATTCTGCGTCCCCGGTGAGACCTCGCAGCGGGCACAACCCTGCCTGTATAAAAAGCAGCCGAGAGAGGTACT	2
1452	ATTCTGCGTCCCCCCCCCATTAAGTGTCCAGGATCCAATAACTGCTCTGCCTCAGTGTGAACCAACCGCCTT	2
1453	ATTCTGCGTCCACGAAAACACGAACCCCGGGCAGCTATGACAATGTCCTGGGTTAGGAAAGCAGGGTGAGGG	2
1454	ATTCTGCGTCACTACAGTGATGCAAAATTGTTCGTCCCAGGACTGGCACGAGGGACTGGCATGCACAAGCGA	2
1455	ATTCTGCGTATGGCTTTGGATACCGGGTCATGCACAGCCCAATACGACAGCCGCCGCGGTGAACGGGTAGAG	2
1456	ATTCTGCGGTGCACTAGCCACTATAAGCGCCTATTGTGCCGTTCACTTTCGACCACCAGCGACACATACGAC	2
1457	ATTCTGCGGTCACACACGCCACTAAGCGCAACCATACGTGCTTCCGTGTCTAGGCCTATGAATTCACTGCAG	2
1458	ATTCTGCGGTAACATGATCCATCTCCAACCTAAAAAAACGCCACCTGCTAAAAAGACAACACATTGCCAGAT	2
1459	ATTCTGCGGGCCGTCCCTTTAACGGGTGTAATCCGCCACAGACCCCGAAACCCATGAATCTTGAACCGCTTC	2
1460	ATTCTGCGGGCCCTCCTCTAGTACACAATAAAGCCGCCGGTCCCCACACCTGGACCCTGCAGGGCAGATGGT	2
1461	ATTCTGCGGCTGGGCACCTCGAGGCCAACCACGGGTTATCCCATTACAGCGTCAGGACGATACATAGACCAC	2
1462	ATTCTGCGGCTAACTCGAAGGAACAAGCCAACGCCCAGTTTCACCACAGCGCATTGATTGGTTAGTTCAGAC	2
1463	ATTCTGCGGCGCCGATACCACCGAAGAACTTGCAACCTGCACCCGCGGCTAGGGACACTACACGCTCGCTAC	2
1464	ATTCTGCGGCGACCGAAAAGCAGTCGTACGCCAGGTGAGATCCTAGGCCATATATAAGACTCTGCCCATAAC	2
1465	ATTCTGCGGCCACCCCAGACGTCCACACAATCCCTAGGCAGATATCACTCAAGCCCCGCAAATACCCGACAC	2
1466	ATTCTGCGGCACCTAAAAAGACAATACTCTACTTACTAATACCTTTGAGTCGTAAGAGCCCCTTGTCACGGA	2
1467	ATTCTGCGGCACCCCTCGACTGAAAGTACCATTTTTCCCCCATTATGTTATCTACTGACAATGACATACCTT	2
1468	ATTCTGCGGCAACGTGCAAAGTTAAAATTCAAACACAGAGATGTCAATTCTAGAAATAGCAGACGTGAGCAC	2
1469	ATTCTGCGGATTAACGCCACACAATTGAAACCGACCCCAAACAGTGCCAAGCTGGCCGCCGGGCAGTCGATG	2
1470	ATTCTGCGGATCTCAACGGCAGCATCTAAGCGACTCACCACCTGGGTAGTATCTTGGCGGAATATAGCTTCT	2
1471	ATTCTGCGGAGCCACACAACGCAGGACCAAAGGTAACACCCGCACCCCTCTTGCACAGCTACGGCGCTACGT	2
1472	ATTCTGCGGAAGCCAAACCGCAAGGACTTCAATCTGTTAGCGCGACAGAGACGAACCACCCAACAATATCCG	2
1473	ATTCTGCGGAAAAAGAAATGATCCCCCAGTCGACACCGCGGCACCACTATCTGCAGACTTGCTATGCACGCA	2
1474	ATTCTGCGCTTTTCCCTAACCTATGTTATAGCTGCTACAACCAAGGTACTACAACCGGACCGGGCGCGATTG	2
1475	ATTCTGCGCTGCGCTGCAGTGAGGACCTCTTGTCTAATACACTCCCGTCTCTGCACGCAGTACAGTTACCTT	2
1476	ATTCTGCGCTGCCTCAGCATGCTCATGGGCCGACCCTGAGCTACAGATATGAGAAGCGCACCAACCAACGAG	2
1477	ATTCTGCGCTACATCCCATCATGTAACCTCCGCCGTATCACAAGACTCTCCCAGCATATAAACCATTCGTGA	2
1478	ATTCTGCGCGCTCCTAGGCAAGCCCGAACCCTCGTAATCCTCGACCCATAAAACCCCCATTGTCCGTGATAA	2
1479	ATTCTGCGCGCTAACGCCCGACAAAATACAAAAATAAGGCACGCAAAAAGAAGCCCGACGGAGGGTCCTAGA	2
1480	ATTCTGCGCGCCTCATAAGGCGCCAAGCTAATCCTATTACATAACCCCGTAAGAGAGTCAATGAACAATCGT	2
1481	ATTCTGCGCGCCACAGGCGATAGAGTGGACGCCAACCACCTAGTCAGTAAAGACATATGGGTTAGCAATCTT	2
1482	ATTCTGCGCCGGCGCTTTTCGCCCTACATCGGATTCTGCCTCCAATCTAATGTCGAAGCAAACGGACAGATC	2
1483	ATTCTGCGCCGCTGCGGAAAACGAGCCCATTACTAATATTTAGAGGCTCAGCGCTCAAGGCCCGCAATCGGC	2
1484	ATTCTGCGCCGCAGAAATGCGACCACTCGAAGACCACAAAGCGCTAGCAGGATGCGACATGGGATATAAAGC	2
1485	ATTCTGCGCCCCGCCTACAGTACCACACGGACCACACTTTCTACCGCGCCTACGGACGACCACTACCCAGCG	2
1486	ATTCTGCGCCCCCACCGACGAGTGATAGTCGTGAGACCGCCTTGCTAAGGAACTTGGATCACCCTATATATA	2
1487	ATTCTGCGCCAGCCATCACGGCACAGTTGCGCGTGGGACCGAGTACGCTAGATACACAAGCACGAACCAAGC	2
1488	ATTCTGCGCCACTGCGCACTTACTCAAGGCAGGTGTGGAGACCATCTCCCAAGATTCTACCTTCCCAGGTAC	2
1489	ATTCTGCGCCAACCCGCTCCGTGCACCTAGGCCAGAAACTCCCGTTCGGGAGCCTTCCACCAGAAGGACTAC	2
1490	ATTCTGCGCAGATGAGCGAAACCTGCGAACCCCCTGCGTCTTTACTTAAAGCTAATGCCCAAGCAAGCTAGT	2
1491	ATTCTGCGCAGACGCTATCATAAAACGCTCCATATTTCCAGCGAAATGTACACAGCAAACATAGTCAACTAG	2
1492	ATTCTGCGCAATAGTAAGCAAGACCCCGTCGACCAACTGCCTCCCCCCTCACGGTTAATCCCATATTGAGTT	2
1493	ATTCTGCGCAAGCTACGGACTCACATCCAGTGCTACGCCTAATGAACGTGCGAAACTCCATACACAGACGAT	2
1494	ATTCTGCGATCAAGCCGGCCAGGACACCCATCGACCTTAGAAATCCCATATAGGGTCACTAGGAGTACGTGT	2
1495	ATTCTGCGATATTGAATAGCAACGAGACCGCGGCTAAAGCGCCCGCCTAAATACCCCTAACATATAAGACGG	2
1496	ATTCTGCGAGTCGAACAGACGGGCGGACTAAAATATGCCCCCACTATTCCAAACGTGTACAAAATAACTAGC	2
1497	ATTCTGCGACTTACTACCAAGACATGAACAGAATCACACTCATGTAATTCCACCATGGAGTTCAATAGAAGC	2
1498	ATTCTGCGACTAGCCGAGCAATCGAAATCACTCTTCCCCCGAAGGAATCGGGCGACAAAAGAGTCAAGGATA	2
1499	ATTCTGCGACGCCCCTAATAGTTGTGTTCTGCAAAAATACGCAATAAGACCGACCCACCCCACCTCATACCG	2
1500	ATTCTGCGACGAACAAGTACCCCAACACACCCCCGGAAGGAATTTCCACATACCAGCTACGTTCTTTCACTG	2
1501	ATTCTGCGACCACAGAAGCTAACCTGGAAGAAATATTCCAAACAACATGGACCGTCTTCGTGCCGAATAGCA	2
1502	ATTCTGCGACCAAGATGGCGCATTCGATGACATCCCCCCTCTGACATCACGACGAGAAAAATAGACAACTTA	2
1503	ATTCTGCGACATCGACTTACACCAAGCGAATTTACGCAGATACGCTGGCTTATCTGTCAAGAACCAAACCCC	2
1504	ATTCTGCGAATCCCAAGCGGGACCCACAGACGAATTTAAGAAATGGAACCTCCCACAAGGCCTCACAGTAGA	2
1505	ATTCTGCGAAGATCGTATCTATCCTGCTCCGCGACCACTGATCCCACCCAATTCTAAAAACCACCCAGACAC	2
1506	ATTCTGCGAACTGACCCAAAGACAGGGCAGCCGCCGGCTTCAGAGGAAACACGCTACCTCACCGGCCCACCG	2
1507	ATTCTGCGAACTAGGCTATATTCCGGACCCGCCTTTATCCCGGGCCCAAAGTTGAAGCCTGAACATTACAAT	2
1508	ATTCTGCGAACACATGCCAGAGCAGTAAGTCGTAGTCCTTAACAAACTACCTGTCCTGCAAAATCAACTAAT	2
1509	ATTCTGCGAAACCCCAACACACCCAAAAACCGTGCCTAAAAAAAGCGCTCAGCTAAACATGGCAAGTTACTA	2
1510	ATTCTGCCTTTGCAGTCGATGCATTGAGCATTGAGATTGCGCCCCACCTGGATAGTAAAGCCGACCAGAAGG	2
1511	ATTCTGCCTTGACGCCCACGCTTGCAATGTCCACGTGGACGCAACTTACCACCTACCTGCAGATCGCGACCG	2
1512	ATTCTGCCTGGGCCGTTGAAAAGCCGGACAGACGGGTAGAAGAAGACCTGTTAACGGCTGACTCAACCGTAC	2
1513	ATTCTGCCTGGACAAATCATGCACAACAAGGTAACGACCTCTCAGTTGTAGAGACAAAACCGATGTCGTCCG	2
1514	ATTCTGCCTGACTTGGACTGCCGTACCGAGCCTCGCTGAGTATGAAGCATGCCCATCTACCGGCCACCACAA	2
1515	ATTCTGCCTGACCCTGGCAGTTGCTGCATGTGAGGGACACTTTTGACCGCGGAGGATACTTAAACACCTGTA	2
1516	ATTCTGCCTCGTCACAGACACGGGATTTTAACCTTGTGAACCTTCAACCCCTATGACGTCCCACGATAGAGA	2
1517	ATTCTGCCTCGGCAAGCCGCTTAGCGCAAATACAATCCACAGTATCTCCGCCAGAGACACGCAACATCCAGA	2
1518	ATTCTGCCTCCCCAGGGAAAGTGGCACTCAAGAGAACTAACTACCCTTAACTTCCGACCGAAGAAACCCCAT	2
1519	ATTCTGCCTCCATTGGACATACGATAGCCCATACCGCCACCCCCGCAGTTATAAAACCGAAGCCACGATCAG	2
1520	ATTCTGCCTCCATGCACGAAATACTGCTTGTGAGCAAGTGTCCATTCACCAAGACTTCGCCCACTATACGAG	2
1521	ATTCTGCCTAGACTAGACGGTGCGCTCGCTGCACGACGATTTCTAGTTGGCGCTCACGAGGAACACTAGCAC	2
1522	ATTCTGCCTAGAATACAACCACGATCGAAAGGCTCACATAGCATGCAACGTCCTATTAGCGGCTACAGAGGA	2
1523	ATTCTGCCTACCACACCCTTCGCCCAGAATCGCGCGACACTACCCATTAACAACTCAATAATACAAAGTCCT	2
1524	ATTCTGCCTACACAACAGGATTCGGACAATGGCTCCATATACTCAAGCGTCAGAAGATCTTTGCCGCGCAAA	2
1525	ATTCTGCCTAAGCACGAGGCCTGGCACCCACAGGCCACACAAGAATTACGCCTCCAAGTCACATACAGCAAC	2
1526	ATTCTGCCGTACACACTTGCTGTAAAGAGTACGTTCAGGCAAACACACGTCAGTTGACCAGATAACTGCCGA	2
1527	ATTCTGCCGGTGGTTCGTACAAGGAGGCTTTAAGATCGCTATTGCACATTTATATCGCCAAAAGAATCGACG	2
1528	ATTCTGCCGGGACCTGCGTTCGTACTCTACCTTACCCCCTCGAACTCTTAAGCGATGAAAGAGCCTGATTGC	2
1529	ATTCTGCCGGATTCTGGCCCGCTTCCCGCTTCAGGTCACCAGCTGTGATTGTAGATGGGTAACAGGGCCCAA	2
1530	ATTCTGCCGGAATAAACATTACGCCCGACGCTCTCCAGTTAAACCGCCTAGACAGGCTAGCGTCAACCAGCC	2
1531	ATTCTGCCGCTTCTCCACCGACCCACGGAACAGCTCTGGACCCCGCCTCAAGCGACAGATAATCGTTGACCG	2
1532	ATTCTGCCGCTTACGAGCGCAGACAAAGCGTCTGCCGCACATAACCTACCCAAGGTGTTACCATCTACAAGA	2
1533	ATTCTGCCGCTCTACGCTAAAGGAGACAGTAGCGAGCGCTTCCCCCATCTTACGTAGCACGCACTCTCTGCT	2
1534	ATTCTGCCGCCTAACGGAGCAAATAATCAGGAAACATCTCGAACCAAAACTACAGTCCAACCACCCGGTCAC	2
1535	ATTCTGCCGCCGTAATGAACACCCTTGTTTTATAGTCTATCCCACGCGCAAGTGCGAAACAGGGTGCTTGCC	2
1536	ATTCTGCCGCCCACGAAGCACGCGATTGAACTTAGGCAAAGGACAAGGATTCAATGGGCTCCAGACCGTAGC	2
1537	ATTCTGCCGCAGACGAACACAACTGACCTCACTCCTCGGGTCTTTTGAAAAGAAAGAATCATTGGAATGCAG	2
1538	ATTCTGCCGCACACACATTTACCGAGCAACGCTCGCTATAAACGGCACGTGTCATATGGCAATCCTCGATGT	2
1539	ATTCTGCCGAGCCTCTCGCAGACCCAAGAGCCTTGGCGCAGTGTTCAGATCTGACATACCGACAAGACGTAC	2
1540	ATTCTGCCCTTCCACGCACGTCAGCGCCCTTTAGCTAGCCTGCAGACAAATAGAGCGCAAGCGAACACAACC	2
1541	ATTCTGCCCTCGATCCTCCCACCTGAGTACAAATAGCACCTAGAGGGACGACCCCGGACGTTCAGCGCAAAT	2
1542	ATTCTGCCCTCCCGATAACTCTCTCAGTCACAGCGCCGAGAATCGCGCTTAGTCCCAGACACCCCACAGGGA	2
1543	ATTCTGCCCTCCAGCCGTCCCCCACATCCACGATAGTACCACGAGCGCCCTAAATACACAATTCAGAGCGAT	2
1544	ATTCTGCCCTAACACCGGTGACTAAATTACCCGGGATCCAGGCCAGTGGGGCAATTCGCCACTCATCCGCAA	2
1545	ATTCTGCCCGTACACTACTGAAAATTCCCAAGAGGTAATTCACATACTTCACGCGTGTATAGTAGCCCATGC	2
1546	ATTCTGCCCGCTCTACATATCTAAATCCATCAATAGATGGACGCCATCCCAGGATGCATACGGCTCCCCTCA	2
1547	ATTCTGCCCGCGGCGCCGCAACCAATCGACCTACGATCACGATCTAAGATGTAGTTACCATAAATCAAATTA	2
1548	ATTCTGCCCGCCACCTCCGACTACAACGAGTCCGACTACGCAACCGCCTCATCAAACACCCCGGCGATGCTC	2
1549	ATTCTGCCCGAGACCACTAGTCGTACGAAGGATTAACACCCGCGCAAAAACACAAGTATGGAGGTTAACACC	2
1550	ATTCTGCCCGAACCATGAAAAAAAAGGACCCGTGCACTACCAGGTGCGGTAGGGATTATACCAACCCCCGAG	2
1551	ATTCTGCCCCTTTTAGGACATGCTCCACGAGCAGCGCACTCCAATCCCGGTCATCGGCACTACTATTGCACG	2
1552	ATTCTGCCCCGACCAAGGATTTCCTAAGGCAAAAGCTCAGTTAAGGAGACGGCTGACACGGTGGAGACGACA	2
1553	ATTCTGCCCCGAATCCCACTGACACAAGCAGCGCGCACACCCAGAATGAATCCTCACCGGCACGATCGACGA	2
1554	ATTCTGCCCCCTACACTCCCCAGTACAATAGCTCGACCAAAGCTGCTGTTCCACGAAAGAAGCTGGAGTGCT	2
1555	ATTCTGCCCCCCTACTCCTCCCAATCCAGCGTAACCCGAACGATAACCACTGATTACGGAACAGTGTCTCTG	2
1556	ATTCTGCCCCCCCGCTGTTCAGCTTAAAACATCCCCACGTGAGAAACCTTCGAAACGGTGAAACAAGATAGT	2
1557	ATTCTGCCCCCACTTCGCCATTCCGCGGCTGCTGCACTAAATCGGATCATGAGAGATGCAGTGACTCGGTGA	2
1558	ATTCTGCCCCCAACCATTCTAAGCAAAACCCAATCGACACCGAAAACCAAATTTCAAATGCTACATAATGCA	2
1559	ATTCTGCCCCATTGGATCAGGATGCACTCCGTTCAAACATTCCCAGGTCGCCAAGTTGACCAACTCCACAAC	2
1560	ATTCTGCCCCATGTCAAGACCGAGTTGCAGAAGCCACACAAACATATAACTTTACCGAAAGCCGTTTCTAAA	2
1561	ATTCTGCCCCATCAAGCTATCCATGTGGGAGAGTCCACACGCATACGAGTAAGAGATAACGCACTCTGACTC	2
1562	ATTCTGCCCCAGACCACGTTAACCATGGCTTAGTTACAGAAAATACCCCAACTGGCTAAGACCTCACGTGCA	2
1563	ATTCTGCCCCACTCAACGGCACCGGCCTTGCGCATCAGCCACCGCAAGTTGGCACCAACTAGGTTAGCTTGG	2
1564	ATTCTGCCCATCACGAACCCACACCTAACCTATACCCCATAAAATGTGCAATACCCCCCTAGCCACTTTCGA	2
1565	ATTCTGCCCATAGACGGCAGCCTGTCGATAACCACTAACAGCAAGCCAAGGACACAGGCATTGGCACACGAC	2
1566	ATTCTGCCCATACACCTTATCGACCGGACCTGCCCACACACGGCACCCCCCAGGACACGAAGGATCTTAATG	2
1567	ATTCTGCCCATAATGGTCGCGACAACGCTCCCACCACCACATAGTTCCAAGAGCCCATTGACCATCTCGTTA	2
1568	ATTCTGCCCAAGTATCATACACTACACACCCTTATGCTACGGGAGTAGAGAGGCATCATGCCCTAGACCGGG	2
1569	ATTCTGCCATTAAACCGTACTAGACTTGCAGGCACTGGCCCAGCATCCATCATAACACCCACTTGTGTAACG	2
1570	ATTCTGCCATCGCAGCAAACCAATCATACAAGCCAAATATGTGCCAACAGCACCCCAAATCCAAGACCACGC	2
1571	ATTCTGCCATCACGTATAGATCGGCCCGCGAGTACCTAACAGCCAGGTCTACCCGTCGCCGGTGTGAAAGCT	2
1572	ATTCTGCCATAGGCCGGATATATCGCAAAAGCATGCGAGTACCCCCTCCACATTACCACGGATGCACATGTC	2
1573	ATTCTGCCAGTAGTCTGGAAGCCCGTTGAATCTCGGAGCACCATCAAGACTCCTAAAATGCTACCGGTCGAA	2
1574	ATTCTGCCAGGCAGCCCGGTACTTAAACCCGCGCAGGACCAAGGGCGCTTCAAGAGCGGGTAGTACCACTTG	2
1575	ATTCTGCCAGGAAATAGCAGCCGAATAAACCAGCACCCTGAGAGCAACACACAACATCAACTCTAAGGATAA	2
1576	ATTCTGCCAGCCGAGGGACACGATAGACATACCCTTCGTCATTGAGTAGCTCACAGGAGAGTTGGACCGACT	2
1577	ATTCTGCCAGCAGGAACCCGCAGGTAAACCCTATCGCACCACAACCCTTATAATCATCGACCTCCTTACTGA	2
1578	ATTCTGCCAGAGTTTGGACGACGCAATGACCGGCTACTGAAATATTCTTGAATCAGAAATACCCCTAGCCCA	2
1579	ATTCTGCCAGACCATTATAGATAAACAGTACACCCGTCCCGCCTGGCTCCTTCCGAAGAACCTGCGAAACAT	2
1580	ATTCTGCCAGAAGCCGCTCACCAGAATCAAGCGGCAACGCAAACGCATATCGCACGCAACCTGACCACCATT	2
1581	ATTCTGCCAGAAAAAACCCCTGTCAGCGCAGTGATGCAATTCCATCGCTAAGCGCCAGAGTAGTTGCGCTGT	2
1582	ATTCTGCCACTTGCATACACTCTATGCCACCGCGCAGCTATAATTCCAAATCCATCGCCAAACAGTACGCGG	2
1583	ATTCTGCCACTGTGCAAACGTAACGCACCCGCGCATAACCGCGTAACGCAGTTTGATCGCACACACACAGCG	2
1584	ATTCTGCCACTGCAAGCAATCCGCACAGCCATGTTAAAGCGGCGGTCCTATGACTTCAGTCATTGTGTGCCA	2
1585	ATTCTGCCACTCTACCGCTGACTTCGCCGAGGCGGCTGTCTCTTCGACACGACTAGCCTCGCAAACAAATCT	2
1586	ATTCTGCCACTCATACTCACAATACACGCTAAGCGGACACCGTGAATCCGGCTCAAGTTAACCAAGTCCAAG	2
1587	ATTCTGCCACTCAGCAGAGCTCACCCGTGCACATACTACACCCCGAACCACTCACGCCGACAAGTTACATCC	2
1588	ATTCTGCCACTAATTGCTAACTACACTTGACATTAGCAACCAAGTCTAAGAAGGAATAGATTCGGAGATCCT	2
1589	ATTCTGCCACGCATTCCCCCAAAATCTGACAGAGCTATAAAAGCGACATCACAAGCAGCACCCCTTGGCCTG	2
1590	ATTCTGCCACGAATTAACTCGTCAACTTTAACAAGAATAGTCCCACTGTAAACGTTGTAGAACCCCCCCAGC	2
1591	ATTCTGCCACCTGCAGTGATAAAATCCAGAGTAGCATCTTACGTATCAAATGCCGAATGCTCACCAGCTCTG	2
1592	ATTCTGCCACCGGATGCAAGACGAAGTTATTCACAAATAACCCCTCACGAAGATTTCAGTCAACAACCGGCC	2
1593	ATTCTGCCACATACCATATCAACTCTTTATGAGTACAACCAAAAACGGCCAAGAAAACTATACCAACATACT	2
1594	ATTCTGCCACACGCAAACGATTCGAGCTCCTGGGGGTCAACAGATTTGTCCTCTGCGCACGAAACTGCTAGA	2
1595	ATTCTGCCACACCGACTCCTAATGCAATATGCACCTCAGAAAGCCGCTTTGCATTACATGCATCATGGTATG	2
1596	ATTCTGCCACACCAAAAGCAAGCCGGCAAGAACCGTCGAAACCGGATCAGACGACCACAGAAACACTCTAAC	2
1597	ATTCTGCCACACATCCACGAGAAGCCCACGTCAGTACCTGGACACCAGCTAGACAACTGGACATTGTAAACA	2
1598	ATTCTGCCAATCAGAGCCGCCTTTAAAACCAGAATCGGACTAACCCTCCCTGACACCACAGCAACTACACTG	2
1599	ATTCTGCCAATAAACGCGTTTGCAAGAAAATGCCGACGAAATTGCTATCCCAGGTAATCGAGCCATTTGTAG	2
1600	ATTCTGCCAAGGAAACAGATTCGACAAGTTTGGGTTTACGAGTCACGAAACCAGGGCCGTGGGGCACGAGAG	2
1601	ATTCTGCCAAGCCATCATGGATACAAGGACCTATAACGTTCGGATCAGGATGCAGCCGAGGGCTGGGCTCCG	2
1602	ATTCTGCCAACTCCACCTGTACAAGACAGATAAGTGATTGACTACGGCGGTGGGTGCCCGACTTCGACGCCA	2
1603	ATTCTGCCAACGCTCCCCTCGCTTGCGACGCGCCAAACGAAAGCTAGGTTCCGCAAGCCAAATCGTAACCAT	2
1604	ATTCTGCCAACCGCGAACGCTTCCGGGCCGTAGCATGTAACAAGACGCGTTACTGTTTGGCTCCTCCCGGAT	2
1605	ATTCTGCATTGAACCACCAAAAACCGCATCCCACAGAACAAGCCCCGAATCGACGTGAATTGACTAAATCCC	2
1606	ATTCTGCATTAACTCAATACACGAGCTCGTAAAACGCGCTCATGGGTGGCCACCCGCTTCATACCAGGAACA	2
1607	ATTCTGCATTAAACGCCGTGGGATAAATTACCCGAGGCCCAAGCAGTGGCGCACCTAAGACATGGATGCGAC	2
1608	ATTCTGCATGGATCCCAGCACAGCTCGCCGGCAGGTCTGGATATAGTGAGATTACTAACGAAAGCACTGAGT	2
1609	ATTCTGCATGGAACAGGCCGCAAGCGTGAATCTTTGAGTGCCCGTCCTGAAGACAGGCTTTCCGCGTGTATT	2
1610	ATTCTGCATGCCCAGAGCGCGTAGACCTCCCCTACCCGCCCCGTACCGCACCTAACGGGACCCCGTTAAATG	2
1611	ATTCTGCATGCATCACATACGCGTAAAAAATCACCATTAACCCACTAGTCTCGGCAGCCTAAATAACTATAC	2
1612	ATTCTGCATCTACGTGCAGCCGTTAACTAAATTTTTTTGGCTAAAGTAAGTCAGAAAGGACCGCATCCGAGA	2
1613	ATTCTGCATCGGGAGCCATATCAATGACCCTAACGATACGTACACCGTAATGGAGCGGATTATTCACTGCAG	2
1614	ATTCTGCATCCATACAGCACGTTAGTTCAATCACCATGTAAGCGCCTCATGGCCACGTTGAACACGGACCCC	2
1615	ATTCTGCATACTCTAAGCACCACATTATCAAGATCACACCCGACGTGTGCAACTACGCCGAGACGGGAAAGG	2
1616	ATTCTGCATACCCTACACCCATACTCCCTAGAACCTGACAACGGCTGATGTTCGCACGCACCCCAGCCATAG	2
1617	ATTCTGCAGTACCGTGCAGCCATTCTAACAGGATCCGCCGTACGCGGGCCCTCCTGGAGAAAGGCGTGGCAA	2
1618	ATTCTGCAGGTACCAGACCCACACACCATAGTGGCGCCACACGAGTCTCATGCAAAGATAATAGATACGGAC	2
1619	ATTCTGCAGGGACAAGTTACCTTAAATCCTCCTAACTAAAACGTGGAACTATCGTATAGTACATCTCCACTG	2
1620	ATTCTGCAGGACCGGACATACCGCAAAGAGCCCCCCTTAGACGCAAGCCAAAACCATTTGAATTTCAGACGA	2
1621	ATTCTGCAGCGTGAAGAACGACATCTCTCTACCAAGACATGGGCCATAATTAAAGAATTGTGGACTCCCGGG	2
1622	ATTCTGCAGCCCTTCACGAGTCCTCATATAGCCACGGCCTCTGGGGCCCGGAACCCAAACCTATTAAATCGT	2
1623	ATTCTGCAGCCCCCGGGCAACCCCTGTGAAGCGGTCCAGACGCCGTCAAAAGGTCTCGCCTTAAACCGTACT	2
1624	ATTCTGCAGCCAAGGACAAGCAACAAATTCCTCTACGAGCAGCAGGCCTGACGGATCATCCACCACACGCTC	2
1625	ATTCTGCAGCAGTGTAAACCCAGAAATCGTGGTGTAACTGTAGATGAACCACTTATGCTGGTATTACACTAC	2
1626	ATTCTGCAGCAGAAGCCTAAAGCCCAAACGCTGGACGGAAGCAAGTAAAAAGGCCCAAGTCCGACCAGCATA	2
1627	ATTCTGCAGCAAACCAAGACAACCACTAGCATCACATACAAGAGGCAGTCCACAGCCACCACCCAAGAGTCG	2
1628	ATTCTGCAGAACGAATTAAACGAGGGTGTCGCTCAATGCAGAGTTCTGCAAGTCTAATAAGTATTGAGGAAA	2
1629	ATTCTGCAGAACACCTTGCTCGCTACGTCGCCCTAATGTCATAGAACCTCCCGAACTACCTTTCTTCACTGC	2
1630	ATTCTGCAGAAAGTACATAACTCGGCGCACACAAATGCGGACCAAAACACACAACAAGACTAAACGCGCACC	2
1631	ATTCTGCACTTGTCCCCTAGCCACCGTGCTTAAACACCCATACCCGGAGGCAGCAAGGCCCAATACGGGCCG	2
1632	ATTCTGCACTTGTCCCCCGCCCATGTGGCCGACTGATAAGGGCCATTCTGACGCAGGCTCTGAAAACGCTCG	2
1633	ATTCTGCACTGGGAGTGATCCGCGCCCCGTTCGAGACCCAACACAGCGACAGGCCGAAGTGAAGGAACCAGA	2
1634	ATTCTGCACTGGCCCACTAACATGCTGATCCGACTGTTCAGCAGACCGTTGCGGAGCATCACTCAGCTCCTA	2
1635	ATTCTGCACTCTTCTGTCCACATCGCGCTACAGAGGAGACAACAGGGAACCTACATACGAAAAGCACAATCG	2
1636	ATTCTGCACTCGTGTTCTAAACGCTGGCGTCCCCCTCCACCTGAGGACGGGATGCCGCCCACACTCAGACCA	2
1637	ATTCTGCACGGCGCACACCGGCCTACACCGGCGTCAGCACAGAATAAAAGTAAGCAACTATTCCGAATAGCT	2
1638	ATTCTGCACGGACCTTCATCTTCAGGTTTCCCCCATAACTTTGCGCCTCACGTGAAAAGAGAATAGAAATGA	2
1639	ATTCTGCACGCCAATAATCAAACCTGGATAACTATCGCTACCCCCGCACGGACCCGACAGGGAGTAAGGAAC	2
1640	ATTCTGCACGCATGATGATTTACACTTACCAGCTCATACTTAGGCCGTATGCAGATTCCATACCATCAACAC	2
1641	ATTCTGCACGCACGACGCCCGTCAACTGGCCAGGACCCAGGCCCCCGCCTGAATAGGAGTCTAAATACCAAC	2
1642	ATTCTGCACGAAAGTCGTCCCTCGCAGCACCCTAAGAGTCTGCCACATTGAGAAACCGGAACGCTTAGACAC	2
1643	ATTCTGCACCTCCTAGCCACGTGCGGAAAAAATAGCACACCCAGCCCAAGGACATAGAGAGCAAATGACACC	2
1644	ATTCTGCACCGTCACTAATAGGACGGAAGTGCTGAAACAGATTTCCACTCAATTACCGGAGGAATACACAGT	2
1645	ATTCTGCACCGGACACATCAGAACCAAATTGGCCCCTGGCTGTAGCATCGCGTAAACCACCTAACATGGAGA	2
1646	ATTCTGCACCCGCGTTAGGCAACCGGCCCGAAGACACCCGCAATATGACCCCGAAACCGCAACACAAGACCT	2
1647	ATTCTGCACCCCAGCCGTTCCCAAAGGACAACTCAACACAGCCACTGTGCTGAGGACACAGTCGCTCATCTT	2
1648	ATTCTGCACCCAAGATCGTGCTAATTCCCTGGCGATACAAGGTGACACTCAAGCCAGATTAGTTCGCCGATC	2
1649	ATTCTGCACCCAACGACCGCCACCTTCTTCACAGAGGTGAAGGTATGAGACCACACACCAACAATCCGAAGC	2
1650	ATTCTGCACCCAAACCGACATATGAATCCAGTCCGGGCCTGACTATAATCCCCGCCTGAGCTTCCCGACTCC	2
1651	ATTCTGCACCAAGGCACTGCAATCCTACGAGAGCATTTGCCAGAGCCTCCCCAATCGAACGGTACACCTGAA	2
1652	ATTCTGCACATAACCAAAGTCCATGGACCTGGGGCCCTAGGTTTCCACCACTCGAGCTCCTAACCCTGCGTT	2
1653	ATTCTGCACAGCACATGCTACCCACCTCGTAGATTTTAACCGAATACCAGTTAGAACAGGGTCGCGTGTCTG	2
1654	ATTCTGCACAGAAATAGCCGCATCACAAAACTGCCTGACAAGCGGTTCGTTCGCTGCACCAAAACCCCATCG	2
1655	ATTCTGCACACTACGCACATGGGCCTACGAACGATAGTCAAACCACCACGCTCCACCGGCGATATAGGCTCT	2
1656	ATTCTGCACACGAGCTCGGACCCTAACGATTCCTCGAGAAAACAGCGCTCAACCCCAGAACGTACAGCAGCG	2
1657	ATTCTGCACACAGAAGCTAGTAGCCATAAGCGTGAGTTTCTTGGCACACTTGTTCACCCCGAGAGATTTTCA	2
1658	ATTCTGCACAATTGAGTTCTACACTAGAACCCGCCGCTAAGCAGAGCTACGGCGCGCAAAACCAAAATAATA	2
1659	ATTCTGCACAACCGCATATAGAGCAGGACTACGGTCGCCAAAATAAACATAACAGTGCCTAACGGTCAAGCT	2
1660	ATTCTGCAATCATACTTGCTCCAGTTACTTCCGGCGATTACCAGGTAAGTTCACTAAACGTGATTGCTGCAG	2
1661	ATTCTGCAATCATAAGAAAAAGCCAGCATCCCGATCAACCTCATAGAATACTAAGTGTGCCCATTTTACGGC	2
1662	ATTCTGCAATCACACTATCTAGCATCTATCTTACGCCGTTCCAAAGTAGACTCGCAGGGGGGCTACGACCTA	2
1663	ATTCTGCAATCAACGAACTCATAAGGATACACAGATAAGCATCGACTGACGGAGACCTCATAAAACAACGTA	2
1664	ATTCTGCAAGGCCCCGGCTTCAATCTCTAACCGAAAAAGTTGCCGCCTTAACGGGTAACTAGACCTTCACTG	2
1665	ATTCTGCAAGGATCACCCCTAGGGTACAACGAAGCGAGGATTGATGTACCTAGCGATACATTGCTTAAAGCG	2
1666	ATTCTGCAAGGATATCAACGACCTCCCCACGCTGAACAACCGCAGGAACGCACACCTTCGGCCTACCGTGGC	2
1667	ATTCTGCAAGAAAACGCGCTAACGTGCGCCACTGCATCGCCGACATAACTCTGCCGCGAACTAGAAGGGCAC	2
1668	ATTCTGCAACTCCCCGCCCACATAATTATAGGTGCAATAGAAAATAGGCTGTAATGGCTTAACCATAGACTC	2
1669	ATTCTGCAACTAATAACACCATCGCATCTGCAGAGTTTTATGGACTATAGTTAAAGAGATCCATTAAGAGAC	2
1670	ATTCTGCAACGTTCCCACATCAACAGCCGAATACCACAACGCGCAACCACTGTACGAGTAGTAGATTCAGAG	2
1671	ATTCTGCAACGCCCTCCCGTTAAGGATCACACCATTACCGACACATTCCTAAGAGTTCCACAGCCAGGACGT	2
1672	ATTCTGCAACGACGATTTTGGTGGATATGCAGAATCGCTTTCATCACGATACCCCTATGACCGAATCGCCCT	2
1673	ATTCTGCAACCGTCATGATAGCTATTAAGCACGCATCACTAGATCCTAGAAATGGATGTAGCTGCTTATCGT	2
1674	ATTCTGCAACCGGCTTCTCCGCACCCACCCCAGGCCAACTAGACCGAATGGCCGGGATACAGCGACCGTATG	2
1675	ATTCTGCAACCCGGCTTCCTGCAAGCCTTGTGTCTAAGGCAGACGCCCCATCTGAGCGTTGCGATGAGCCTT	2
1676	ATTCTGCAACCCGCACACCGGGGCAAACCCAAACCGTAATGATCTGCCTGACACCTTGTTGAGTACTTGTAG	2
1677	ATTCTGCAACCAGCCACTGGGCATCCGCCTCGTTACAGCGCGGAACACGCAGTGTCATTGGAGTTTTTTCAC	2
1678	ATTCTGCAACATTGATGTCTAGGCACGCAAAGACGGCCGCGGCGCATAGACAACAATAGCACACATGCGGCC	2
1679	ATTCTGCAACAGCCACGCCACTCAAACCCTTGCACCGTGGTATGTGCGCTGATCCATAATGAGACTGAGAAG	2
1680	ATTCTGCAACACAATACTCGAAGGCTCAGCCAACGAACCTCAGCACCCATATACTCCTAAGTCCCCGCAATT	2
1681	ATTCTGCAAATAGCCGAATCCCCCTAAGGCCCTCGGGAACTAATCAAAAGCAGTGAAACCAGAGCCTCAAAT	2
1682	ATTCTGCAAACGGCACGATCCCCAAGCTAACAGACACTATACAAGCCAGACAAGAATGCAACCACCCGTGAC	2
1683	ATTCTGCAAACCTACCGCCACCAGCTAAATTCCATCGGCCCAAGTGAGAAAAGCCCAAATCCTCGGTCGCGG	2
1684	ATTCTGCAAACAGTCGCGATACACCGCGACCACGCCCGCATTTAATATAGCACTCGTCGGTAGATTCTTTAT	2
1685	ATTCTGCAAAATAGCGTTAATCCCCCATGCCAAAGGTCTATAGCCAAGGTACTCGCGCATGACCAGCTTAGA	2
1686	ATTCTGCAAAACGGACCGCTGTGTACACCAGGTTGAACTTGAGACGGCAGTCAGGGGTTTAACTGAGGAGTG	2
1687	ATTCTGATTTACACTGAAATCATAACAGGGGCAATCTTCCTGATTCACCAAATATTTCCAGGTAATTGACCG	2
1688	ATTCTGATTGCACCTACTTCCAAGCGGACCAATTCGGAAAACAGTAAATAGTCGCAGAGCATGGTGTACATG	2
1689	ATTCTGATTCGTTCACACAAACTTCATAGTCAATCCCATCGGTCGTCATAATTTCTTCAAGTCGAAGCGGTC	2
1690	ATTCTGATTCCGTAGCATTCAACAGCCCTGTTAACGTTAAAAAAATCGGCCACCCGATCGCCATGGAGGTAC	2
1691	ATTCTGATTCACGCCACCACCAACCAACCCCCCTCACAAAGAAAAGCGTCGCCATTACCCCTTCGCAGCCAC	2
1692	ATTCTGATTATTAACATCCAGCCTGGTTAAGGTAATCAATTCCCCCTAGAAAAAACGCAAACTGTTCAACGC	2
1693	ATTCTGATTAACGAATTCTATGCCGATCCCACCGCTAGAGTACGAATTGCAAATTAACGCAAACCCGCTAAC	2
1694	ATTCTGATGTACAGGAGATAAGCGCCAGAGCCCACCGCGAGGGGCTGGTCTGGCCCGCTTTAATTGCTACTG	2
1695	ATTCTGATGCTCACGCCATCACTAGCGACGAGACCATATACGAACCACGTATGACGGACGTAAACTCGAAGC	2
1696	ATTCTGATGCTACCCACTACCTATACTCACGTGACCAACTGCACCATATTCTTCTACCGGTGGGCATCTGTG	2
1697	ATTCTGATGCCGTACACCCACACTTCCCAAGCTGATGGACTGACACATCGTGATACACTGGACAATTCCCAG	2
1698	ATTCTGATGCCCCCCCGACGGCTCTCTTCAGATATAGGAAGCCTGTCCCCGCAACGGGCAACCTCCAAGTTA	2
1699	ATTCTGATGCAGATCACTGAACCACCTGCAACGCCCGTACACAGCTGATGTTACAGCACGAGTACATTTCTC	2
1700	ATTCTGATGCACAGCACCGTACAAACGTTAACTGTGCCACAGAAAATGCACTGTCATGCAGATGGCAGCACA	2
1701	ATTCTGATGAATCACTCTAGGCATTTAAACTATCGTCATGCCCACATTGCGCCGGCCCTCTCCCGCCCGAAC	2
1702	ATTCTGATCGTCCCACCCACCACGTGGACGAGCGAGCTACCAATCCAGTCGGACACAAAGTAAGATACGGGA	2
1703	ATTCTGATCGAATAGGTTCCAGCTAAGCACTCCGTCTGCCTACCCGGTGCAAGCGCCTAAAATAATTCTACA	2
1704	ATTCTGATCCTTTCTCAGCGGAGGCCATAAACCGTTTCAGTTGCCAATAAATGAGATCCCAGCCTTTGTAAG	2
1705	ATTCTGATCCGTTCACGGCGCATTGCGAGGAGACCCTGGACCTAGACCGGAACAACAAAGGACATCGCCGGT	2
1706	ATTCTGATCCGGATCCCCGTGCCAGAACACCTGGACCCCAACGACTACACCTGGCCACAACCAATGACACTC	2
1707	ATTCTGATCCGCCACCCACTCGCCCAGGAGACATACAAGAACGCAACCGGCTACAGGACTAGGATAGAAGAG	2
1708	ATTCTGATCCGACCCCTTTACTCAAGCAACGATCTAAATGACCCGACCTTGTAATGTTGCCCCAGCTCAATT	2
1709	ATTCTGATCCCACCTACATACCCTAGACTCTGCAATACCACGCATGCGGAACCGCAATTAACAGCCCCAGCA	2
1710	ATTCTGATCCAACCTGTACTAGATCACACAGACATACTAGAATCAATGGCAAGCTAGACAAGAGATCATTAA	2
1711	ATTCTGATCATTAAGACCGGAGCTACCATCCACGAGAAACCTGATCCACCCCGACACCTCCGAATCAGAATG	2
1712	ATTCTGATCAGCAAGGAAAGGACTCTCATTAACCCTACGCCTTCCCCGGACCAGCCGTCAGGAAAAGCATAC	2
1713	ATTCTGATCACACCCGCAACAAAGATTAACATTTCAGGCAGGTAGACGTTGAAAAACAACAGCAAGCATACT	2
1714	ATTCTGATCAATAGCCGTCAGATTCAGTTAGAGAAAACCGATCCGCTAACCAAATGCGGAAACTGCTCGTCC	2
1715	ATTCTGATCAACTGAAGCACGAGCCATCACTCGCCCGAGACGTCTCACCAGCACTTTGCTGGGTGCTAAAGT	2
1716	ATTCTGATCAACTATAAAACTGTACCTTACCTGACTAGAAGAACTAACGATGACAGCCGAACCAACCCAACA	2
1717	ATTCTGATATTCCCTACCCCACGACAACCGTGTGCGCAGCAAGGCGACAACATCCATCGTAGACTCAGCCAG	2
1718	ATTCTGATATGAAAGGAACAACCCGGATCCCACATCGACCCCACTTTGTCACTTGTACAACCCACTTTAGGG	2
1719	ATTCTGATATAGATCCATCGGACTGGCAAGTATGTGCCAGGAAGTTTCCACAAAGGGTGGTGCAATGACGAA	2
1720	ATTCTGATAGCTTAAAGGCACCAGCGAGATATCGTATTCTCTTACGCACATAAGTACCATGTAGCGTAGGCC	2
1721	ATTCTGATAGCGCGGCTAGCACAGACGCACCGTGTCAGAAGACATAGAACGGTTAGGTACCAATAATCATCA	2
1722	ATTCTGATAGAGGGCCGTACCTCCCCCCTTCGGCAATCCGACCCCGTGCCCGTGACCCCGCGGCGCATAACT	2
1723	ATTCTGATACGTACGGATTCAGCAAACCGACGGCCCGATGCCATTCTTCATCCCAGTCGGTGCCGACACCAG	2
1724	ATTCTGATACGGGATCCCACAATTCGTGCGCCATTCCGCTCAACAAATTTTAACTGACGTCAACCAAATAAG	2
1725	ATTCTGATACCAATCGTCAGCAATCTACCAATTCATACCCAGTGAGATCCACCCCTGGAGTTCACTGCAGAC	2
1726	ATTCTGATACAAAACCATGCAACACCATTCCCAAAGACACGAACTAGGCCTACAGCTAGGCCCCCGCTGGCA	2
1727	ATTCTGATAATCCCTACTCGGATCCCGCGCAGCACGCTCCGGGTGTTCGCGCCCTGAATCCCTCACCCCATA	2
1728	ATTCTGATAATCCCGGCGCTTGGTGGATGAACAACATCCACAACGTAAATACTTCCTTCGTAGATTTCGCGG	2
1729	ATTCTGATAAGCACGGACCACTGACATACTATCTACTTACCACGATGAAACACAGAAACGGGGCCCCAGTTA	2
1730	ATTCTGATAAGAACAGGCAAGCCACTAAACGGTCACGCCGAACCCCAGCCGAGGACCGAGGTTCTAAGGCCA	2
1731	ATTCTGATAACTGACTCCTGGAAATTGAAGGACACAGAAAGATTTTGGAGGATAGGAATTACCTCAGGTTCA	2
1732	ATTCTGATAAACGACTGGAATCCTCCAGCAACGAAGCTTAATTTAACACCCTATTATTCCAACCCCTTGATA	2
1733	ATTCTGAGTTAGCATGCCAGGGCAAACCCCCAAGACCGGCCCTCTCCTATTGACGTGACGATTAGGTGTGGA	2
1734	ATTCTGAGTTAGCACATTCGAGCCGCTTAAGGCCGTAGTAAAACCCCAGAATAACCGACCACCATTCGAATA	2
1735	ATTCTGAGTTAAGGTTTCAAGATAAGAACTCCCATAGAGTCACGGATTTTGCGCTCCCGGCGACTCTTGAAT	2
1736	ATTCTGAGTGTTACGCACGAACCTACGACATCCCATCGCAGGAGCGCAAAATGCCTACCCGTTATGCGATTA	2
1737	ATTCTGAGTGAGCCAGCACTTTCAAATAAGGATGTGCCCCGCCAGACCGCGGCCGCCAGTGGGCGATAAGAG	2
1738	ATTCTGAGTCCGCACTGTGCTCACTAAAGCAAGCTATGCCGCTCAGCAGGCAGCCATATATCGCATCGATGG	2
1739	ATTCTGAGTCAGTAGGGACCGTAGAGACTGTTCCTGCCGAAAAAAGTCGCCAATGTTCGTAGAAAGTCTGAT	2
1740	ATTCTGAGTCACATCACTTCAAGCAACGGCTAAAGGGACAGCGCGAATCGCTACATGAGAGGGAGGTACAAG	2
1741	ATTCTGAGTCAAGAATAGGGAACAATAACCTACGCAACTGAATAGCCGATCAAGAATCACGTGTGTATAGTG	2
1742	ATTCTGAGTCAACTCCTCGACACTTAACGATCCTTATATTGGACGCATAGGCATGATTTGTACTTGCGTTCA	2
1743	ATTCTGAGTAAGACACCGCTGACTTACTAAATCCAGAAGCGCAGCTCGAGGAAAGCCACACACCAATTCTCA	2
1744	ATTCTGAGGTGCCGCATCCCTTTGCCTTCGCCCTCGCCCCCGAACACTTTGAACCGGCTGTCTATGTAGAAG	2
1745	ATTCTGAGGCGGAAACATGTTTCCATCGTTACTGCAACCAAGCACCAATAGTGTACTGTGGCCAGGCGCGCG	2
1746	ATTCTGAGGCACACTGCCAACAAACCGTACCACGAACATGACCACGAGAAGAATCCCACACGGGCCAATTAA	2
1747	ATTCTGAGGATGAGACGCCACCCAATACTACAGACAACTGACTGTACCAAGGCAAGTCGCCCCAGCACCGGT	2
1748	ATTCTGAGGATAACCTAGTGTCCCGAATTGTGCACTGAGCACTATAAACGTCGGGCCCGGGACGAGTCTTCC	2
1749	ATTCTGAGGACAGTTCGTGCGATAGCGCAACCTCGCACGCATCGACTTTCGGAATCATCGCCGTGAACCACA	2
1750	ATTCTGAGGAATCGGACACCCAACCCAAGCTTCCCCCAAATCTCTGCTAATACAAATGACGAACAACCGTTT	2
1751	ATTCTGAGCTTCGTACCAGCGCCACTGAGCCACAATATGTGAGATAGCCTGAACCAGCGGCAAGCAGAAAGC	2
1752	ATTCTGAGCTCCCCGCCCGACGTGTACAACATGCTCCCCAATACGCCGAAGGTACTACCCAATAAACACGCG	2
1753	ATTCTGAGCTAACCCGACCCGGAACAAAATGAATGATTACTGACGGATCCGAAACTCGCAAGCTCGTAAAGA	2
1754	ATTCTGAGCGCGAGGCAGCCATCTCTCACCAGGCTGCCAACGCCTCACTGTTTCCGGAAAAACCTAAAGCCA	2
1755	ATTCTGAGCGCACCAGCCCCTTCCATAGAAGACGGTCTCCACCTTGAGCAGGCGGCAAACCACCTGCGTCCG	2
1756	ATTCTGAGCCTCCAAGCATACCTCGCAGCTACAAGAGAGTCGAAATGGAGTGGGAATGCCGAAACTCTCAGC	2
1757	ATTCTGAGCCCGCTCGCCCCATGAAACCACCTTTATACGTGTTCACGAACTCATAGAACATCAGTAAGTCTT	2
1758	ATTCTGAGCCCACGGACTGGCTATGACTAGAAACAAAGCCTAATCCAGAGTGGACACCTAAGTACTCTGGCC	2
1759	ATTCTGAGCCCACAAAGGCAACCGTCACCGCCCCCTGCCTCGCGGTAAAAAAGTACTTTTAAGCCTATGCGG	2
1760	ATTCTGAGCCAGCAATAGAGTAAGCGCCCAACTGCCGACCCTAGAACTCCTTAAAGTAAGACAGAGCTCGAT	2
1761	ATTCTGAGCATGACCAAATGACGATCCTTGGGCGAAAAACTACCCCAATGAGTCCCCTAGGCATTGTGAACT	2
1762	ATTCTGAGCATCCCAACCTGACCCAACAAAGTGGCTGACCAGCGACCCGCTACCTACCCCGACCACAACCAC	2
1763	ATTCTGAGCATCAACACCCTAGCTGAGCCGACTCATATAGGGTTAGAACGAATCCGATTAACCAACAATAAT	2
1764	ATTCTGAGCATACACGGTCCAGCCCACTCTCTGCAGGGCTCTATGAGGAGGTAGCTTTTCAACCAGCTTGGA	2
1765	ATTCTGAGCAGTCCTCTCGTTCATACGCAGCCATCGTGTGCGTAACGAGCTAAGAGGCCGCTATACGGATAC	2
1766	ATTCTGAGCACCGAGTGCGAATGAAAAACGTTCTGCAAATCGCGAGAAGAGTTCGTACACGGTGCACATCCT	2
1767	ATTCTGAGCACAATCCCAGTGCCCAATGAGATACATATCATTAGAGTCGAGATAAGCCCGTATCCTTCTCAC	2
1768	ATTCTGAGCAAGCTAGCGACAGAACGGACCGAATACATGTGGCACCACGAGAGGTCAATCTCGGACACGACC	2
1769	ATTCTGAGATGTCTGTGTACACCACCCGCCGCGTATGACGTGGGTACCTGGGGGGACAAGACGACAGACACC	2
1770	ATTCTGAGATGACCTAACACCGACCCACGTGCGACTCACGACGGCCGACGCAGTGATCGATTCATCACCGCT	2
1771	ATTCTGAGATGACAACCCGTAGTCCCGATTTCAGCTCTACAATCCCTGCTTTCACGGAGATCCGCAGTACAC	2
1772	ATTCTGAGATAGGCAGGGCTTGCACGGCACCATTTGCCTCTACATGATTCTCAGGGTCCTGCTTCCTTCTCA	2
1773	ATTCTGAGATAGATTGTCACACCCCGCCGATTCAAACATGTTAGACATGTCTAACCCTTAATCGCCCACTCG	2
1774	ATTCTGAGACTCTAACCATGCTAGCAGACATCAGAAATGGAAGGACGCGTAGGTAAATCAGTGGTGAACCTC	2
1775	ATTCTGAGACTACATGACCGAAGCCTAATATCAAGAAGCTGTAGATTCGCCAGTCCTACCTCCTGCACAAGG	2
1776	ATTCTGAGACCGCTATCCCGGGGGACCCGCATCACCGCAAAGCCTAACGAACCGCTTGACAGTTGTTCCACA	2
1777	ATTCTGAGACCGAATACTATCGGATTTGCGGCACGGCAAACTGAACTGAGCCATGATAAACAACAAGGCTAC	2
1778	ATTCTGAGAATTTAGGCGCATCGTCCATGCCCCATCGCCTCACGTGTCGGCAAGTAAGCCGCCTCATCTCCT	2
1779	ATTCTGAGAAGGCATACGCGGAGGTAGAACTACTCCGACCACCTAAGGGTAATGTCCAGTCCACGCTTGAGT	2
1780	ATTCTGAGAACTCCAACCATAGCTGCGCGCGCGTGAGAACCATCACGGCAGACACTGCATTACAGGAAACCA	2
1781	ATTCTGAGAACGCTTCTCGTCACCAGTCGCCCCGCCTTTGTCGCCCTACAAAATCCAAAAACCCTACCTGAG	2
1782	ATTCTGAGAAAGCTCAAGCATCAGCAACAACATAAACAGATGTGGTGATAATTCTCACCCATCCGCAGCGCA	2
1783	ATTCTGAGAAACGTGAGACTTTAATTACCGGCACACGAAGAACACGTTTTTGTTCTATTATCCTTTCACTGC	2
1784	ATTCTGACTGGCACCGACCCACGTGCATTGCAAACCGCGTGATCGCGAAAAGCGCTCACCATGAATGGACAC	2
1785	ATTCTGACTGCCTCAAGCCTACCTCCCTAACGGATGTCCCAGCCAATCGAATACTACTGGCCGACTGGACTT	2
1786	ATTCTGACTCTCAACGGGTGAAAGCATCTTGCCCCGTGAAGCATGGTAGCGCTATAACTCGAAGTACACATA	2
1787	ATTCTGACTCCCGCACTCACCCCAACTGATACCATCGACCTACAAGCACTGTACTTGGAAGTATGTCAAAGC	2
1788	ATTCTGACTCCAGCAACACCGTCGATCGTCTACAGATTGACTTCCGCGCCGTTGGACGCAGTAATAAAAGAT	2
1789	ATTCTGACTCACTGCACCCCCGCGTGGGAAATCCCGTGGTTCCAGAAACGCGAAATGTAAAGCGAGCGAGAC	2
1790	ATTCTGACTATCACTGCTACCACCCACCCCGCGCAGAGTAAACACTATGCCAAGATAAGCAGTGAGAGCCAG	2
1791	ATTCTGACTAGTGCGAATGCCAGTTACATCCGTTATGCCAACAAACTGTACCAAGTTCCCACAGTTTCGAAT	2
1792	ATTCTGACTACCCGGCTGCAAGTGCCCCACCTGCTCTGGGGATAGAGCAATATGTGACAGACCGCCCCTCGA	2
1793	ATTCTGACTACCCGAAGGTGATAGAATCAAGGCGAACAAATAGAATCAACGACTGTCACCAGTCTAGGACCC	2
1794	ATTCTGACTAAGGCGAGACAGGTAGATCCTACGCCGGGCAACCCCATGATGAGCCTATGATGCCATCAACGC	2
1795	ATTCTGACGTCCCCCTCATCATCCCTATTTATCCCTTCGTTGGTACTAAGCGCGTAGCAGCTATATGCCACT	2
1796	ATTCTGACGTCCATAACCAATAGGGATCTGAAGTCCGCTCCATCCGTACTGACGAAACAAAAAGGAGTGTCC	2
1797	ATTCTGACGTCACATAATTCATGCTCTCCCCCGTCTACATCCACCTTTAAACCCATGGATTAGCAACAACAT	2
1798	ATTCTGACGTAAACTTAATTCAAAGTCCGGCCCTGGGGGACAAAACACTTCCTGAAGTTGGATAGACGGTGA	2
1799	ATTCTGACGGAACACACGAACCCACCTTACAAATCCGGGGACTACAAAAACGGCCGGGACCTGCAAAACAAG	2
1800	ATTCTGACGCGACAAACGCCCTGTCAGCTAGTTTGAGCGAAACAGAACAATGTAGCCCAACTACCCAGTCGT	2
1801	ATTCTGACGCAGGACCTTAGAACTCCGCATTGATGATGCTAGCAGAACCTGAGGGTTTTCTTAGTCACATAA	2
1802	ATTCTGACGCACCTGCAGCCAAAGGACCCGCTTACACCAGCGACTAACCAGGTATGGTTGAGAAGCTTGCGT	2
1803	ATTCTGACGACACGGTAGACCGCACTGGCGTACAGCAGCTAAGTGCAATGCTCGGACCACCCCAAGAATCCG	2
1804	ATTCTGACCTGCCATGAATTTGCGACCCCCACAACCAACGCTATCATTCGTTCGAGTTATTTACATTAACCC	2
1805	ATTCTGACCTGAGCTCCACGACATTTGATTCACCTCCACGTGCGTAACCACGCCGGACTCCAGACCTAGTTT	2
1806	ATTCTGACCTCTTTCCACAACATCCAGGCCCTTACACGCCTATTGTCTTCACATATATAGCTCCACGGACAC	2
1807	ATTCTGACCTCAGAGTCCCACAAATAACACTGCAGACTCGTCGAATCCCCCCTATAGATAATACTACAATAT	2
1808	ATTCTGACCTCAAAGAACAACACGAACTAGAGGGTTCCACAGATTGATATTGTTGTCGAACTTGACAAGACG	2
1809	ATTCTGACCTATGCAGCCGACACACATATGCAATACTAACGATTGAACGCGTACGAGGTTGCATGAGCGCGA	2
1810	ATTCTGACCTACATCTTGCAAGCAGCCAATGCGAACGCTACTTGTTGACACCATGCAAACATGGAGAAGAAT	2
1811	ATTCTGACCGCAACCTCGGGCAGCCACCCACCTCGCGCGACGTACCTTAATCTAAGGATTATGGACAGACCG	2
1812	ATTCTGACCCCGCAGACCATATGGAGCGACCTATCTTGAGGAAAGAATTACATGGACTGTGGAAGTGAAGTA	2
1813	ATTCTGACCCCACGCGGTGGAGCCGCTCGCGTTAGTGAAGAAGAGTGACGGAACCTTGGCAACCTTAAACTC	2
1814	ATTCTGACCCCACCCAAGCTTAAGCCCACGGCATTCGCCTAAGCGCCCACGAACAGCCATAGTGGCTAACGT	2
1815	ATTCTGACCCATGACCTAAATTGAGCGGCCTACCAATAGAACATTCGCCCCATCCACAGGTCCAACGGGCCT	2
1816	ATTCTGACCCAGGGAGGAACGCTTGGGATCAATCGCACCCCCATGCCTCAGCAGTAACATTGCAAGTTTGT	2
1817	ATTCTGACCCACACCACACCGATGTAGGCCTGGCTATAGTCATGACATTTAAATAAACCCCCTGCATTGACG	2
1818	ATTCTGACCATGCACCCGGAACATAGACCCTACCATAATAAAGTGACTCAAACGTTGAACAATAAACACAGT	2
1819	ATTCTGACCAGTAACAATCAGATAAAGGGACTAACTTGCTCCAAGTGAGACCTTCGTGGCTATCCTAAGAGA	2
1820	ATTCTGACCACCTTTTATATACCACTCAGACCCCTCGAACGAACACGCCGCAACGAGATCGACAAGTGGCAC	2
1821	ATTCTGACCAAGAGCCCTCGCTCAGCGCCAACCTAATAAACGACAATATAGTGGGCGTAACATCCACATATT	2
1822	ATTCTGACATTAAGCCACGGCATGACACGTCCTAACATAGGCCCCTACACGCGGGCTTATACACTGTCACCA	2
1823	ATTCTGACATGCGGTAGGCCACGGCAAGTGAACTGCCCATTGCGATAGCGTTTCTTCCCCACGCCTCCACCC	2
1824	ATTCTGACATGAGCTCTTGAAGGCCGAACCCAGAATCGGCAAACCAATCCTCACCAACGCTACGCATTAGAG	2
1825	ATTCTGACATACCCGCTGGACCGCCATTACACCATAGGAACAAATACATCCAAATCTAAATTCTCGATGACG	2
1826	ATTCTGACATACCAAGCCGGCCATAGTGCAAACCGGTCAGAGATCTTTATATGTCAACTTTATGCCATTGAC	2
1827	ATTCTGACAGTTAGCTAGCAAGAACGAACAAAGGCAACAAAAGCGGTTCCGACTAAATAACGGACAACACCT	2
1828	ATTCTGACAGGCCTCCAGGCTTCCCGACCCGACTCACGTAACCCGGCTTGCAAGAAAGGGCCGTTGATGCCT	2
1829	ATTCTGACAGCTTCATCACAGGCTATAAAAAAAACAAAGCATGATAACAGAATTCAGGAATGCTTACCATAC	2
1830	ATTCTGACAGCCGCTGACCACCCCGTGACTAGCCTCCTAAATGTTGAGTGGGATCAAATCCCACCAAATAAG	2
1831	ATTCTGACAGAACCGGCCACATAGGACGATGGCAACATTCATAGCTCATCCTCGATATCTTTAAGCACAGGT	2
1832	ATTCTGACACTGATCAAAATCCAAGGACTCTCACGTGGCAAGAATAAGATATAAGTACATGCGCAGATTGCG	2
1833	ATTCTGACACTCTCCACTCCGATAACCAGCTCGCTCAACACGCGCCCACGTACCGCGATCGCCAACTGTAAT	2
1834	ATTCTGACACGGCATTGAACCTACGCATAAGGAGGCGTATCATCTATTCAGAGCCTATTCACTGCAGACTTG	2
1835	ATTCTGACACGGATCACTCTGACCCCCAGATTAGTAGGAATGTCTCGCTCTGATTTATAATTCTGTCAGTTC	2
1836	ATTCTGACACGCATTTTTCGTGTATGCTAGAACAAGAGCAAGTCCTGGTATCGACGTATGCGATTGAAGCTT	2
1837	ATTCTGACACGCAAGCTCATTCTCATGCAGCAGAAACTATCCTAGTCCACTATCCCAGATAATCTGCATATA	2
1838	ATTCTGACACCTGGCCGCCAACGATGTAACAGGCCAAGTCCAGGTCTCCTTAGGTTCGCCTTAACACGGTAC	2
1839	ATTCTGACACCTGCGTTATTAGGATTTCGAAAGCATTCCCGTCCCGTACCACAGCTGTGCATAATAGCCTTG	2
1840	ATTCTGACACCTGAACAAGCTCCCCCCGAATCGCAAGCCAGGCTCAAGTTACCTGACCTCCCAGCATCTCAC	2
1841	ATTCTGACACCTCACGACTTTACAGAGACGTAGCCACAAACCTCGGACTCTTGTCACTTTGGCTGCAGAAAC	2
1842	ATTCTGACACCCTCGTTCTGCATCATCCGCACAAACAGGAAGGCTACAACTGGAGTAGTTATTGCGGTAAGC	2
1843	ATTCTGACACCCGGCCATCTACAGAAATGCCCCTACGTCGGAAGCATCACCCTAGTGTTTTAATCACTGATT	2
1844	ATTCTGACACACCGCAGCTGAAAAGGAAGCCTGAACATAGTCATAGCCCGGCCCTTTACTCTCTAAATTACG	2
1845	ATTCTGACAAGTCAGCCTGCACAAATATATTGGATCTCGGCAATGCAACGCGGGCTTTTGCATCCATAAAGT	2
1846	ATTCTGACAACACTCCAAGACCCGGAATCGCGTCCCGTCAGTTCTATACTATTCTAAAAGATCACCATCAGA	2
1847	ATTCTGACAAACCGTAGAAGCGAGGCCGAAACACCCTTGAAAGCACAAACACAACGCGGTGGAACCGACAAT	2
1848	ATTCTGACAAAAACCCGCCGCACCCCCGCTCCACACCGCTGCTCTATCCGCATGCGCCCTCAGCAAGAATTC	2
1849	ATTCTGAATGAGCTTCAACAGGTGGTTGTACGGCAACACCAATGCAGTTAGAACGACGACGCCAGCTATTAA	2
1850	ATTCTGAATCTACCATGCTATGAAGAGGCAAATCACGCGCTACCAGGATAAAGGCTCACTGCTTGGTCACAT	2
1851	ATTCTGAATCCGACCGAACCGCTGCACCCTATCGGACACGCTTACGACAACCACTACAGTAATTTTGGCATA	2
1852	ATTCTGAATCCCAGCCGACGGAAGGCTCAAAGGCCCGTAAACGCCATCTCTACCACTGGAGCCCTCCCAAAG	2
1853	ATTCTGAATAGCTTGCACTCTAAATCGCGATCGGACTCTTTGGAATTCAGAAATATTGTGCGGAACCAACAC	2
1854	ATTCTGAATACCCCGTAAACGCGTGCACCCTATGGGGGCACCCGCTACGTTCAAGTAACGACAATGCCAAGA	2
1855	ATTCTGAATACCACCGCAACACCGACTCTTGCCTAGGCTGCAACGAACTAATATAGCCAAACATGAAACAAA	2
1856	ATTCTGAATACAACAATGCTTCTTCCCGGACTCGAGTAACGAAGAAAAAAACCATCGGAATATATTACTGGG	2
1857	ATTCTGAATAAACAGACACCCGCCACGAGGACAGTCTGGAACTAATTACCTCGTCCATTGAATGTGATCGCA	2
1858	ATTCTGAAGTAAGACAAGTTTCGTACACTTCTACAAACATGCAAGGGCGGGACAATTAGCGATCGCCACTCG	2
1859	ATTCTGAAGGAGCCAAATGAACCACGTTGCATACGCTTAGGCACGACGGACACATCGCCCTAACATTACTTC	2
1860	ATTCTGAAGGACTACGCGTCAAACAAATGACGCATCAGCGGAGCCGAGAAAGATTCATCGACTACACTTGTT	2
1861	ATTCTGAAGCTAATCTTCGACGCACGGAACCGCCCGGAGAGACACGTACGTGTATCCCGGCCTAGGCACAAT	2
1862	ATTCTGAAGCGAGCCTTGCTCATCGCTCACGCAGAGCGGTGTAGGCACGTAGGTGGCTTACCACGGGTGCAG	2
1863	ATTCTGAAGCGAGAAACAGAATCAGCACACCCACCCTGACGTACCACAAAGGCGGAGGCTTGCGACGATTTG	2
1864	ATTCTGAAGCCTCGCTTAATCACGTACACCTAACCCTCCGACGCATGCTCGATCGTCAGGCCCAGTCCAGAC	2
1865	ATTCTGAAGCCGTCCGCGCGTACACGCACTAAATGCCCTACTTGACATAAAAAGACACTAGATCTGATGGTG	2
1866	ATTCTGAAGCCACTACGACATAGTCTCGCGATCGACCCTGAAGCGGGACCTCTGTAGCAACTTCCCACTTGT	2
1867	ATTCTGAAGCAGGTCAACCATCCAGCCACGCAAACTCATTAAAGACGTTGCCCCAAAGCAGTTTAATTCCTC	2
1868	ATTCTGAAGAGGCGGAACTCTTTGCATGCCCGACTTGCACAAGGGTGCAAACCGCAGATCCCTACAGGCGAC	2
1869	ATTCTGAAGAATCCTGCATCATTGTGATGTCCGTCCTCCACCCCCACCCATCCCAAGAGCCACCAATCTAGC	2
1870	ATTCTGAACTTTCCGACAGAGCATATCCCCATAAGTGCGAAGCGCACCCGTGTTTCGTAAGTAAGCATCTGG	2
1871	ATTCTGAACTGCAAACACACTCTCCTCCACCGCGACCCATAGTCATCTGTAGGCTGATACCCAGCCAAAGAG	2
1872	ATTCTGAACTGAGAACTCGCGCCGCAGAACCTACGCGAAGCACCCTCATTCCACGTCCGATCACTAATCCTT	2
1873	ATTCTGAACTAGCTAATACCATGAAAAGGAGACCCTCACCTGCACCACCCCGGCAATAAGTCACACGCCATG	2
1874	ATTCTGAACTACGCGCGAACTCCAGAGTGTCGCAACACTACCGCATGCTCCGAATTTAACCCCACACCTACG	2
1875	ATTCTGAACGTGAAGAGCCGGATGCCAAGCCTGTCTACACAGGATATCCCCGGCCGATTCCCCAACCTAGCA	2
1876	ATTCTGAACGGTAACTAGCATCTTTCCGTACCCCTACGGATGATCAATCCCTGCCTGAATCCAGAACTCTAC	2
1877	ATTCTGAACGGAAAGAATGAGATCAACTAGATCAAGCTCCCCGACCCCTGGGTCGCACGATCCAATGACCAC	2
1878	ATTCTGAACGCAGTCTCAAAACAAAGTTATTTGGGAAGCTCCTTAGCACATGAGGTACGGCGACATACCACA	2
1879	ATTCTGAACGAGTCCTTAGCCTCAACAAAGACCCCCGCTGCACTAGGCTGAATACACGACTTAGAACTACGT	2
1880	ATTCTGAACCCGGGCAACACGTCCAAACCTTGAGCAAAGCCAAACACTGTGAAGAAACCAGTGGATTTTCAC	2
1881	ATTCTGAACCCACCCAGCTGGTACTAGCCGCAGTGCTGGCCCCCTCATAATTATGAGTCCCCATGACAACGG	2
1882	ATTCTGAACCCACCCAATGGAAGCCCAACGCGCAAAAATACGAGCCAAACGCAAGCACAGCACGTTCACTGC	2
1883	ATTCTGAACCATGTGAAGTCTCCCGGTGTAACAAATAAAAAGCATTGCCCAACTCTCAAGTTTCCCGGGGCA	2
1884	ATTCTGAACCATCCACCGCCTGCAGCTGCCGTATAATGGACACTAGGACCGACCCACCGCTAACCTGTCATA	2
1885	ATTCTGAACCACAACTGTTCGTGCTAATCCACAGGTGCGGCCCCGACACCCTAACACGAAATACAAATGAAC	2
1886	ATTCTGAACCAATCCTCCCATGAAATCTACACGCAATTATACACGGAGGGAAGACTACTACGAAAGTCTAAC	2
1887	ATTCTGAACATCACCACCCAAGCCGTCGCCTGCCCGACAGTAGACTAAACGCATGCGAACTTTACTACCATA	2
1888	ATTCTGAACATATGTAGGCGCCAGCAGAACGTACTTCTGAAGTTCTGAAATACTGGTAGTGAACAAATAGGC	2
1889	ATTCTGAACATACTTCATAGGAACCTAAGCAATCAGACCCACCGACCTATGGGAGTTAACAGCTCGTAGATT	2
1890	ATTCTGAACATAATGTTAAGAGGGAGAACGACGCCGCGTATGACGGGATTACAGCAAGAAACAAGACCGACA	2
1891	ATTCTGAACAGGCACGAGCGTTCAACTGTTCGCCTGAATGACAAAATCAATTGACACCAGGGAAAACGCGGA	2
1892	ATTCTGAACAGCACTTCAACTTTTCGCTGATCCGAACGGGAACCGGACGAATAGATAAGGACAATAGCCAAG	2
1893	ATTCTGAACAGCAATGTCAATTGGAACCCTTCTCAGATGGATTACTGAGACGAATAGAAAATGGAGACACGG	2
1894	ATTCTGAACACGAAACCAAGGCCCGTACGAATCCAAATCATCGCGCATCTAGGCCCCAGCCCAACTCAGACC	2
1895	ATTCTGAACACCATCCAACGGCCAGGCTGCAATAGGACCGAGCAGCAGACACTCACAACAGGGATTGCTAGC	2
1896	ATTCTGAACACCACCTAGACCCCCCCAATGCTGTTAAGGACAAACACATTGTGTGCCCGTCACTCGAAACGT	2
1897	ATTCTGAACAACTCACTAACAAGTATCGGCCACTAATTAAGGTAAAGGAAGAATAACTGGGACCAATTCCCG	2
1898	ATTCTGAACAACGCTACTGGATTCGGCGCCAACGTACTCGGACTGATGGTCGGATCTTCAAGGGCTGCATAC	2
1899	ATTCTGAACAAAAGTAACGGACAACCACCCCACGATATAAAACTTGCTATCATCAATTCCATGGAAAAGAGA	2
1900	ATTCTGAAATTCGAAAAGCATTGAATTTCCCCCGGTTCCCAACGGATTAGAGCCGGAAATGGTTCCCTGAGT	2
1901	ATTCTGAAATTATGATGCCCACGCCGCAGAGCCCGCCTAGTACGCCCGACGGAACATTCTTGACCGGAGGAC	2
1902	ATTCTGAAATGGCGCCCACGAGGACACACGAGAGTAATACACAAACTATACGGGTGAATGTCCAAACCTATA	2
1903	ATTCTGAAATGATACAGCTAAGCATCGCGGAGTATCCCCCGGAGCAATAAAATGCAACCCAACCAACATCAA	2
1904	ATTCTGAAATCGTCCCTGGACTTCGAACAGCTCGCTCACAAATTCACAGAGTGCCCGCAAATTCATGACCCG	2
1905	ATTCTGAAATACCAGCCACCCACACACACCGCAAGCCTACCACACATACCGTGAAAACTACGAGAAATCCGT	2
1906	ATTCTGAAATAATAATAACCCCGTTGCAGACCGTGGATACAATAGCAACGCTACACACGACGCTACCCTAGA	2
1907	ATTCTGAAAGTCGCGTCCTCCACAATAGCACAGATAACAGCGAGCACAGAGCGGAAATACCCCGGGTTCCCA	2
1908	ATTCTGAAAGGACTCGATACGACTGTTCGCTTCTGCAGACCCACGACATGTTGAATTCTAAGTAGATCGTGC	2
1909	ATTCTGAAAGGACCTCCAAAATACTCCAACGAGATCGGCAAGAATAACTTTGCCATCCGTGCAAAGAAGGCC	2
1910	ATTCTGAAAGCACGGCCTCCCGACTTGAAATGTCTACGGTAGAGCGCATGTGACGCCGGACTCGAAGCATTC	2
1911	ATTCTGAAAGCAAACGCCGTTAACAGGAGCGCCTTCCGAGCCCACACGGCCAACCCGGCCCCACCTATGTGA	2
1912	ATTCTGAAAGAGGTGTGACACATTCAACACCATAGTAACCCGGAGATTTACACACTTACAGGATCCTGGCCC	2
1913	ATTCTGAAAGAGCTGAACCCCAAAGCCTGCGTCCATAAGGCGAAAGCAGGATATTCGCAGGTCATTAGGGCA	2
1914	ATTCTGAAAGAAAGAGAATAAACAGATATTTTTCAGGGCGTTAGACCCAAAGTACACCCTTCACTGCAGACT	2
1915	ATTCTGAAACTTCCCAAAGCAAAGAGTTTAGAGACGAGAACCCATTCGATCACACCAACACATGCCTATGAC	2
1916	ATTCTGAAACTTACTCTCGCGCCTAGGCTTTCGTCGAATACTCCAGCTGGGAGAACATTGCGCCGTTCGGAC	2
1917	ATTCTGAAACTGCGTCCTACGCTGCCCCCCGAGTCCACACACTGCGCTGAAAGGCGAATACCCGCAACTGCC	2
1918	ATTCTGAAACGGCAAAACGCGCCAGGTCACGCCTACCAACAGGGCAGCACCACGGAGCGTGAGAACAGGCGC	2
1919	ATTCTGAAACGCTTGGATGAAATAACTTGTCGGGTGCACCCGTTTGTCCCACAGCACAGATGCCAGAGATCC	2
1920	ATTCTGAAACGAACCACTCCGAATCCTTAAATTTCAGTTAAACAGGCACGACAAACTCCTGAAGTTTGGAAA	2
1921	ATTCTGAAACCTGTAGCACCGACTGTTCAGACCGCCTCGGTATGCGACCCTCACACGACGTGTCTGCCCCTT	2
1922	ATTCTGAAACCTACCAGTCACCGAAGCTAAAGATCGCAAACTCCCAAAGTGTCAGTCGCGTATGAATAACAT	2
1923	ATTCTGAAACCGTAATAATATGCGTCACTAGTTTCGCAAAACTGGAGAACGCCGGACGCCAAAACCCAACAA	2
1924	ATTCTGAAACCGACCCAACCTAATTGAATAGCAACGCCAACACAGAGTTAAACGCTTAATAGCGAATACATG	2
1925	ATTCTGAAACCCGCGAGGTTCCCCTTCCGGAGCGGACGACAAGCAACGCAACCAATCATAAGCAACCGCATG	2
1926	ATTCTGAAACCCCGCCAAAAGAGATCTGAAACGGCCACCTACGACACGCGCTTCATCGTACTGGTCGACGCC	2
1927	ATTCTGAAACAGGGACCTGGCAACATACGATGGACGAGAAGGGAATCCATCATAGCCTTAACTTCGCTGATA	2
1928	ATTCTGAAACAATAGCAGAGCAAAAATTAGAGCCTCGACCCAAGCATGCGAAGAAACAACGTGAAGGCATTA	2
1929	ATTCTGAAAATTGCACACGGATCCATTCACTTGAAAGAATGTTGTCCCTTGATTTCAAATTGGACAAACTAA	2
1930	ATTCTGAAAATCGTCGTCCCGTCAGAAACCACCACATAACGCTAAGCCGACACCAGAGCAAAGAAATTCAAA	2
1931	ATTCTGAAAATCACGAACGCTACCCCAGGTACCTTTTAATGAGATTAAGGTTCCTGAGCTGCCCCTTCATTT	2
1932	ATTCTGAAAAGTGGCTGTATGGAACACCAAACCAATACCGCCACTAGGCAAGACCCGTCGATCCGTATTCAC	2
1933	ATTCTGAAAAGTGGATCGAAATGAAAAATACTGGCCCCCAGTGAGCCCCCGGATATGGAGACATCCCGAGCA	2
1934	ATTCTGAAAAGACTGCCACTCGAATGCTGGGTAGCACAGCAACCATTCCAACAGAAAACGGCATATCGAAAT	2
1935	ATTCTGAAAAGACATAAATGCGCGCATCCCTTCGCTGATATCTTGCGCGTGACAAACATCGATGCAATCGTC	2
1936	ATTCTGAAAACGGCCAGGTCCTCGTCGTATACCCATGATGGTCCAAGCGAGTCGCCGAGCCATACGACCGTG	2
1937	ATTCTGAAAACGCATACAACCTCGGAGCATAGGAAAGCATCGACCGCGATGCACCGCCTACATGACGGCAGC	2
1938	ATTCTGAAAACCAGACCTCGATGCGCTACCGATCGAGGGTATTTGGACAAGGAACCATGTTGCCCAAGAACA	2
1939	ATTCTGAAAAACGCCGAAACTGACCGATTTTGCTCAGCCATGTAACAGACAAGTACACTTCAGAGACTGAAC	2
1940	ATTCTGAAAAACACTACGTTAATCAACCATTCCACCCTCCTACCATAATTAAGACCGAAGACTATTACGTCC	2
1941	ATTCTCTTTTTGTTGCTATCACAAAAGCTCCCAGAACGGTCACCAGAAACCAGATCGTTGATTCTACCCAAC	2
1942	ATTCTCTTTGTGTGCTCGCACGGTCTCACCACGTTACCGCCATCCCCTCTGGCGCGGCCTTACCCGAGATAC	2
1943	ATTCTCTTTGAATACAACTAGGATACAGGATATACGCCCACAACCCCAGTTGATAAGGTGATCGATACCAAG	2
1944	ATTCTCTTTCGGCGTAACACACCTAACCACCGTAATACTGACCCATCTCCGTAACCACCGAATGAACCAGTA	2
1945	ATTCTCTTTCATGGTCACACGATCCCGAATGCTTATAAATAAGCACGCCATACTGACCCGAAATTCACTGCA	2
1946	ATTCTCTTGTTCCACGCTATCTTCGAGTCTGCGCTAAACCCATTACAACGCAGACACGCGGACGGTTCACTG	2
1947	ATTCTCTTGTTACTCAAAGCACGTACTTCCCACTTCTGAACGGTTCAAATGAGCTCGATCTAAACACGCATG	2
1948	ATTCTCTTGTACGCAAACATGCAGGCAACGCGAACTTTGTCGGGGAGTTTTGGGCCCCCTCTACGCTCGCAC	2
1949	ATTCTCTTGCTACAGAATCCGCCCGACAACGAACCCTGAAGTCGGGAGCATTGATTAAACCTGTCCACGAGA	2
1950	ATTCTCTTGCTACAAATCTTAGCAGAGTCAGCGTCCTTATTCCCTACAGCCGGCCCGATTTCCTCCATTCCG	2
1951	ATTCTCTTGCGACACAAACCAACGTAAGACCCGAGAAGAAATAGCCACAATCCAAGGTGAGCCAGAGAAATT	2
1952	ATTCTCTTGCCCAACATCTTCCTGGCACTAGGCAGAGTTCGATGTGACCGACACCACCGTAAGACTCACACC	2
1953	ATTCTCTTGCACTTCCACCTCCGCCCTCTAAACGTGGCGCTTAAGTCCAATGGGTCATGTTTGAGCCGCGTG	2
1954	ATTCTCTTGCACACGACAGTCACACCAGGATCAGATGTTGACAGAGTAACGATCAAGAAAAACATTCTAGAT	2
1955	ATTCTCTTGCAATCGGCTCCCAAAGCGAGTACGTTCTAAGTAACACCTCTATGCTCACGAAAAATGATCAAG	2
1956	ATTCTCTTGAGAATAAAGTACGAGTTCACCACTGACGAATATACCCACTATTCACCTGTGTTAATAACAGAT	2
1957	ATTCTCTTGAAAAGAACACAGGCACCGATCGAAGTAAGACCAGTCCCGACGAAAGACGAGGGGATGCGGCTA	2
1958	ATTCTCTTCTGGGCCACCGCCCGGCCCTAGCAGCAAGATGACAGCGAAAATCACTGGCTTCCTCACCACGCC	2
1959	ATTCTCTTCTGAACGTCCATCGCACAAGACCCAAATTCGCCACCAGTCCCACCTATGAGAGTATGTACACAC	2
1960	ATTCTCTTCGTTCACAAACGTATTCCAACAGCCAGCGCTTGCGGCGTCTGAGCCAGCCGAGAAGACTGACCA	2
1961	ATTCTCTTCCGTACACGATAGAACCCGTCGCCCCGTGATTAAGCTCTGTGGGGATCAGTTGGTACCAATTCA	2
1962	ATTCTCTTCCCTGCTTTTACACAGGCAAACCAGGATGCCATCTTCTCCCCACAAATGTTGAGATCCTTCCAG	2
1963	ATTCTCTTCCCTCATCAGCCAGCCCTCTTCCTTTGTAGTTCTCAAAACACCGCGGATGATAATATCGCAAAG	2
1964	ATTCTCTTCCCTAACCAGACGGCGCTACCACGCCTTACCTAGACCCCCCCCAAGGCAACGTCCAATCTAACT	2
1965	ATTCTCTTCCCACGCTAGACCCAAATACGTGCCGTATACTGCACCAGCACAATCTAGTAAGGGCAGCAACAC	2
1966	ATTCTCTTATCCCCCCCAGAGCCGGTAGCCCAGCCAGCGCAGCCAACCGAACCTGAGAGTAAGCACGTAAGC	2
1967	ATTCTCTTATACCAGAGACACCATCCGGTCATAATTGAATATGCTCCCCCCGGCTCAAATGAAGCCCGACCC	2
1968	ATTCTCTTAGTTCAATGATGTACCGTTATCCAAATGATGAAGCCGGTCTGAATTACTTCCAGTTGGTTATGT	2
1969	ATTCTCTTAGCACAAATAAGAACCCCAGCATTTAAATGAACTGTGTACTAGTTCATAATTCCCCAACCCCAC	2
1970	ATTCTCTTACGACGCCCTATGCGGCATAGACCGCAACACCGACGATAACTGACGACGGAAGATTATAGAACC	2
1971	ATTCTCTTACCCGCAGCCCGCAACCAGAAACTGCCCACCAGACAACCATGAACTCGCACCACCTAATACGCA	2
1972	ATTCTCTTACCCCCCAACCGTAACTTACGTCTACCAGACCGGTAGCATTATAGCGCCCGATCACCCCGTCAT	2
1973	ATTCTCTTAAGACCAGCGCTTCGCTCAACGCGACATGAGTCCGAAGCACCGAGAGAGGATCCCTAGAGAGGG	2
1974	ATTCTCTGTTTTACTTCACAGCCTTATGTTAGCCTCAGGAGGATACCCTTAGCAGGACTTATAAGTACAGTC	2
1975	ATTCTCTGTTTCCCAGTCCGCAGTGACGAAAAAATAACGATATAAGCGTCGCGGTAACTAACAGTCAAACCC	2
1976	ATTCTCTGTTACGAAGACACGACTGTTTCTAGATACGAGAGTAGGTAGGGACCGATGGAGATGTGCTAAGCA	2
1977	ATTCTCTGTTAACCTCAGCATACAGACAGTGAAACAAAGTCCCATGAACCGCAACACAGCACTCAATAGCAC	2
1978	ATTCTCTGTGCGTCTGTGCCTACACTCCGCCACTCTGGGTGATTGGATCCTGTAGGATTTACTGGCATTCAC	2
1979	ATTCTCTGTCTTACCAGATTTGAAGTCGACTATGCACCGGCGCCGCCGCAGTCTCGAATGACACCGGCTAGA	2
1980	ATTCTCTGTCCGCAACACAAAGGACTACCTAAAGGCAACGTACACCCCTTGCGCGACGGCCGGAATGTTCAC	2
1981	ATTCTCTGTCATGCACGACCGGACTCACGTCTTACACTCGTCCAAGCATCCCAATTGATCAAAAAACAAAAG	2
1982	ATTCTCTGTATACTTGACTAAGCCACATGCTCGCCAGCTGGTAAGATACGGCGTAATTGTAAAGGCCGTTCA	2
1983	ATTCTCTGTATAATTAAGTACCAAGACACTCCGTCCGTACATTGAGCACAGGCACCCTTAGCACCAAACCAT	2
1984	ATTCTCTGTACATCCACACGCACTAAAATTCACTCCGACACCATCGCCGCTCGAAAAATGCCTTGACTCGTT	2
1985	ATTCTCTGTACAACGAATTACGGCATCTCACCAAACCCCGCAGCTCAACCATCCCGCACAAACTGCCAGTCA	2
1986	ATTCTCTGTAATCCAACTGTAAAAGTCCCCGCTCTCCCTTACGTTCGGCCTAACTTAACAACCACCAAATAC	2
1987	ATTCTCTGTAATCACCCAATCCCGCAGTTATGCCCGCAACAAATAACTGCGACAACACACGGGCCCCTAACG	2
1988	ATTCTCTGGGCATGTCAGTTCACACGCTATAAGCAAATAGACTGACGCCCAAAAAAAGATCGTCCTACTCTC	2
1989	ATTCTCTGGCTCCCGACCAGCAAATCGCAGCGCGGAGAAAACCGGTCTTTTCCCCGACCACGTCGGTCCACC	2
1990	ATTCTCTGGCCTCACGGTTCAATCTGCCGATGATAACCCTTACAGGTACACTAGAGGCGTGGGAATTCGGTA	2
1991	ATTCTCTGGCATCCCAACAGTAGCCTAGACACGCTGACCCCTGCTCGCATTCCCATACACTTCCGTCCCAGC	2
1992	ATTCTCTGGAGCAACCGGGCTTTAATGACATATCCCTCACGGAGAGATGCCTAGCCCCACCCACTACGTACA	2
1993	ATTCTCTGGAGACAACAACCTCCAGTTGTAGAGCCCCCGAGCCGCACTCGCGAACCGTCGCTTGGAGGTAAC	2
1994	ATTCTCTGGACCACAAGAACCAATCCCAGCACGAGGAAAATGCCGTACACAGTGAGTCCTCCCAATGTCTCG	2
1995	ATTCTCTGCTTTGCTGAAGTGAGCTTCCAACCGCAGCGAGACATCAGCATAGTGGACCGCATTCTCAGTCAG	2
1996	ATTCTCTGCTCGGTGATATCGGATCGACCATACCAGGACTGCGATCCTCGAGTAACCGAGTCCCGGGGCAGT	2
1997	ATTCTCTGCTCGCTGGCAGTAACAGCGTATGGTAGCCCCCTAACTGTCGCTTCAAGATAGTTCCAGAAACAT	2
1998	ATTCTCTGCTATACCCGACGACGAGCACGTACCCGAGGGGCCCGAACCTCCGAGCTGGAGTAGAATGATGAT	2
[truncated: 8,002 more rows]

## Sheet: SELEX EMPTY Cycle4
rank	read	R4_EMPTY
0	total-multiplicities	7572143
1	ATTCCATCTCACAATCATGAGAAGAACCCCCCATGACATTGAAGATGGATCCGCCACTAGATTGAAAAACAA	8
2	ATTCTCAGAAGCCCGTTTAACATCTAGCAACAATACTGACGAGCAGTCAAACATACCACAGTTAGACCATAA	4
3	ATTCGGGAAAGAAACCTCGACCAACCTACCGATGTTACAACACCCTACCAAGCAGACCGCGAACGTCATATG	4
4	ATTCGGAAAGCAGAACGTTAACTGCTGTTCCACGAGTTGACGCGGCCCTGCCCATATACGTACTACCATTGG	4
5	ATTCGATACACGCGCTATCGCAAGGGAAAAGGAATCCTCGCTGATGACCGATTTGATCCAATCTCCAAGCAC	4
6	ATTCGAATCTATCCCAAGCTGACTAACGCCAAACACAATGCCGCACGCTCACACTACGAAAGCAAGCATGTG	4
7	ATTCCTCACTCAGTCCTTCGAACTCGCAACACAAGTCCACGCTACATAGGAATTGCGATAAATGTACCCCAG	4
8	ATTCCCAAGCTAGTCGCCCCTGGCTATCAACGAATGAACCAAAGAAGCATGACTCACCAACACCACCATTAC	4
9	ATTCCATACCCAAGTATCCACGATTGCACCGCCGATGATATACATTGAGAGAATATGTGTACACGACTCAGC	4
10	ATTCACCCGATGCTTTGTACCCAGGCAGCTCTCTACTCTCCAGCGTACTGGTAACTGCAGTCTTGCGGCTGT	4
11	ATTCAATGGCTATCCTTACCAAGCTATCAATCTTCAGCCGCGCCAAAACGAACCCGAGGAAAAGCACAACTT	4
12	ATTCAAATTAGTATCCCGCTACCGCCCACTTAGAGACCACTAAATGAATCGTAATCACCACACATCACCTTC	4
13	TCCGCCCCGGGCGACCTCAACCCTCGCGTCAGACTGACACGTAAGACCTGTACCAAATGATACGAAGTCCCT	3
14	ATTCTTTCGTAATGCCTCCAATTAGTATTTCCAGTGAGTTCCGCGACACCCTGAACCTTATTTCTCCGAATT	3
15	ATTCTTGCAGAGATGATGACTACAACAAGCAAGATCCTAGGGGGGATGATAGGATTCAATTGCTTGTGCAAC	3
16	ATTCTTGAAACATCCATCATGCCACTTCGCAAGCCATAAGTATATGATTAAGTGACAAGAGCTCGACTCTTA	3
17	ATTCTTCTAATCTTACTATATCCATAAGGGACATAGAAACGAAAACAGGAACTAAGAATCGAGAGCCCTAGA	3
18	ATTCTTCGCGTCACGACCTTTCTCTGTACGCAAATTCAGACGTCAGCCGAAGCCCCGCAGACCAGACCGACC	3
19	ATTCTTCCAACCAACTAAAACCACATCCACATTGTCAACTGATGTGGAGTCAACAATTACTTAGGCACACAT	3
20	ATTCTGAAGAGGACCCCAAGTGGTATGGAACTAGACCTACCCGAACGCGCGCGGAACCCAGCAGGATAGACG	3
21	ATTCTCGAGAAGTTCGCATTTTCGAAAAATGCAGACCTCATGCACCGACGGATCTATTGCAGGCCCAGCTCA	3
22	ATTCTCCGAACCACGATATTCCCCACGCTATACCAGAACTATAACGAGCAACCAGTTTTTTCACTGCAGACT	3
23	ATTCTCCCACAACCCACCTACCTGCATATCTAACATCTCTGGTGCTATTACATGTCGACCACCACCGCGGGA	3
24	ATTCTCAGCATGAAAAAGCAACTAACAGTGAAAACTGCTTGCAATAAAAGTATCACCCGTCTAGGTCATTAT	3
25	ATTCTATTTTCAACACCTTAATACAGCAGCGTGTCCACCCTGCTATTATCCCGCCACTACGCAGGCTCCCCG	3
26	ATTCTATCCGCGAAGCCGTCTCGTCACCGACACAACCCGCCGCTGATACGTAGACACCACACCTAGCCCGCG	3
27	ATTCTATCACAACTTATGCACAACGTGTTATGATGTTAATCGCACAGCATGTGAACCCAACAATATACACCC	3
28	ATTCTACCCACCGAAAGATAGATGATACGTAGCATGTGAAGAGTATCGCGATACTCCGCCCTATGGGCACAC	3
29	ATTCTAAGTGAACCTCCCAAGCGCGATCCCAAACAAAAACGGGCATAGGCCCCGGCCAGCATAAAAACTTGA	3
30	ATTCGTTGTACACATCTGCATTCACCAAGCACTCCCTACTTGACCTCCGTTAACGCCAGCTCACCCCAGTTA	3
31	ATTCGTTCCATGGTCTAGTGGATTGCCTCGCCTAAGCACTTCTAAATGTCTGAAACCGATTGTGCCGCTGAC	3
32	ATTCGTGCCGCTGCCCCCGCGGAGTTCCGCAGCAGCTCCGATAAAGTCTGCTTCCCTCAATATCCCGATCGA	3
33	ATTCGTATCCTCATAGAGTTAAACCAAGCTCTCACCCGTCACCCGGCGAAAAAACCCACCTGCTCCAGAACT	3
34	ATTCGGTGCCGGACCCAAAGTTTCACCATAACTCCCCCGTATAGTGAAAACGATTGAGATTTTGCTACATAC	3
35	ATTCGGCAAGCCGGCCTCGGCAGCGAACGCATACGTGCACGTTCAGAACAACCACCTTACCGATATCTTCCC	3
36	ATTCGGATCCTTAGTGAAGGCTTCGATCAGGAAACTATACACCTACTGACAGCACGCCGATCATGGATTTTG	3
37	ATTCGGAACACGTCAACAAAGCATACGCACTCCACGGACTGGAAACCGGATCAGAGATGGCCATACCCACCA	3
38	ATTCGCTCAACAGGTAACGCCCGACCAGCCCCTTACCGTACTACACCCCCCGACAGAATCTCTACACTGTCA	3
39	ATTCGCGTGGCTGTCACCGTAGCTCTATGCAAGTGCTATACTGCAACATAAGCGCACCAGCTCCATGGAACG	3
40	ATTCGCGTCAGTAGGCGCTGAATCCCCACTCCATCAACCGCTCGAGTGAAGAACATGCATGACAGAGACCCA	3
41	ATTCGCGGCCACAGCTCCGTACGTCATACTTCTTTGTCCCTGGTGGCTCATTTGCGGACCCCCCACACATCC	3
42	ATTCGCCGCGTCCGACGGCCGAACAAAAAAAAAGATGTTCCCCACCCCTTGCTCTTAGATAACCAAAACCTG	3
43	ATTCGCCGCGCTGGCACAAAGCATCCCACCCACTTGGAGGCACAGGCACAGACGCATCAAACGTACTTGGGC	3
44	ATTCGCCACCTTCGAACGACGCACTGAATGTTGCTTACAGTTTGTATTCGGGACGTCCGGTAGACGATTACT	3
45	ATTCGCACGCTCGCCCCTAAATGCAAATTACCCTACAAGTAGCTAGCCCCCGATAACGAATAAAAGGTAGCA	3
46	ATTCGCAATCCACCTGGCAGCCGGCCCTACGCGGACATGTGTGATGCGTAACTCCAGCACCCGAGAACAAGA	3
47	ATTCGATATTCCGTAAATGTCTATAACTCCCTAAACACTCTATACGGTCGACCCTCTTTAATCCACCTGCAA	3
48	ATTCGATAAACAAATACCTAACGACTCCGCGGGCGATCCTAAACATCATTACCATTTTTCCCCGCTGTTCAC	3
49	ATTCGAGTGTATACACACTCCCAGACCCCCACCCTACTGGAAGAAAGTGACGTACAGAAATCGATGAGACTA	3
50	ATTCGAGGGTATAAGAGCGAACAGGCACGCCCGACGGCCACGCCCTGTACGACAAGTATCGCAACTATCCTC	3
51	ATTCGAGCAGCCACTAATGTATGTATTCCACAGAGATTACGCAACATTTGTGCATCAGGAGATGAATATCAG	3
52	ATTCGACTTATATACATACCCTTAGACGCACACACTGACAAACGTCCAAGCTCACATACCTTTCTTCACTGC	3
53	ATTCGACTCAGAGCCCCGCATATAGCCAGCTCCACACACGCATACGCAGTCAAGCCCGACTGTCACAGGTAC	3
54	ATTCGAAGGCGCACAGAACAGATAAGCCAAAGACCTCGCCGCGGCATCCCGGGAGGGCACATAGTGGCAGAC	3
55	ATTCGAACATAGAGGTCCAATTAGTAGACATCAGATGCCGTCACACCAGATATGCGTCAACAAGTCCAAGCA	3
56	ATTCCTTGCAGACTTCCACCCGATTCAGACTGAGAACTGCAAGACACTGCCTACCTATGCCATCGACCCGAT	3
57	ATTCCTTAGTGCTCTGTCAATCCGGCAATAAGGAACGATTGACGAGCCACTAGCCCACTGTGACCACTAACG	3
58	ATTCCTTAGCTTAAAGACCGGTAACCAGATCGAAAACGCCGAATACGCTACTCACCAACTATCAGACGCGGT	3
59	ATTCCTCCCTACTCACACTAACAGACAGATCAAGCCCAAACGGCGCATAATGCCTGCCTTGCACAGTAGCCC	3
60	ATTCCTCAAGCTAGCCACAACAGAACTACGGCGAGTAGCTAGTGACACATGATCACACCGGAGAACATAAAG	3
61	ATTCCTAGCGGAAAGTACAAGCAATAATTGTGTAACACGCCACATGAGAGAAGCGCATACACAATAGATAAT	3
62	ATTCCTACACAAGCGGCCACAAGCGATATATGCTGCCACAAATCCGTAATTTGACAATCGAATGGAAAGAAC	3
63	ATTCCGTCATATAACTCCATTCCGCTCCTTCCAGAAGGACCGAAGTGGTCGATGCCCGAGGCTTTACCGCCC	3
64	ATTCCGGAACTCCTAAAGCATGTCTTACAAAATGTGCGACCACCAGGCCGCCGCATACACATGGAGACAAGT	3
65	ATTCCGGAAAATCAGCAAGCAATGTACGTCGCGGGGTGTACACCGATGTTGACACGATCGAACCCATTTCAC	3
66	ATTCCGCGGCCAACGTGTCATCTACTCCAATCAGTTAAACCGCACGCTGAAGTATAGATTACCCGCAGTCTA	3
67	ATTCCGCGCAAAACCCCACTCCGCAAAAACACACCTAAGTCAACGCCCTGAGCTCAACCAGCGAGTAGCAGG	3
68	ATTCCGCGAGGAACCATTCGATACAGATTGCCAAGGAAAAAAGTAAAGATTTTGCCAAATCCGGAGAAAGAG	3
69	ATTCCGCGACACTGAAACACCCTTCATAATATCAGTATACACGGTAAAGTAAATAATAACCCACCTCCAACG	3
70	ATTCCGACTAGACTCACCTGCCCGATACACTGTCCAGTATCCGTTACCATCGTTCTGAGATGACCTGCACCT	3
71	ATTCCGACCTCTGACAGTCGTAGCCCCTTGCTCACAGCAAACAGGGACAGGCTACGCTAATGCGTAGATTCT	3
72	ATTCCGAATCACGACCAACCTATGCTTACGTTTACCCGGACAGCGTCGATGCAATCGATGAATGGAGACCGG	3
73	ATTCCCTGTGCCATAGCCATGCATCTACCAGGAGGTGACATTCTGACGTCCGACTACCGGGGCAAATTCACT	3
74	ATTCCCGAGGTACCTCTACAAGAAGCTACGCGTCAGGAAACCGCCCCCTCCGAAATAACCTCAAATTGACGA	3
75	ATTCCCGACAGAACAGCTAGACCTCCGGGACTGCAATAATTGTTGCAGACGGCAACAAGAGCCATGCATAGC	3
76	ATTCCCCTACTAGCTTACGAAACGACGAGACGACAATAACGAGGGGTAATGTGCTAGCAAGATAGGGAGGGT	3
77	ATTCCCCGATACGGTGGATACATGCCAACAGGTACCAGCCGTGCTACCGGTCATCGTCAAACACAACCCATA	3
78	ATTCCCCCGCCGATTAGTCTACCCCAGCGCCGAAAAAGTTACCGCAATAAAAACCATCAATTAACCAAGGAC	3
79	ATTCCCCCCGGGGCCTTTTCTGACCCACCGAAACGCAAGGAAGTAACGCAAAGATACTGACGCATGAGGGAC	3
80	ATTCCCCACATCAAGCTCGACTTACCCGCAACACTGACAGGGCACCAAAGAGACCACCTTCATGTATGCCAG	3
81	ATTCCCATTTGACCCGACACAAAATAGATAAACCCCCAACCTACCGACCGGTCTCCGTCCTTTGAGGATTAA	3
82	ATTCCCATACAGCCCACATCCCCTTAAGTTGCGCACATCCGCCACAACCTATCGGATAGGTGCTTCAACCCC	3
83	ATTCCCACTCGCCCCCCCATTCCGAACAAGCACACTCTTCTCGATAAGAATCCGCCAACGAAACCTGTATTC	3
84	ATTCCCACGGTGCTTAACTGTAACCCCAGACCATCAAAACTACAACCGGCAAACAAATCTGTTTTCACTGCA	3
85	ATTCCCACAAGATACTGCGTAACGCGCAACGCAACATACGCATTCGGAAATGAGGTGACCCTAGGTCTTCAA	3
86	ATTCCCAAGCTTGATTCTTCACCCACAACGGTGCAGAATGGTCACAATTGAAGGACCGTAGGGAATTGCATA	3
87	ATTCCCAAGCGACCGATAGCCCACGCCTATTCCGACGAAACTACAGATCAGCGTCGCCGTGAAGGCATACCA	3
88	ATTCCCAAGCCACTTAAGATCACCGCGTTACCGCAATCACTATGCCAGAAAAGAGATAGCAGCGTACAGCCT	3
89	ATTCCCAACGCATAAAGAAGGGACACATAGCCCCGACTCACGACAAGTACGCATGCCTATGCTCCATACCCA	3
90	ATTCCCAACCTATCGTCGCCACCAGAACACACCAAAGATGTGATAGTACCTATGACAACTTATCAACCACAA	3
91	ATTCCCAACAAACACGTAGCCGTGCGAAACAGTCGGCCAAGGACTGTCATCCGCAACGAGCGAATCTCTCAC	3
92	ATTCCCAAAGCACCTCAGCCAAACACCGAATACAATACTATTCATGCACAGACGATAACGAATAAGGAAGGC	3
93	ATTCCATCCTAATATCCAACGTACCGTGACCATGAAAGGCACGCCGTTAAAGATATGCCATTGCAGCGGAGA	3
94	ATTCCATATGTGAAATAATTTGAAGCGGAACACTCAACTCTTCGTAAGCACTAGCCCTCCAAACGCTGGTGT	3
95	ATTCCATACTCCCACCCTAGTGCCACATTCTCCGAAGTCCAAAACTCGCAGTACTATCCCGGACCATTCGTT	3
96	ATTCCAGCAATAACTGTAAATGATACCTTACAAGGCCAAGGAGATACGGCCACCAACGCTACTTGTAGGACA	3
97	ATTCCACTTCCACACCCACGACCCTGGGTGTCTGCGTCAACACCCAGAAATACATTGCCTCTGTACTTCAAA	3
98	ATTCCACTCGAGTTACCACAAGATAACGCACCATATGAATAACTCCTGCAACCAACCGGGAAGCACGACAAC	3
99	ATTCCACATCGGCAATATACAACTCATTCCTAACTAGCCCACCTAGCCACCCGCGCTGAAACATCGATCCCG	3
100	ATTCCACACGCTCCTCCTAGCCTTTACGACGATGCCAAAAGGACCTCAACCACCGTTGAGGAGTCGGTCCGT	3
101	ATTCCAAGGCAACGCTAGCCTCAACTGAACGACCGGAATCGACGCATTTGCCACTCCCAGGCGCCACGAAGT	3
102	ATTCCAACCGCTAACTACACCTCCCCGCATCAGCTCACCCTCCGACCACTGGTGTAGGTAATAACCAGTTGA	3
103	ATTCCAAAAGGCGACAGAGCTCCTACCATAAACAAGTCTTCAATCGCACTCCGATCTCCAGACCGGGAGCCC	3
104	ATTCATTTGCCGTAGGGTCCGACGGTATTCTCCCCATACATCCCGACCGTACACGACTCACGGGCCAAAGGA	3
105	ATTCATTCACGCCTTCATAAAAATCTATCAGGAAACGAAAACGAACCGAGCTGGATTAGTATGCACTGCGTT	3
106	ATTCATGGGCGCAAGTATCAGAACAAGAGGCACTCGCTAAACTACCGCTAGCGCGAGCACTCCCCACCAATT	3
107	ATTCATCCTTGACTACGGAAACAACCGACTCCCGCGGTTACAACACGGGTTAGGTCAAAAACCATTAATCAG	3
108	ATTCATCCGCGATAGCAGCCCAAGCCGAACAAGGGACTGTATAATCCACTTGACTGTAAAATAACCCCATCT	3
109	ATTCATCCCAAGGCGCAGGCGGCCCGAGCAAACCGTTCTCACCCGAGAGTCGCACAGGGTCACCAGCTGCCA	3
110	ATTCATATGCGCAAGACTTCATCCGTTTGCGGCGCTTACTACTCACCCCCCGCGAACCTTCGAGAAGCGAAC	3
111	ATTCATAGCTATCGACTGAGAATAGGGTTTACTGGATTTAGACTCGAGCCATAATCCGACAGGAAAGCCCCA	3
112	ATTCATACACCACGTGGAGTATGACATACTCACTAAACATCCATGCCACACCATAAGTCGTTCCTCTCCCTT	3
113	ATTCAGGCCGCCGCCCGAAGCGACAAGCCTCCGTGATATACGAGGACTACTACCCTGAGACACCCGAAAGGG	3
114	ATTCAGCCGTAGCTCTAATGCCCTGGGCACACACTTCATTTCTGCGGCATAGCCCATTCAGCGGACCAGCAA	3
115	ATTCAGCACACGAGGTCTCGAAAAGCGATCCACCATCACCTCTATAGCGTGCCCTCCCGTCCTTGTAATTGC	3
116	ATTCACGGCAGAGACCGAACAATCACCATGATACAGCCTGCTCGAGACTACAGGCATTTACATGCACCTAGT	3
117	ATTCACGCACGCTATGCAAAAACCAGTCTAACTAGCCTAACCCGCGTGCGTCCAAAGTTCTAAAAGCCCGAG	3
118	ATTCACGCACACGCTCCGATGCTCAGGCCTAAAGCACAGCTTTAGATGCCCACGGAAAGCGAAACAACGTCG	3
119	ATTCACGATCACGTCCTAATGCAAACACAACCACAACCCCTGAACGGAAACTGAGAATATTACTATTACATC	3
120	ATTCACGAGAAGCGAGACACCTACCGAAAGTACCCGCCGCGTACTGATTTTGAAATAGATACGTTCCCTACA	3
121	ATTCACCGGCGCCAGATCGTACCCCGCCAATTTCAAGCGGTTTACGAGACGCCGAGTACGTACAGAAGGAAC	3
122	ATTCACCCGCAACCAACGTTGAGACAACCTGCACACTCGAGGTTCCTGGGGAACAGAACCCAGGCCGGCACC	3
123	ATTCACCCCGTACGTTACGCAAACATCAGCCACTAGGCGCGATATAGAAACGCCCTACCCCTGATGCTATAC	3
124	ATTCACCCCACCTTGCACCCGTGACCGAAACTGCAAGGATACCTACCATCCCCAAGTCCGTTTTGGTCGACA	3
125	ATTCACCCAGAGAAAGCCATACACCACGGTAGCAATACACCCGGAACAATTTCATGTGTCGTACATAGACCC	3
126	ATTCACACTACGCCTCTTGGATAGCTCCCTTCTACTGTAGTAAAGGAGAACGAGCGCCAAACGGTGCCTATG	3
127	ATTCACAAAGGACCAACGACTTCACCTACTAGCAACCCAAAACTCAAAAGCCCGCCCCCCATCCTACCAACA	3
128	ATTCACAAAAGATTGCGGGATCCCCCGAACGCTTACTGCCTGCGATAAAGCTTTGACCACGGACGGCTCACC	3
129	ATTCAAGTAAGACTAACGAAACCGACTATTAAACAACCCCGACCATCGCGACACATTATGTACCGCAGGCCC	3
130	ATTCAAGGATACAAAACCAACGCCCAGACAAAGCGTACCAACACCAATCGCCCCACAAGGACGTACATTGTA	3
131	ATTCAAGCTAAACTAAGGCCTACTGGAGACGACGTACTTCAGTTTACGCAATGATTCACGCATTTCACTGCA	3
132	ATTCAAGCCGACCCGAAGGCTGCGATTCTCCCCAAACTACTTTAATCTTCCGGCGAGATTCAAGGCACTTCT	3
133	ATTCAAGAATGGATAACAAGATACAATTGTATCGTCAGCTCCAGCACTCAGGATCACGCCATTTCCCAACGC	3
134	ATTCAACTGGCCAGTCCCTGCGAGCTGAATTTTCTTAAGACATTGAGCGTTTTACCTTTCATTGATAAATCC	3
135	ATTCAACGGTCCCCGGAAGCTTTCTTGCTGTGCCCGATGCAGAACAGTCTATCAGTGCCGTGGCCGGTTCAC	3
136	ATTCAACCCGTATGCCCTGCCCTGCACAATAACTATTTGCTTGCGTTCTGATCTTGTACATGACGTTACCAC	3
137	ATTCAACCAACAGAAGTGCCTTCACCCAACCGCGGGATGATTACCAACGAAGTAACCTCCGACGCAAAATCA	3
138	ATTCAACAGCTTCTCACACAAAAGGGACAGTCATCATGATCCCCGGGTATTGACGTCTTGACCTGACCACGC	3
139	ATTCAACAGATCCCCACGCTAACCCGAGGTGACCGGAGCCACACCGGCCCCGACTGAGCAACCGAAGCTCAA	3
140	ATTCAACACCATCCCATCTGAGCGTCTGCAAGTTTGAAATAATCACCGGCTTGATGACACCATTTCCATATA	3
141	ATTCAAAGCTCCGGCATTGCCACAGCTCTGTGGCAACAGTGTCCCTCCCCTCATCTCCCGACTAGCCTGTTG	3
142	ATTCAAAGACTAAGTAATGCCAGTCTGCTCTCCCTAGATGAGAGTGTATGCCCACGAACTGACCACGACTTG	3
143	ATTCAAAATAATAGTCGGTATCGTCATCACAAATATTACCACCGGATACCAAAGCCCAAGCCCATGTAGTTA	3
144	ATTCAAAAGCAATTCCCTAGCAATGATTATAAAATCCCAATTTCAGCCGGTCGACGATGAAAAGAAATTGAT	3
145	ATTAGCACTCGTACCAAGTCTTAGTATCTATCGCGCATGTAACGTATCATCACGCAAAGACTACCTACCCGG	3
146	ATTAACCCCCAACGACGGCCATCCGCCCATGTTCTCGGACACCCACACAAGCCCCCAGGGTGCTGGACTTTC	3
147	ATACGCAGCACGACCCGAAACCGTGACCTCCCAATGCAGAACTGTGCGCCACCGTTAATCTACCCTAACAGA	3
148	TTTCTTTACATCCCACATGCCTAATCCGAGAAATCCCGAACCAGTCCATTGACCCGCATCGAACGAATGAGA	2
149	TTTCTCGAGGCACGTCAAAGACAGACTAATCAGGGCGCCGCGGAACGTGAGGCATCACAAATGCAGCAGCCC	2
150	TTTCTCGAACGACATAGGCTCCTCATGCTACGCGCACCTGCACCGCTCTTAGAAGTTTTTTCACTGCAGACT	2
151	TTTCTCGAACACGCCTTGGCCGAGAATCAAGCTGCTCTTACGTCACCGACCCCACGTCTAGAATGGGTATCC	2
152	TTTCTACATACTAGATATATCTAACCGCTTGTAAATCAAATGACGTCTGGCAAAGGCGCACATATTATTGTT	2
153	TTTCGTACTGAGGCGAACTCAATGGACAAGTGATCATTACGCAGTTCCCGCACCCGAGAGTTAACAAAACGA	2
154	TTTCCTTAAACACCTATTCATACCACGTACGCAAAACTAGTCCGCAGTTGTCGTGCAACCACTTCAACCCAC	2
155	TTTCCACGTGCCAACTAACCACGGGCACTCACCTCAAGCAAATCCAGTGCTAGCACCGCCCACAACATTGCA	2
156	TTTCACGAAAATCCAAAACCAGCTCCGCTCCCATGGCAGACCATCCGACGGATCTAACACCAGCAACCATTG	2
157	TTTCACCAAATTAACACCAATTGCGCTCGGCAACCACCTTTCAGGTGGACGATATCCCCTAGTGCCGAGCAC	2
158	TTTCACACAGTTCAAAACGGGCTGGACAACGGGATCGTGCCCGTTTATGCCCAGTGTCTAGGTCCGAAATAG	2
159	TTTCACAAGGAGCCAATGCCCAGACAGGATAACAGCCATAACCAGTCGAGAGCTATTGTGCTCGCAAAGCTT	2
160	TTTCAACATTGACCGCACTGTTGCATAGGGTAGAGAGGTGTAACCTCGAGAAGCGTAACTCCGGCCACCCCG	2
161	TTTAAGCAGCGTTGTAAAGCACTAAAGAACGAGACAAGGAGCTCTTTACAACTCTAACGCCGCCTTCACTGC	2
162	TTCTTTGTCACAGTCACGAGCTAACATGAATATGCCACCAGGGACAATTAAGCCAGTTAGTACCGAGACGAT	2
163	TTCTTTATATCAAATCCCCACACCTCGCGAATAAAGGACCATCAAGCCAGATATGAGCTACAACGCCAGTTC	2
164	TTCTTGTCTATCCCCTCCCATACTTCGAAGACTGATTGACCAGAAGATATGGGACCTAATCGGGTATCTTCA	2
165	TTCTTGGCCCGAGCCGATTGAACAGGTGGCTTCGTCTAACAGTCGCCTCCAAAATTCGCTCAGAATGTTCAC	2
166	TTCTTCGCACCAAAGTATACGTCATAGACCGTGCGGTCAGTTGAGCAGGCAGCGACGCAAATACTAGCCCAG	2
167	TTCTTCCGTCGTAGAATAAGGCCCAGCACTACGATTCCCGCAATCCAACGTACAGTTTACAAGCAGAATGTT	2
168	TTCTTCCGATCGCACCATGGCCAAATCAACTCACCTCCTGTCAGCGACGCCAAGATATCCCAACTTAATAAA	2
169	TTCTTACACTGACAACTCGCATGACCGTATGTGATCGCACACTGCATCGCATACCTTCCAACAGGGAATCGA	2
170	TTCTGCCCCCATGCACTATGAAACTCTGCTCACTATATCGATAGCCACAGAAGCCAAAGCTTGTTGGGATTT	2
171	TTCTGCCATAGCACCAGTATAGTCTAGTCCAACGCAATCGGAATACCCATGCCAAACTTGATCCCCTATACA	2
172	TTCTGCAAGCTGTGCACCTCGATAGAGACACTAAAGTTTAGCGCGGAGTGCCCCCACACTCCAGACTCGAAA	2
173	TTCTGAGATATGGTTTGATACTTAACCCATTTATGACACCTCAACCAGGTAGAACGAGCCAAGCGGGAATCC	2
174	TTCTGAAACGCATCTTTACTTCCAATATTCCTTCTCCTCGCAGAGCCCGAGCTGCTACACTATCGAAACTGT	2
175	TTCTCCCAAAACCGCGAGGAAACGCTGTGGGAATAAACTAAGTTAAATGACTATTACGAAAAGACCACAAGA	2
176	TTCTCATACACGCACAACCGCGACCCCCCAGTCAACGCCATTAAACCCGCTGACTTGCAGTAGAGGCTCAGC	2
177	TTCTCACGAACCCAATCGCTATCCTGAGTCATGCCTCGTTTAACATCAGGTATACCTTCGATAGCCAGCCAT	2
178	TTCTCACAAAAATCCTACACTCCAAGAGTTTACGCAGGCATCCTGCGCACACCCTCACGGACACCACAAAGC	2
179	TTCTCAACATAAAAGGCATCGCCCTAATACCCTTCTATAGCTGGAGAGCAAATTAGTGTCTGTAGAAGTAAA	2
180	TTCTATCAATCAACGCTCATATGTAAACGTGCCCTTCTCATTGAACCCCGTAACAGAAGTAGGCACTCGACC	2
181	TTCTAGATGATCATCGCGAGGCCCGCTCGTGTCGTCCACACATACCTCAAAGGTACTTGCGACTTGCAACCG	2
182	TTCTAGAGGACGATTGTACAGCCCTCGGGACCATGAATAGCCGCAACGTCGTTAGATACGGCACATAACCCC	2
183	TTCTAGACCAATAGCGCGTGAAGGTCACACCGGCAAAGTAACGATTTGCTGGACGGCAAGACCTCGCACTAC	2
184	TTCTACCTCCTGACTCGGAGATACGGGACCTTCCGACCCACAAGGACCGAAGCCAACGGTGCAGCGAGCGCA	2
185	TTCTACAACAGCGATCACTATCTGTATCCGATACCCATCACATGGTACATCAATGGCTACATGATAAACATT	2
186	TTCTAATTATCACTTTAAAAATCCTCCAGCCCCCGTTGCCAACCCTTTCCGCAACGGCCATGATAAGACCCC	2
187	TTCTAAAAACAAATTGTTGTTCGATTGCCGCCCCCTCTCGCGGGACCTCGGATTCTTCCAAGCACCCAAGAC	2
188	TTCGTTGTGGCACCCCACTCCGGGATTCTAAAGGGAAACTGCGTGAGGCCCCGCTGCGTGTTCCCCCCGTCT	2
189	TTCGTTCGTGGATCCTGAGGAAATCAGATTCACACTCAAGTGAAGTTATACAATCTTGGCTTCCTCGATTCC	2
190	TTCGTTCCACGGTCCCGACATTGCAGAACGCACCTGCTGAGAGCGCTTACAAACCTAGCTCAAACAAACACC	2
191	TTCGTCCTTTGGCATCCAAGTTGCGATGACGTAAGAGCGTGGAAAAAATATGAAGCAGTCCGAACCTCTTCA	2
192	TTCGTCAAACTGATAGAGCTCGTCAGGGACAAACCCTTCAACTCACGGGCACAGATCGATCGTCCCAGTGGG	2
193	TTCGTAGACCCTTCGCCACACAAAATCATCTGTTTGAAAAGTCGCCCCTAACCTAGGATCAACACAGCCTTT	2
194	TTCGTACGAACAGAAACCTAAGCCCCACATCTCACGTGGGTAGCGGTCAGATTTACCACCGGATCTGCTGAT	2
195	TTCGTACCAACACTATTCAAATTTCGTTACGGGACTCATTATCCCTCAAGAGGGCAAGCCACGGAAAATGCC	2
196	TTCGTACACTGAACTCCCGCCGTTGAGTGAGTATCCAACGACCGTGTTCAGCAACCCGGCTCCAAACCAAAC	2
197	TTCGTAAACCTGTTGGCGGCGGATGAATACTCTAAGCCACAGCCGCCTGCCTATATTGGATCCAACGTCACC	2
198	TTCGGGAACAGCCGCTCCAATCCGCAGGTGATTGGCCCACTATGGACAGTATTTTCGTTCGAGGTAAACATG	2
199	TTCGGCCACCGTAAACCCCGTGATAGGAGAGGCACGGCCTGCACACGTGGACGAGCCGTAGAACCATACCA	2
200	TTCGGCAACGCACCACCCATTTTGCCTTAAGGTGTGATCCCGAACTTGAGATAATGCACGGCGCACATATCT	2
201	TTCGGAAGTGCACTGTACATTCCGTGAGACGCTCGCCCCCCTACTAAACGGACCAAAGGGGTTAACCCGGAC	2
202	TTCGGAACTCCTACCTGTGATTTCGAAGCACTTTGTGGGTCGACATTACATTAGTTAATGCGCCCTTTTCGT	2
203	TTCGGAACACGCTGACTGCCCAGCGGGAGGGACGCTAAGCACTTTCGTGTGCGCGCATACGTTTCGCAGCTT	2
204	TTCGCTTGCAACCCGCCATCGGGGCCATGCAGTTTAGCACTTGGTCTCTGAAACGGTACGCGTAATTGTGGA	2
205	TTCGCTGCATGACTGAAATCCCAGTGAGTGAGCCAGACGTCATAATGCGGAGGATTAGACCGCTATCATCCT	2
206	TTCGCTGATGTGAGGTTCCTGCCAAATTTGCACCGCCATACAATCGGCCATGACACTAACGTAGCTTCTGTT	2
207	TTCGCTCAAAGCCGACTTAAGCTGAACCGCATCCTACACGGCTGGCTTTACTGAATCGTGCCAGCCAAGGAT	2
208	TTCGCGGAAAGAGCAGTCGTCGCACACAAGCTCACTCCGCGATGCGACCGCATTCCAGGACATATAAATTAT	2
209	TTCGCGATAACCGGGCGAGCCCTCCATCATCAATCCCGTTTGCGAGCACTTCGTATTTACAAACCCGCATTT	2
210	TTCGCGACTCCTCCGCTACACTCTGATAATGAGGGAATTTAACCACTGCAGATTACGGCAACAGACATATGG	2
211	TTCGCCATCGGGTACGACAGGCCGCGTACCTATACTCATGCAAAAGCGTGGCCGGATATCTGTCTACAACAG	2
212	TTCGCACAATACCAAGCAGACCCTGAAAGAAGTTAGTCAAAGTCGTGTAAATGCACACCGCAGCTCCCGACT	2
213	TTCGCAAAAACACCATGCTTAAACGGCAACACGTCCTAACGCCAAGCGCCTTGGAGCATGCTGCAGAGCCAT	2
214	TTCGATTCGACATAACTCTGACGAATGGTCTACGCTACACGCTTACAGGCCGAAACCCGCTCTCGTCACTTC	2
215	TTCGATCAGCAACCGAACACGAAAACGAACGGTCTATAACAAACCTATCCCGCGCAACCGCGCGCAGAATCC	2
216	TTCGACTCCACAGAAAGAAAACAGCAAAAAGCGCCTCTCCGGCGGCGCCACGAGCTAGAATAAGTGAAAGGT	2
217	TTCGACGTTATGAACCCCATGACCATACCCCCCCCACTCTCCTTACGAAAACAAATAATCAACAGCACTAGC	2
218	TTCGACCCTCCTGGATCCCAAGAACTTCGCGTAAAGTAGTGCATTTTCCCGCGTTACATTAAAGCCAAAAAG	2
219	TTCCTGGCCCCAGACTTGCCGAGGTGTCAGCCGGCCCGACGAAACACAAGCTAGACCGCATTCAACACATTG	2
220	TTCCTGCGTAAAGGACGCAACCGACCTAAAGTAACAAACACACACGCGCGCGAAAGCATGAACGTCACCATG	2
221	TTCCTGCAGACTCCCAAGGCAGGTACACTCGACGTTGAACCGTTGTCATGCAGTCCGATCAGGAAACGCTCC	2
222	TTCCTGAGCCGACACGCAATAGCGATGGTAAGCGCGCCCAATAGCGTGCGCTTAAATATTTGGCAAAGGGCT	2
223	TTCCTCTGCCAGGAATGTACGTACGGCGCGTAACCAAACATGTTACACCAGCCGTCTGCCCCGGCAGATAAC	2
224	TTCCTCACGAATAACAGTACGCCTGTATCACCACAGCGCTGTTCCCTACATCGCCAAAACACAAATCACACA	2
225	TTCCTATTCGCGAGCTAACCTCAGAGCATATCGTCGTATTACTACTAATCCAATGTTGGAACATCCAACACC	2
226	TTCCTATCCCAACGAGCAATTGCAACCACGCGCCGTCCTTAGCACTGGACTGTAAAAGCTACGAAACGACGC	2
227	TTCCTAGTGGGCAGAGGTCTAGGCCAGCAACCATGTAAGACGCTGACATTTCAAGCCACTACCCCCTAGCCC	2
228	TTCCTACCCGAGCGTCAAGGGATTCCAGACCCGTGCCGCCCGTCATAAAGCAGTTCCCCTGCTAATGCGACA	2
229	TTCCTAACTGACCACCGAACACGTAGACCTCGCGTGGATCCTCAAGCAGCCTCCCAAGTCCCTGACAAGCCT	2
230	TTCCGTAAAGCAAAAATCTAACCACTCTTCTAAACCGCACCCAACATGATGCAATCAATGGCCGAGACCCCT	2
231	TTCCGGCAAGCCGTTCAGAATGCGCCCGCACAGCGGATAAATCAAGTAGACACCTAAAAGCGAAACGCATCC	2
232	TTCCGGACCGCAAATCCGCAGCGCACAGGCCACGATGTATAGATTTAAAGCCAAATCGAGGCTAACAACAGG	2
233	TTCCGGACACGCGCCTCCAGCGTGCCGTATGAACTGTGTAACCAAGGTAGCCACCTAGAAAATGACAACCCA	2
234	TTCCGCTAGAATGCTACCTACTCCTCTATTGAGGAAACCCTCGCCACCTGTAGGAAAAACGACGATGACCTC	2
235	TTCCGCCCATATTGTTATTATTACGCCACATGCGAACCCACTTCCAATTCGGTGGAATTATCGCGAGTATAT	2
236	TTCCGCATCCTATGCCAGTAAACCAACAAAACGATGCCTGTCTGTATAGAATACCACAGGCGTCGACAACT	2
237	TTCCGCACACGATCCCAGCATAACCTAGCTATCCCCACAGGAAACGAGCCGGAGCAAAGCGAACCTCCATCG	2
238	TTCCGATTAGATGACATCATTCCTACGCCTAGGACTCGAGAGTAGGGCGCAGGAAAACTCACAAGTTGACCA	2
239	TTCCGAGAAAACCCTCCCATGGAGCGCGCCCTCGCTGCAACCCCGTTTACCATAGAGTCCCCGCTGAGATGT	2
240	TTCCGAAGAATAATCAACGTCTACGCATTCCGAACTCAGCGTAGAAAGGTTAATCAACAGACAAAGCAGTAG	2
241	TTCCGAACTTTCACATGCGTTAACAAGGATACTCTGGAGTAGGATAGCAGCAAACAAAGTAAGCTTGAATTA	2
242	TTCCGAACCAACCGGACAATAATGCAATACACACACTGCAAATAGTGCTATTCCGATTTCAAGACCTAAGAT	2
243	TTCCCTTCTCCGTGACGCGTGCGTCGTTAATGCATCTGAGCGCGAGACGGGCTAGATATGAATTCACTGCAG	2
244	TTCCCTTCCTCGATTCGTATCGACGGAGAGGACAAAGCAGCCCCCGTCACACCACCCAGCCAGCGCCGTACG	2
245	TTCCCTGTACTGGGACCTCCTCTACAAAGACGAATGACTGGGGCCGTGACGATGACACCGATACAGCCCCAC	2
246	TTCCCTGCGGCCTAGCACGCCCTACATGTAGGGCACCGACGTAGTACTAACCCGATAATATCTTAACAGTTT	2
247	TTCCCTCGCGTTCGAACGTACTATAAAGAAAATATAGAACCGCAAGGCTATCTCACAAACTGTGTGCAAACA	2
248	TTCCCTACCGGGATACGAGTTACTCATATTATCCACCGCCCAAACCTGTCGACCGCAAAGCCACATTACACC	2
249	TTCCCTACCACGATTACCCGCCTCACAGCGGCACCGGAGACGATCACAACAGCAGAAGCCACCGTCCAAGCC	2
250	TTCCCTAACGCGCACACCCTAGGGTGTTGCTTAAAAACTAGGCACCAACATCCAACATATATCAACCTTTGT	2
251	TTCCCTAAAGCAACCCTCAGGTATCCTCAAACTAGGTCCATTAACTCAACCTAGTCTTCCCAGATTCACTGC	2
252	TTCCCGTAACTTGGCACCGACAACTGCCTCGTAAGACGAACCGCTGTCAAATGTAATACTGACTCGCCCGAT	2
253	TTCCCGCCTTGCTATCTACACCAGATCTCCGTCACTTCACATGATATGCCATATCGCCACTATCCCCTGGGC	2
254	TTCCCGATCGGCGTCCCACGCAACGAATCAGAAAAGGAGTTTCTACTGAGTTGCCTTGTGCCTTCACTGCAG	2
255	TTCCCCGGGAAAACCAGAGCGCCACCAGCATATATACGGTCATTCAGGGGATCAGTGACAGAATGTACTGCT	2
256	TTCCCCCCTCAACAGGAGCTGTCGTATACCACGGATATAGAGTGGAGGCACCACGCACAACCTGACGTCAGG	2
257	TTCCCCATAGGCCGTACCAGCCGTTTCTAAGATCACAGCACTTCGATGTTGCTAGACGTAAGGCACGTACTA	2
258	TTCCCATAGAAACCACAGATGCCTCGGGACATCAGACGAACCTCGCATCATCGTCTGCAGATAGCTAGGACT	2
259	TTCCCAGAAGGGGCCATACGTCTCCGCGGGAGCCTGCAACTAGCAGGTCATCAAGTATACAAAACCATATAG	2
260	TTCCCACCTAAAAGATCCACCGCACAAGTCCCTAAGGTGCTCCGAGTACGCGTATAGAGCAGGCGCCAATAG	2
261	TTCCCACCAGCAACAACAATGTTGAATAGCGCCTCAGCATCAGGACACACAACCAACTTTCAAAGTCTTGAC	2
262	TTCCCAATCCTGAAGTTACCTTGGGCCACAATGATGATGGTCGAGGAAGCACACGTACTACCCGCAAACATT	2
263	TTCCATTGGCAAGCCCCGTTGTCCCTCCGGAGGGAAATGCGAGGACCACCTACCACCGCCCCTCACTTGACG	2
264	TTCCATTGCCGTGTACCATGCCTTGGGATGAGGAACACGTATACAGCGCCTCCATTCGGGCGATCGTAGATG	2
265	TTCCAGGACCTCATTGCATAAAAAATACCCCCCCTAAACACTACGCCCCGTGTAACCAGAGAGCACTCAGCA	2
266	TTCCAGCTCCATACGCTGCAACGCGCGCCCGTAGTGGGCCCTTATGCACAGCGACGCTGCCCGCGCCCACTT	2
267	TTCCAGCCTTATACTCCCCACGCCTAGCGTCACCCCACATCCGCACACAGCCTAGAAACCCGAGATTACCGC	2
268	TTCCACTTCACTACCCGTCACCCTCCTCGCCACGGTAGCGGCATTTTACTACTTAGCGTAACTAGCAAATCT	2
269	TTCCACTTCACATCGATGGCGCGCGTTGTGCACCCAAGCTAACGGAGTGAGACAGCGTCATCTTCAAACACT	2
270	TTCCACTGCACCTGCCCCTCCCAAAACGGCCAGCATTTCGCGGAAGACCGCGCTAGCCGGAGTTAAAGTGGA	2
271	TTCCACTCGCCCTCCTCGCGTACCCACCGTAATCTCCCATACGACCCCCATAACCACGCTCTCAAAAGTCTA	2
272	TTCCACTACCATTTTGACCCATCCGAGCCCCGCAAATACAACCTAGACCAACCACAACCCACAAGACTAACA	2
273	TTCCACGATACCGGTCCCACAATCCTATTTGCAGCCGATATGATACTTGTAGAAGGACGACCCAAGGGGGCA	2
274	TTCCACCCATACGACCACATCGCTTCGGAACTGAAAGGCACTCGGCACAAATATAGCAACCAGCCGTAGTA	2
275	TTCCACCATGCCAGAATCATCTTAGCACCACCGCTCAGTGCCTATGAGTAGGTACATGGGCGTGCGCGGTAC	2
276	TTCCACCAGCATCGCACGATCAAAAAAAGCCGGCGGGTAAGATGTTGGATGTACAACTGAAATGAACGTTCC	2
277	TTCCACATGATCAAGCGCCTAACAACGCGATGAGTTCGGAAACACCGGTTTCACACTCACCACCGAATCGCG	2
278	TTCCACACCCCGTACTGGGTCCAGGACCGTCTCCGTCACCGTTGTACCCCCGAACAAATAACTCTCGTTCAC	2
279	TTCCAATTCCAATCCGGTTGATCTTTCCGTACCCTACCCGCTACGGACTACATACCGTGCCAGCCACACGGC	2
280	TTCCAATGGTCTCTTGAACCTGCACCTACATTGTGGTAGCCCCCTGTACCACAATGAGTAGTGAAACCCTTT	2
281	TTCCAAGCCCCCCATCACTATGACAGGTTCGACGAAGAATTACAGACAACCCCTGATAACCACCAACATCAG	2
282	TTCCAAGCCAGCCATGCAAATACTCAAAAACTCACCCTCGTAAATAGATCCATCCCGAGCCGCTACAGAAAA	2
283	TTCCAAAGGTGTTTCTACCTCGAAACCGAGATGGAGTTTCGAAGGCGAAAAGCTTTACTCCAGGAGCCATGA	2
284	TTCCAAAGGCATCCCACGCGACATGACCCTTCCGCAACCCGCTTAGGCTTACCGGAAGAATATTTAGCCATA	2
285	TTCCAAACACTGAGATTTACGACGTCCAACAAACCCCCAGCTACCACCGATGAAGGGGCGCCAGCTTATGAA	2
286	TTCATCTACCCCTGCAATACCAAGAGCACTAGAATCACACCAACTGCACTCTAATCGCTACACCTATCGGAG	2
287	TTCATCGTCCCAGAAAAGTTAACGTGCTTAGACACGCAACTTCCCCCTAAAACCCATGCTACCAATTCATGC	2
288	TTCATCGACCCATGTGGGCCCATCTCAACACAGGAGCACTGACCTGAGACACCCTGGTCACACTCCACCACT	2
289	TTCATCCGCCCAGTCACAAAACGCTCTTAGGGATTAAAAAATAACTAATACCAGTGCTGAGACTAATACGCA	2
290	TTCATCCATTCACCTGAATATAACTGCACGGACTTAGACAAACCGCACCACTCCCCCAACCAACTATTGCTT	2
291	TTCATCCACCATCGGACCCGATCTCAAAGCTCCAGCTCTACGTGCGTTTGTGACCAATCAACCTCAAACACC	2
292	TTCATATTCTCCCCACTACAGAAAAAGCAAGACGACGGGCCGCAGGAAACATCCTCTGCTGCCGCCCCTTGC	2
293	TTCATAACCCGAGAATCACCGGTCACATCCCTGAGTCCCTGGCCACAAACAGGTTAAGTACGAAATGAGCTG	2
294	TTCAGTTGATTAGGCTCTCAATCCGAAAAAACCATAATCGGATGACTACTTAGAAGTTCGAACATTCAAGCC	2
295	TTCAGTTAGACCTGGCCCTGTAGCTCCACCGACCGCGCTGAACGCGCTGCCCGTCAAACCCCGAATCTGAAT	2
296	TTCAGTCTGTAAGCCCCGCCCAAGTTCAGTCGTACACCACCACACCTGCGTCAAGGGACTGAAACTTCCAAG	2
297	TTCAGGCTATCACATATACACGCCAGTCTCACAGTGTTCATGACACTCATGTAAAAAGCAAACCTCAATAAA	2
298	TTCAGCGACTAGAAATCGCAACACGACTCACCAAGACATGCAAAAAAGCATAGCAGACAAGCCCCCCACCCG	2
299	TTCAGCCACCCGTTCAACGCCCCTCAGATGCATCGGCCGCCAAGTCACACAGCACTCTAGTGGGTCCCCCAC	2
300	TTCAGCCACCACGACAGAGACTACTCTGAAACGCACCACAATGCGAAATACACAGCTGGCCTGTGTCAGAGC	2
301	TTCAGCACGTGAACGCTAGCCTTTCGACGGCAGAATGGCTATCCAGCATATCTAGAGCGAGAACAAGCTAAT	2
302	TTCAGCACCAATGTCCCCTAGGGACTACCGGAGGACGCGCTCTCGTACCCCCTAATCCACTGCAGGAATTTG	2
303	TTCAGATTAAGAATTTGGTCAACAGCGAGACCACATTCCAATCCAACACGCCCAGCCCCAAGTCCAAATACA	2
304	TTCAGATCCAAGCAGTCCCTGTGCTTAATGTCTTGACTATCTAGAACCATGAATCTTAGACGCACCATTCTA	2
305	TTCAGAAACTACTCGCTGAGACAGCGAGCAAGCCCGACCTAATCGGACAACGCCCCATTGACGCAAGAAGTC	2
306	TTCACTGAGAAACCTTAGCCCTCGCTAGTAGGCGAAGCCTACCAAACAAACAATACTGCGTCACTAGACACC	2
307	TTCACTCAACCATCCGAAAGGTAACCCAAAGTTCTAACTACTCCGTCGAACTATTAAACACCACCATGCAAG	2
308	TTCACGGGCCCGTACCAATCCCCAATTGCCGTCCGTGGCAACGCGACGGAACCAATAGGATTGATCATAAAC	2
309	TTCACGAGCCTTTTGGTAGCTTACGCTCCAACCCGTCATTCCCCCCATAACCCAGCCCGCAGAACGATGACT	2
310	TTCACCGCCCTGCACGCGACACGTCTAAGTCATCAGGACGCAAAGTCCACAGTCCAGTGCCCAATCGTGTAC	2
311	TTCACCCCACTCTAGGCCCAACGCCACCGTAGGCACGCTGATGTCGGGCAAGTTGAGGTACGCCCACAAGCC	2
312	TTCACCCATGACCATGGACATGGATTCCTACAGCGTCCTTTAAACGGCAGCCGAGCCCGTATGGGTACGCAC	2
313	TTCACCCAGACCAAACGCCAAACTCTTTAAACTGAAGCAGCAACTGAAATTAGAGCCATGAAGTCGAAATTT	2
314	TTCACCAATCGATACCCCTAGCAGCCTGGTGACGGATAGCACCACAGGTTAACAACCTTTCGCTCTACTACC	2
315	TTCACATTCGGCCGTCAATCTCCCGAATGCCAGGCACGCCTTTATAGAAGGAACATGTGAGATCCCTCTCCC	2
316	TTCACATAGGACCCCTTCTAATATACCTCCATCTCGACGAACACCAACATGGAGTCCATCGGTGTGTAATCT	2
317	TTCACAGCCCAAACGCCGCACGCACGCGAAGTTCTCCAGCCCGGCCCATATCATACGGCTAGCTGGTAGGCA	2
318	TTCACACCCGAGTAAAATATTACTACGGACCCACTTACAACTGACCATCGATCACGTTCTAAGCGCCTTCCA	2
319	TTCACAAGAACTGCACACTCCAACTAACGGGGTAAGACTCGCGCCTAGCACCCTAATAGAGAAGAACACTAA	2
320	TTCAATGAACGCCTATGGTAAGACCCAGGCCATGGTTACCACCGCGGTACCAAGATAGGTTCGCGTGTAGAC	2
321	TTCAATATCCCACAAGGCCCGTTCCTCAACCCGACCGGGTAACTACACAAATAAACCCTGCCAAACCTGACG	2
322	TTCAAGATACTATGAAGTCGCCCGGCGCCGTGAGAGCTGATGGATCCCAACCAGACATTGGACTAATAAGAC	2
323	TTCAAGAAGATCGACGCCTAACCATCGCCTAAGTCTGGCGTTACGCACCATTTTACTGCACTACCTTAGAAC	2
324	TTCAACGCCACACCCTAAAGTGTCTCTAGAGGCATTGACTGCGATACACAGCCCCCAACCTCTCACGAGGGA	2
325	TTCAACGAACCCAGCACTCGATCGTCGATCATCACCAAAAGGCAGAGAGGTGACCACACCAGGGCGGGACAA	2
326	TTCAACCTCCGGGCCAGGGCTCACAAGCTAACGGCCCAGAACTTGCGGACTCTAAGAGCCGCATTAAAGATA	2
327	TTCAACATAATTCCCGGAAGACCTCATCCAGGAGACATCGATGTCCAATGCCTGTCACTGATACCGCGCCCT	2
328	TTCAACAGTCCAAATAATCGGTGCGCCATCACGTCCACCCCTTTTCACGCGCCGTGTTGGGCCACCCCCGCC	2
329	TTCAACAGCGTGCCCTTGGCCCGCAACCGAGTAGCTCTCTAATTAGACATCCGAGCCCTCCATTAAAACATC	2
330	TTCAACACCGGCCATAACCCTATAGCACCATGGCCATAAAACGTAAACGAATAGATGAGGATTGCCTCCTTC	2
331	TTCAAATGAGCCATTACACCGAAGATAAACCGACTGCCCGGAGTAATCTGCACAAATAAAAGTTCTACACTG	2
332	TTCAAAGCCATGGTCAACCAACTCAGGGCACTCTCTCCTGCTTCGGTAGGAATAACGACTGAAGCGTAGATT	2
333	TTCAAAAAATCCGCGCCTCCGTACCTAGGCCATATATCGCAAGTTTAACGCAAGGTGCATACCCTGTATATG	2
334	TGCCGAGGGCAGAACCCTAAGGTCGGGCCAGCCGGTTCGCGCGAAACCCAGACCATGCCCTAGATGTGTTCA	2
335	TCTTCGCCCGCAATCTACCCCTGTAGGTTCCCAGTTACAGATTATCAAACGTATACCACGAAGAAAACTATT	2
336	TCTTAGTCTCCCTATATGAAGAGAAACAAATGCCCAACACATGAGCGAGTATCCCTCTCTATGCACGGCACT	2
337	TCTGGTCCCGAAGAGCAGGCCTACTCTAAAAGCACCACGACACGCATTCTGGACGTCCTAAGGGATCTTCAC	2
338	TCGTGACGGCTGCGTACTGCCGAAGCAGTCAACCTGCACCGTCCGAAGCGACGTACCTCGACGTGGGGCCTT	2
339	TCGTACACAAGCGGTAGCGCCGCACCATCGGCCCGAACGACCATAGAAATTAATGCATGCAAGGATCCGTAG	2
340	TCGGTATTCACTAATAACGAGATTAAATCATGCAAAGATAAGATGATCTATAACAGGCGTTCATAGAACATC	2
341	TCCTAATTAAACTCACCCCTACTCGATCCTTTTCAAACCGCAACTTAACTCCGACGACTCACCGATCCCCTT	2
342	TCCGCACAGCTACCACCGAGGGCACACTCAGCTCACATGAATCCTCCAGGCTCCCTCATGCCCCTTTCACTG	2
343	TCCCTAAGGAGGCCACCCACAGCCCGAGACCAATTGACCGGAGATCGCAAAAGCAGACACGCACGGCAGATT	2
344	TCCACGCCACCCAACAGCGCCCAACATGCAGACTTTCCATGACGCCGTAGCCCATTGTAAACATGCTGCCAT	2
345	TCACGGTGACCTCATACATAACTACGTTAAACTGCGGATGACATGCAAACTACGGGATTCACTGCAGACTTG	2
346	TACCACGGAGTAATCACCTACCCTCGCAATCGAGCATAAAATGCGCTAGATGTTGAGAAACTATGTATGAGC	2
347	GTTCTGTACAAATCGGGGGTCAAAACTCGCCTCCACCCGAGTGATCATTGCTACTCGGACACGCTGACCCAA	2
348	GTTCTGCGCAACACTTTCCCTATAACCAGGACATCTCCGCTAGCGTCCGGAGGCATAGCACAAAAGGTGAAA	2
349	GTTCTGCCCTTTCTAAACCCTGATACCTGCGCACGCATGGTAGATGCGAGCGACTAACTATTAAAGCATTCT	2
350	GTTCTCTGACTCAAGTGCCCTTCTACAGCGATATCGAAGGATCTCCCCCCGATCAAAGTTCCATACCGGAGA	2
351	GTTCTCTCAGCCGACCAGTAGCGTACCCCCGGTCCTCCGTGCCATAGAATATATAACCGTTTAACGGTCCTA	2
352	GTTCTCACCCTCAAAAACGTCCGAGGTCTAACACACAAGTAAGACCCCACGACTAAGAAAACATCGGTAAAC	2
353	GTTCTAGAAGACCCGGCCTAAAATCAAACCACAACGGGTCAACCCTCAGATGTGCTATCAAACCACAACAAT	2
354	GTTCTAGAAAAACGGCATTAACCAGTATATGCCCCCATCCGCCCGACCCAAGGTGTGAAGAATGAATATCAG	2
355	GTTCTACCGCCGATCGCCAATAAACTGTTCACCACAGGAGCGGACCCGAAGCAAAACCTACGTTTCCCCCAT	2
356	GTTCGGCCGCGAGCCACCGTCGATCAGCACCAGAGGCGTTTGTCCACGATCACGCACACTCCACGCCAACTT	2
357	GTTCGGACACATACAACCAGTGACAATAATAAAGCCGATACGCAGTCCAAACCCCTTTAACTTTTGAACGCA	2
358	GTTCGCTCGTCATATAGATCACGAAGCCTTACACCAGTGAGGTAAGACGAACGGCAAGTGCCTGACTCTCCC	2
359	GTTCGCTATGCTCCACTCGCCATTCATAGCACTTCTGACTGCCAGCACGAAAAACCAAAACAGGCAACCATC	2
360	GTTCGCCATCGGAGACAAAGATCTAACGAGACTGCCCGCACCCCTCTCCCGGGCCGGTCCGACTAGACACAG	2
361	GTTCGCACAAGATGCCAGCTATCACAATCCCCAAATGCCCATATACTGATATGCCCTTGTGTATATCCGAGA	2
362	GTTCGATTACCAAGAAGGGAGAAACTATCCCCATCCCAGACTGAATAGTCTCGGCAAACCTCACCTCCCGTG	2
363	GTTCGACACTCCATTATGACACCAAAAGCCACAAGTGTCGTTGGGACCCCCGGAAGTTTTCGATGCGTTGGA	2
364	GTTCGAAGCCGTGCCACTGGAGCGAAGCCCTACCCAATAGTTTCCCCTGAGACTCATTGCGATCCCCCTCGG	2
365	GTTCCTTTCCATTGGATAGCCCGTCCATTGAACCACACTAACGAGAAGCGATAATAAAATCGACACCCGCCT	2
366	GTTCCTTCCCCACCGAGACGACGTACTACCAGGGAGCTTCTTAACCCAAGCACAAAAAAAATTGCGCGAACT	2
367	GTTCCTGCCACACCACCATCACCTCACCACAAGACCAAAATCTCACTCTTAAGCAGCTCCTCAACATACCTT	2
368	GTTCCGGCTAAGTGTGCACACGATAAGGTCACCATCACCTAATATCGACACCGAACATATTGTGCAGCCAAC	2
369	GTTCCGGCCACACAACTCCCAATGCACTGCGGCAAGTCAAGAACTTTTTTTCCGACGGTAATCGACCTTCGC	2
370	GTTCCGCCCGACGGGACCGCGAATAAACGGCTGCCCGTACGAAGCAGAACCGCGTGAAACGACACAGCTGCT	2
371	GTTCCCTGTACACGCAGACAAGCAACACCACCTACGTCTGCCTGCAATTTCTGCACACAATATCAACCACCT	2
372	GTTCCCTGGGCCTCCCGAAAGTCGGACCTCGCCGTCATATCGAGCATACCGCGGCGCAGGAATACACACGTA	2
373	GTTCCCGGGACCCGATCCTAACGAAGCCCTACGATTAGCACCAGTACAAACAACCAAGCGAACACCAATGTT	2
374	GTTCCCGATACCTTAAGCGACAAGCGAAACGTAAGCGATCTCCGGTTTACTCAAGATACTCCCCCAATAACT	2
375	GTTCCCCCCGGCCAAACCACAGAAATTGACGCGACCACTGTTCCAGAAGCGGCAAAACACCGTCCCAATAAT	2
376	GTTCCCCCAAGTACCTGTGCTAAACCTAGCCCAAAGAGTCCGTTGCTTCACACCAGGACACGGAGATACTAT	2
377	GTTCCCCAGGCTCCAACTACAAGAGTAAGCCCTTCCTGGAAAGCTCGATAAAGCATTGCCAGCTCTCAAAAC	2
378	GTTCCCAGCCTATCACTGCAACCACGCATATCACGCCAGCACAGAATATTCATGTCACCTTCTACGACTGAC	2
379	GTTCCCAACAGCGCCTGTATCCACTGGAGGTCAACCATGATCGTATATGTCAACCTTGACCTCAGATACACC	2
380	GTTCCCAAATTGTCTGAGAACCAATAGCACGCCCCCACCTGCGGTGGGGGATCCCCAGGATAGGTCCCCAGT	2
381	GTTCCATATTCGCCCCTCCGCCAGGAAAGGAACGCTCGTTAGTAGATATTCATTTTCAAACACACAATACGT	2
382	GTTCCAGCCGTGAGCTGGAATCCGCTGAACTCCGCCCCGATACCCGGGGTTGATAATGGCCTCAGCACCAAT	2
383	GTTCCAGCCAGCGACCGCAAAAGCAGTGTCCCACGCCAGAGCCGTGACGAATCTAACTCCTTAGCACCAACA	2
384	GTTCCACTTCCTATTGCGTCACCAAAACTATGCCCATCGGACAATATCGTTGAGTCACACTAGCCACATGGG	2
385	GTTCCACATTACCCCTGGAAGCGACCTCTTTTCCACATATCAAAAGAAAAAAGGGCACTTACCATCTCTTTA	2
386	GTTCCACATACGAACTCGCCTCAAGGACCGTTCGTCAACCAAACCCTCAGACGCCACAACCAAACCTAGATC	2
387	GTTCATGTACACCGGGACTCAAGACTTTAACTGGCCCCCAAGAGCAAGCCAGCCGCAACTGACGAAGTTGGT	2
388	GTTCATACAAATGGACCCCTGTGCACCACAGCAGATCTGGAGGTACGTGGAATCATGGCACCCGCGCTGAAC	2
389	GTTCAGAACAGAAATGTCAGTCGCACGTCCATAAAACCTTACGGCGCAACGCACCAAGCTTCACTGCAGACT	2
390	GTTCACCTCAAAAGAGAGCAGAGTCACATCGATAACTAACGCCTAACGTAACAAACGAACCAAACATGCGTT	2
391	GTTCACCGGGCATCAGGCCTGCCGAGGAGATCCTTATCCGACTTTTAGAGGAGTTAGGACGACAACCCGTGA	2
392	GTTCACCCCCTAAGCACCAACATCACTAGCTTACCGGATCCATATTAAGTGGGCAAACGTCCGTCACTGCTT	2
393	GTTCACAGCTAAACCGCTCACAGAATGTTGACTCTTACACCCCCTCCAGCTCCGCATACCCGCAACCGTAGG	2
394	GTTCACAGCCCTAGTGTGAGTACCAACAGCGGCCCGTAAATGTACAACTCCCGCTAACGGACGCGAACAGCG	2
395	GTTCAAGCGCCCAGCGACCACCACTCATGCTCATGACGGAAGGACTCTAAGAGATGGCCCCTCCGGTTTGTT	2
396	GTTCAACAGGAAAACCCCAAACCTACAAACAGGCCGGGACCGGAGTGCCCCAACCTCACTTATTACATCAAC	2
397	GTTCAACACCCCAGCCAGCACTGGGCAATCTCGGATAACTCTTAATCCGACGAGTGACCTTTAATCCCTCCG	2
398	GTTCAAATGTTGCGACTGACCCAGAATCAAGGGGAACCACCATGAGGTAATGGTTTTCCACCCTGTCACGAC	2
399	GTCCGAAGACAGGTCGCAGACCCTGACACAAGGCGCATGGGGATACCGAGACACGTATTCACTGCAGACTTG	2
400	GTATGAAACCGCTCGAGCTCCAACAGCGCTGGCGTTAGAATGTGCTCCATCCTAACCACACCAGCCGGCTTC	2
401	GGTCCGGCACTCCCGCGAGACGCTCGCGAAATTAGTAATTGTTAACCCTAACGCGCCCAAACGCTATGCTTC	2
402	GGTCCCCGAAACTGCACCGCAGTACAACGCCTAGACCATCGGGCCAAACTAAAAAGTATGCACCAACGCATT	2
403	GCCCCAAAACAGGAGGTAACTACCCAAACGGAAAACACTGCGTTTAACACGAAGTCTGGACAATTAAGCTTC	2
404	GCATCACCGGTTTTCATCAGCTACCACAAAATACGTCGATCGACTGTGAACGAGTAGCACCAAACTCGACGT	2
405	GATCGACGGTCAACCCATAAATTCCCGTGACCTCAAACGGGCACCCACCGGAGTACATGTTCACTGCAGACT	2
406	GACCGCTTCGACAAGCCCATCCTGGCGACGCTGCACCGTTCATGTACCGACAATCAATCTACCGAGTTCACT	2
407	GAAAGCGAGATTTATATAGTTGCGATGTTCCGTAACCCGTCTTAAGACATTAGGGAATAAGGTTCACTGCAG	2
408	CTTTGATACCCGCAAGACGACACTACGAGAGCAACGATGAGGGGAACAAAGCGGTAACAAGGCTGATTCACT	2
409	CTTCTCACAACAAAACACAACAACGGACCGACATACGTCAACTCTATCACGTGAATGACAAGATACCCGGGC	2
410	CTTCTAGAGTAGCACGGTTATCCCGAATAATCTCTGGATACACAATTAAGCAGTATGGCCACATGTTGGCAC	2
411	CTTCCGAAATCCCCGACGCGTTACAAGCCACTCAACCTCTCCAGCACAACATGGCACTCTAACCGATAACTT	2
412	CTTCACATCTGGATTGCACGTCCCTCCACTCATCGAATTTTCCCTTACGGAGAACTCACAAGGCACCGGACT	2
413	CTCTAAAGCCGGGTCAGTATTGGGACCACGGGGAGAGCGCTCCGGAACGTCATTCCTCCACTTCACTGCAGA	2
414	CTCACACAAGGGGCCCGTCTTGAGCCCTATTCGTGGCAAACCATAGCTCAATCTCAACGGCCACACGTGCAT	2
415	CTCACAAAGATCCACCCCACGGCTAACCACAGGTAGCAGCCAAGATACATCTAAGTCAAACTGCTACCGAAG	2
416	CTCAATCACTAATTCTTAAAGCGTCACAACTCCCTCGAACTAAATCAAACTATACATATACCAATTTCACTG	2
417	CTAATTCGACCATGACGCCATCGGCCACCAAACAATCCAACAGGCTGCACAATAAGCTATTCGTCCCAGCCT	2
418	CGTCAGTCGGACACACGCTGGTCCCCGACAAACTCCCGCGATCTCAAGCGACAGAGAGGGATTCACTGCAGA	2
419	CGGAATCGAATAAAACCTACCGAAATCAAGCTCTCGAGAGTAAAACAACGCTACCCGCGCTAAGACTTCACT	2
420	CCGGAACCCTGAAGCCCTGAGCATAGAGCCTAGTGTCTGCACCCGGGACACCGACCAAGATCTGATTCACTG	2
421	CCCGGGCACCAGTAATCTCAACACGTATTGGGGGGCAGTCAACGAAAAAGACCAAGGAAACTTCACTGCAGA	2
422	CCAGAATTCCTAAATCCACATACAAACTAACATACACCACTGCAGTGTGGAATTAAAATGGCACACTTTTCA	2
423	CCACGGAAGGCCATACAATACCGCAGAACTATTAACACTACGTTAGGGCCACTAAATCCTTCACTCAGACTT	2
424	CATATGGACAGTTCCCAACTCGTAAAAAAGTTATTTCTTACCTTGACACTCACGATGACACCCAACCGAACT	2
425	CAGCCATACGGCAAACTGGATAACGTCCTCGGATGGGATTACCTCGCAGAACGCAAAAACCCGCGTTTCACT	2
426	ATTTTTTTCCCGAATGCTCCCATCGTACCGCGACTGCAGATCACCGTAACCAATGATGTGACCCTGTAGTTC	2
427	ATTTTTGAATCCAGATAGAAGCCGTCAGGCCCTCCCTTGCGATAGGCAGCGATTCTGAGAAAGTAGAACGGA	2
428	ATTTTGTGCACTGCATTGCCACCCCGAGAAAACCGCACCAACGCAAAAGCCCGCGGTGCGGCTGATCTTTGC	2
429	ATTTTGGGCCTCACTCGCCCACCAGCACTAGGATGCAAAAAATGATGCAGTAATGAACTATTTGACAACTTC	2
430	ATTTTGCCCCGCGTATGATCAACGCATGGCCAAGTCGCCTATTAAGACTTCGTCCCCTTTAGCTGTAAATAG	2
431	ATTTTGCCCCCACGGTAACGACACACAGGCCACCGGCCAACGACCACAAATTATGGTATTTGTTGATAAGGC	2
432	ATTTTGCCCCAACAAAACCATATCGGGTGTCAAGCGTGCAAAACGGGCGGGGAACTTCAGAACCAGCAAGCA	2
433	ATTTTGAGAAACCCTCCCATGGAAGAGCGTATTGAATCTAATGCTGACATACGCACGGCGACGAACCATTAG	2
434	ATTTTGACACCCAGCCCCTTTACCCCAGAGCAGGCTAACAGTGCGGAAGTACCCTGAACCCGCCGAGTCCAT	2
435	ATTTTCGTCCCCATCTTCCATACTACAATACTAAAAAACCAGGTGGACGTCTATTTCGATTACCGGCCAAAA	2
436	ATTTTCCGGCATCTTGACCTTCAGGATGTTTCCCATAGCCGTGAGTAACTTCTTGAAATTAGCGACCAGCTA	2
437	ATTTTATAATGACAATCCCCACTGCAAAGCACCGCAGCCGTCAACTGCCTTGGATGAATAATTTGCTTATGA	2
438	ATTTTATAAGAACGACCGCCCTTAGGTCTCTAATATAGACCCAACCTACGAAATCAAAGCTGACTTCGTTAA	2
439	ATTTTAGCATCCCACCTAACAAGTAAAAAGGCCAGCTGGAGCTAAAGGATGTTCAGTCAACACAGCAGGCCA	2
440	ATTTTACAGGGTGTTCTCAACCCACAACCACCTACCCATCGCACCAGCACGAAGCATAACGCACCTCTCCCG	2
441	ATTTTAATTAGGTGCGTATCTCACCCGGAGACGCAGCTAGTTCTGAGTCGCTCGCGGCAAGAATGCATTCCC	2
442	ATTTTAAGACAACGCAAACCTAACCCTTACCCGCCCTACCGTCAGAGCTCGGATGTTCTGGTTCAATGGGAC	2
443	ATTTGTTGCCACGCAGCCCCCTACGGAAGGTAGATAGTCTCGAGCCGACATACAAATGGACCGGAGACATTG	2
444	ATTTGTACTCTATACTCAATACGCACGCAATGTGCCCGATTAGAGCGATCAAATAGATGTCCAAACATATAA	2
445	ATTTGGTTCCCTGGCATTTTAGCGCCTTAACCGCTTCGCTGAAGAAAGTTTAAGCTCAGACGAAACCGCCGC	2
446	ATTTGGGTTACGCCGACAGCCTGGTTAAACTAGTGCGCGCGCCCTTCCCTCGCTGGAAACCAAATACCCCGT	2
447	ATTTGGGTACTGGCAGAAACACAGGGTTAACATAAACGTACCAAAAGGCAGGAGGCCTTTCTTCATTCACTG	2
448	ATTTGGGCCCTACGCCCCTCCCTGAGATACGTTCCGAACCATGGACCCGCATAGGTGCCATCCACTAGGAGT	2
449	ATTTGGCAGGTAACATACGCGAGTCAACCTGCTACCCCTGACTTCGTATCTAGTTCCTGCCAATATTCACTG	2
450	ATTTGCTGACAGTTAAGAACTCAGACTCCGCCTTATACAACCAAACCAACTGAGTGCACCATAACACCGCAG	2
451	ATTTGCGCAGCCGATCCTCCCACCTCAGACAATTTCAACGCACCGCATTGTCTCCACAGCTATTGTCAATGC	2
452	ATTTGCACCTGACTAAACGTACAAATACGGCTTCCGGGGCCAGGAGATCCACAACGTTGAGTTACAGGAATG	2
453	ATTTGCACCAATCACCCACGCGGATTTAAGAGACCGGAACCATCAATGCTAACTTCACATGATCTTACGCCA	2
454	ATTTGCAAATAGCTCGAACCAAAAAACCCAAATGACGCGCTAGGTAGACTTGAATGTGTATGCCCAGACATC	2
455	ATTTGCAAAGACAGCGTGCAAGATCCAACTACCACGCCGTCGGACGAACCCCGCTAGAAAAGAATTGACTTC	2
456	ATTTGATGCGATTCAGATGACAGTCATCGATACACGTGACAAGTTCCGTGCAAAGATAAGATGACGGCCACT	2
457	ATTTGATCGGCTTGGAACACGACTGCCTATGACCAACCCCCATAATCCGACACGCACCCACTAGGCCACCAT	2
458	ATTTGAGTTTACCGAATTTGTCCGCGCTTCTCCAGATCAACAAGAATGACCTTTGTGGAGGAGCAACTGGGG	2
459	ATTTGACCGACCTCTGGGTGACTCCAGTGACCAAAACTACCACGCAGAAGTACAAGCCACAATTGCAAAACA	2
460	ATTTGAACGGTCCCGGCATAATACGACCGCTCCAATATCACTCATCACACAACTATCCACCAAAACTCCTCC	2
461	ATTTGAAATCCACACTGACCTAAGCTAGTAGGCACGAGCCCCCCGGCCCGTGCCCATATAGCTCAGAGATTG	2
462	ATTTCTGTAATGGCACGTGTCTCGAGACGCCCGAGCACCCCACATTGAAAGCAATAACGAGATTGTAGTTAA	2
463	ATTTCTGACCTCTGGTCACAGTGGCCTTAACGCCCCGCCTGATGCCCCAAACGTAGTGAGCCCATGTTTGAC	2
464	ATTTCTCCAGCCTTTTGCAGTAACGAAGAGACCGCAATAAGGAGAACAATCCAGTAATACCTTGTCAGCCAA	2
465	ATTTCTAGCCCACCGAAAGCGCGAGGTTAAACCTTTCTAGAAGATGCGCAGACTTAGACCTCCCACACGAAG	2
466	ATTTCGCGCCTGAGAAGTATCCGCATCGCCATGTCCAGCGTAAAACATGGACACAAAGTATTTCTCACCGCA	2
467	ATTTCGCAACCTCCCCCACAACTCCCATAAGGTATCGTCCCAGTCAGCGATCATCGTCACCGTATCGGTCAG	2
468	ATTTCCTTACAACGGATCTAGCCAGACACCCCACATGAGGCGCCACGCCCAAACCGAACGCGACGATGGATC	2
469	ATTTCCTGCCACTCCCCGACGGTCCCACACCACCTAGCGGGTCCGATCGGCCGCAGGAACCCCCACCCAGGA	2
470	ATTTCCTCATTGCCAACCATCCAGGGGGGGTCCGATGCGAATCATGGGCTATCCGCAGTGTGGCCCAAAACG	2
471	ATTTCCTACACTCCGGAGGGCAACACATTGATCGAGAGCCCCGCCAGATAGGGCCCCGCATGACGATTCCCG	2
472	ATTTCCGAATGCAATCACCCGGCGACCTAACCAGAAATCCTGAATCGGAACGCCTTCGACTGTCGCGCATTC	2
473	ATTTCCCGACTTACAAACACGGCCGATGTAATCACCTAGTACACCGGTACGTACTGAAATAGACCATGTAAC	2
474	ATTTCCCCTGCTCCACAGCCGACCAACCACTATAACGGCAGAACAACTAGTCCCCGCCACGCCTGGGCACCT	2
475	ATTTCCCAGAGTATAAGCTCCACCACACTTACCCTCCCCTCGGTAACCTCATTGCTCTACTGCTCTGATCAG	2
476	ATTTCCCAACACCCTCCCCCCTCCTGCAGCCTTGCCCGTATAGAAAAGACATGAGCAGACTCCTTCCGTAAC	2
477	ATTTCCATCGTTGCGATGAACACACTCACATGTTAGTCGGCAACGAGGCAAGCAGCTACTCCGTAACAGGTT	2
478	ATTTCCACCCCGCCGGCGAAGTTAGTGCCCACCCCGCGACATGCTAGATGGCCCTACACTACATTCACTGCA	2
479	ATTTCCACCATTAATGCCAGGCACTGCATATAAAAGCTTAAACAGGGCAGCCAATACGCCACTATCTGAATT	2
480	ATTTCCACAGTGATCACCTCTGCTCCCGGCCAGCTCCCGCACGACCTAACTCACGCAACAGGCGTGTGGATG	2
481	ATTTCATCCCACGCCACTGCGACAACCTCACCAGACCGGCAAGTGAAAAGTGTAGATGAAAAAATTGTTCAT	2
482	ATTTCATACACTACCCAATTCTAACACCCGCGATCCGCGCAGCGATGGCATTCACAAGCTATCTCAGCTAAA	2
483	ATTTCATAACACCCCTAGTGATGCCCCAGGCAAGAGGACCAGTCTAAGGTAAGACGAAGTTTCACAGACGTT	2
484	ATTTCATAAAGAACTAAACTCACGGTGCCATAATATTGAGCCCCGTGGACGCTGCAATAAGCTCAAGCTTGA	2
485	ATTTCAGACCAACATCCGGACATAATAATCGACATTTGAGATAATTATGAATGACAGTAGCCGGGACAGATT	2
486	ATTTCACGTTCGCAAGAAGAACGCCACTCTCCCATCATAATCCGCTGGCCTAACGTGGCCATAGATCGCGCG	2
487	ATTTCACAGACACCAATGACGTAAGTCGGTCTAGTAACACACTGTCCCGGTTGTGCTAGCGACCTCTTACTA	2
488	ATTTCAAGTTCCCACACTCTGACCCGCCAGAAACAATCCACAGAACGCGATATAACGTTAGCTTGACTCGCT	2
489	ATTTATTCTAAATCCTCGCTCCAGATTTTAGCTAGTTTGCAGAAGGTCTATGCCCGTTCACTGCAGACCTTG	2
490	ATTTATCGGGCCCGTGTTCTTCCGCGTAAACATCGCACGCTAAGCAAGTCGATCAGGGCCCGAACAGCCCTC	2
491	ATTTATCCACCAGAGCCACAGCTAAATTTAACATCGGACCATAAACAACGACCGAATGATAGTTGAGAGGCG	2
492	ATTTATAAAGCACTCTCGAGTAAATGACAGCCCTTACGCTGGCCATCCGGATGCAGCCGAATAATTATAGAG	2
493	ATTTATAAACGAAAATAGCACCATTACTCACACCCCCAACACTGCATTTCGTGCTGCAAGAACCACCACAAG	2
494	ATTTATAAAAAGAATCCGCTTGCTCTAGGAAACTGCCTGCAGCACCCGCAACAGCGATCGAGAATGCAAATG	2
495	ATTTAGGACCAATGAACACGACCCAAAATCGGCAGCAGACAACCCCGCCAGCGGACTCAGGAGAACTCTCTT	2
496	ATTTAGGAATGCCAACTAAACAGTTCCACATAGGTAAACCCTCCCGGTTGTACCATGGTAATCGGAAGGTCG	2
497	ATTTAGCGCGTACGCGTGCCCAACCTTAGTAACTAATATGTCCGACTGTATCGACTAAATGGGCTAGCGTCA	2
498	ATTTAGCGCACATCTCGCAGCAGTACAATCCGTCTAAAGCTATTGTCACGTCCGACTGTAACGATTACAGGA	2
499	ATTTACTAGCCTTTACGAGACGCCAGGTGCAAAGAGCGGAAACGATGACCGCGCCAACGTAGGGCATTAACT	2
500	ATTTACGGACCCCAGGTTGGACAAGACTACAGCTAATTTTAAACCGCCAGGACACGTGGCCGCGGATACAAT	2
501	ATTTACGCTAGACCGGACGTCCAACACATGACCCACCACGATCTATTCTCCAAGTACATGCCCTAGCAAGTT	2
502	ATTTACGCGGTTGCTCATATAGCGGCGCAACGACGCTTACTCTGCAGCATAGTGATTAAGGCTTGCCGCTCC	2
503	ATTTACGACAACTCCACCATCGCATTCAGACAGCAGCTCAACATTAGCGCTGCACACCGCACCCTGCAGGGA	2
504	ATTTACCACGCTACCGAATTTTCTGACACCGGAAAAATTCCCCCCGACCTTTGCCGCCAAACTTACTGACCC	2
505	ATTTACAGATTGTGCCATGATAGTAACGCTTGTTCAAATCCCCGTAAATTAGCCAGTGTTAGACATGACCAA	2
506	ATTTACAAAGAGACCTTGCTTGCATGAAACAAGTAGCCATTTCATTCCAGTAAAGCACAAGTATGACGGAGC	2
507	ATTTAAGGTTGACAGCAGAAGCTTGCACGGACGATAAATAAAAGCGCTCTCATTTAAGGACCAACGGGTTTA	2
508	ATTTAACTCTATACCAATGAACAAACGGAACAACCTAGAAGGAACTAGGCTATAAACAAAGATCGGCGAGAT	2
509	ATTTAACGAGTCCCATACGCATCTAAGCCGCGACGCTATTGTCAACGCATTAACACTTAGGACTACAACGCT	2
510	ATTTAACCGGGTCGCCGCCTAACAAGGATGACCCTGCTTAAGGCAAAGGGAGCCGTTCCAATAACAGGGACC	2
511	ATTTAACCCAGGAAAAAGGGCTTAGGTAAGATACCCACCACAGCGCACCACGACGACTGCGTCATTGGTTCG	2
512	ATTTAAACGTATATTCAGGCATCGAAAACGTCAGCGTACATTCACAGGCGACAATGAAAATGTATGCAAATT	2
513	ATTTAAACCACCAACCACCGACCTAGTGTCGATCCCGGGCCAGACATCAGGGCACAATAAATGCTAACGACG	2
514	ATTGTCGGGACGCAGGAAACCATACACTAATGTATAGGACGGCATTCAATCACCTCTGTCAGTGTGAAACCC	2
515	ATTGTCGAGAGAGTACTGAGCTTGAGCCTCAACCGCAGATCCGTGTACCAAACCGGAAATGCGCTACGTAGC	2
516	ATTGTCAGTCATAGTTACACGTACGCCACCTCGTGAGCATCTAACTAGAAATTTAATCCATCCTATAACCAA	2
517	ATTGTAACGCTTCTGAGCCATACCCTTGCCGAAGCCCTAACTATAAGCGTAGACTCCCTACACCGATGTTAA	2
518	ATTGGTGCGAAGGAAGCCAAAGTCCGACACAACCAAGCATCTGCGTCGTTAGGGCCAACGAATAGGCTCATA	2
519	ATTGGGGATACAACCACCTCCTTACTTTGCCTGAGTCACCCTGGCGCCATGGCCTTGATCCATCAAATATCT	2
520	ATTGGGAAATCGTCTTCCAAAGTTGCCGTGATCCGAATTTTCAAGACCCACTCTCTTCCCAGGGAGTAGGCG	2
521	ATTGGCTACGGTACGGGTGAAATACCCACTGCAGGAAACCGACTGCGCCACGACCGCCCCTGAGACTGGTAA	2
522	ATTGGCTACCAGGCGACACCTTCCTCTTCACACGGTCCAACCGAATAGGTCCAAGTGATCCTCTGATAGCTT	2
523	ATTGGCCCCACGAACTCTCACACAAGTTCACCTGATATCTGCTGTTCAACGGTGGAGAAGGAGGACGGCAGT	2
524	ATTGGCACCTGCATTTGCAAACAGCTATCCAATAGCCTGCGTTCTCTAAGATGGGTAAACCAAACTCGGAGT	2
525	ATTGGAGGTTAGAGTCCGAACCAAGGTGAACCGCCCCCGTGATTCCCCGGGAAGCCCGAGCACTAACGATCA	2
526	ATTGGACAATAATGCCCTTGAGTTCACCACCGATCCCCTATGACTAAGACGCAGCATAACAGAGTTCATCGC	2
527	ATTGGAACATTGACCTGTCCCCCCACGCATAACGAACACCCCGTTGCAGGCCGCCCCAGAGCGAATCACAAT	2
528	ATTGCTTGGACCCCGCACCTGGGACCATCAAATCGCTACTAGTGGCCGCCAATAGAATAAGTTCCCCATTCT	2
529	ATTGCTCTTAACGCACCTCAGAACCAGCCTCCCATACGACGGTCTAAAACAGCAAGCCCTCCTATTGCGACC	2
530	ATTGCTCAGCGCCCTGCGCCCGGCGCATCCAACAGTCACAACATTCGTTGCGAATACGCGAGGGTCATAGCC	2
531	ATTGCTAAACGCCCCGAACGGAGCTTTCAGGATGCATAACTGCTCTAATGTGAGTTTTAATTCATACAAATT	2
532	ATTGCGTAAACCCCTCCTACTTCAAATAAAGAGTGGCAAGTCGACTCAAATCGTCTCCACCACACACGGGCT	2
533	ATTGCCTTATACCAACCCCCGATTGTCACCTTCGGGGCCGTCTTACGCTACAGGGCAGAGGCAGCTTCACTG	2
534	ATTGCCGTCGGCCCCACCAGTACAACACCGCATTAGCCACACAACAGCCGGTACCGTAACAAGGTGCCGCTG	2
535	ATTGCCGAGTGCCAAGTGCACCGCGCATCTGACACAGAGATCAAGAGACCATTGGCAAGTCAGATAACTAGC	2
536	ATTGCCGAGCCGGCATCGCCAGCCAAAGTGGAAACAGTTCCGCGAAGTCTTCGTGCTACTTCGTCGATTCAC	2
537	ATTGCCCCTCCGCACCGGTAATCGGCATTACACCCTTAAAGATCCACCCCACGTAGACCAGCGTGGTGACAT	2
538	ATTGCCCCCGACTGTAAACACCATACCTGTTAATATTAGTTCCAAGCCGGATGCAAGCTATACCCTGAAGAT	2
539	ATTGCCCAGTTACACCACAAAGGCTCAACAGGGCAGACATGCTCCACTCCTGCCGCACCTGTAACGCTTGCA	2
540	ATTGCCAGATCTGACAATACATACAACGCAATAACAACCCAACAGCACCCATTGGTTAATCGCCAATCCGAA	2
541	ATTGCATGCTGACAGGATAAGAATGACGCACGTTGACCATTCATCGAAAATTAAACAGGCACTCATGGAACA	2
542	ATTGCATGCATCGCAATTCCCGAAACCCCCGGTGATCGCAAAACGCGATGCATCTTTCCCACGCCATTAGCA	2
543	ATTGATGGGACTCCAATCGAACCCGCACAGGAGAAATGTGCACCTAAACAACAAAGACGAGCCTTGACTCTA	2
544	ATTGATGCGGCTAACAATGACAGAGTGAGGGTCTTGAACGTAGTCAAGAGAAGCTGAGTTATCCGATCGACC	2
545	ATTGATGAGACGAACCCATCAACCGGCAACAACCCAGAAATAAACGTGCCCAAATCATAAGACGCACTGACC	2
546	ATTGATCCAACGGACGCACCATACACCACGCCCCTTTAGCAATAGGGGAACTAAAAGCGACAGGGTCCATAC	2
547	ATTGAGCAAATTAAGTGTAATGAGCCCTGACCAACCGGCTGAATCTTGAACGCAAATAGAAGGGCTGAACTT	2
548	ATTGACTTGCTCGGCATAACTCACCTGCGAGGCCACTTCTGTCTGTGAAGTTCGCTAGACTAACCCGACAGC	2
549	ATTGACTTCGGAGACTAGCCACACTCCCGCGGCAGAATAGATGCTCAACCGGAAGCTACCGATATTCAAAGG	2
550	ATTGACTAAGACCCCGCCACGTCCGTCAAGGGCACCTACATGTCACTTTGATTTGTATCAGTGAAAGAATAA	2
551	ATTGACCTAAACCGTTGCTTTATATCCCTAACGGTAGCATTCCCTTCGCGAGACTCCTAGCCCCCTAGTAGC	2
552	ATTGACCGCGCCAGCATACTTGACTAAGTTCATTACCTTCTCCACCAAGCGCGAGCGGAACACAGGATGTGG	2
553	ATTGACCAAAGCCTGTTCCATTTAGCGGCTTAACATCGCTGCGGAAACGTTTCCACAAATGACCTTATACAG	2
554	ATTGACAACGCCGCCTTGCCGAGAGATAAGGCCCGCCCAACCTGCTACTGCCCTAAGGCATATACGGGCGAC	2
555	ATTGAATACTCCCTGCCTACAACGGGACAAACCACCGCTAAAATTGGCTCCCGACCAAATTGTTAGGTAAGC	2
556	ATTGAATAAACATACCCAAAGCGATAAGCTCAAGATCTATGAGAGCCATGGGTTGACCGCGTGCAGCTAATG	2
557	ATTGAACTGCGAGGTCGCAAAAAACAAGACCCTCCAAAAGCACCTGGCTCTAGGAGTATGAGGGTAGTAAAC	2
558	ATTGAACGATGGCAGAATGACATCCGCCACACCCCACCACTCAAGTTGCAGAGCTACTAGGAATAAAGTTAT	2
559	ATTGAACCAACCGGACCCGCGGATCGAATCACTGCACGTCTCGACTACGAACTGGGGCTAAGGGGACATCTC	2
560	ATTGAAATCAATACCCTTCCGCAAACCAGCTCCACGAAACCCCGCCTAAGTGGTGTTTACGTAATAGCTACA	2
561	ATTGAAACATATAACAACTCGCCGATCAACCACTCACCTGCGCAAAAAGACACAGATTCTAACGATGTCTTT	2
562	ATTCTTTTTTCCACTTGAAGCAAGATGGGTAATAATCGTGACCCATGGGATTTAATGCCAAAACTTGAAACA	2
563	ATTCTTTTTGCTGAACAGCCACATATTACACCTCAAAAGGTTATTTATACGCACCCTATAATAAACCCAAAC	2
564	ATTCTTTTTACGATCAACTCCCCTGGGCTCAGGTCGAACCCGCCGGAATAAAATACAGAGTTAAAAACACCA	2
565	ATTCTTTTTACCTTCATGCAAATCGTGACCAAGCTAGGGATAGAGCCTACCATAGATTCGTGGAGAAATAAA	2
566	ATTCTTTTTACCCAAGAGGCCAGCCATGATCCGTAAATTCCCGAAAGACAGGCTCTCCCCCAAAACAGAGTC	2
567	ATTCTTTTTAATCTACGAATACTATGCATCCCTCCCTAACGCAAGATAAAAGCCTACCAACACCGTCCTAGG	2
568	ATTCTTTTGTCAACACCGCCGAATGATAACCCGCAGCCGTATCCGGAACGAGTCAAAATCCCGGGCCATCTG	2
569	ATTCTTTTGCGTAACAGCCGTCCCCAGAACCAGAGCGACCACGTATATGTTAAGTGGCCACGTGAGCAGATC	2
570	ATTCTTTTGCCGAATACCAGCTGGCGACACATGAATTTGCGCAACTACCGTAACTGATGAGCTCTATGCCAT	2
571	ATTCTTTTCTCTATTCATCTCCACAACTAAAAAGAAGGTTAAGAAACGGAATCACGTTTGACACAACGTGAT	2
572	ATTCTTTTCTCAAAGCCACCACCGCGCGACACCGCCCGCACCACTTGGCCTGTTCGACAGAATCAACGCTCA	2
573	ATTCTTTTCGCGTAGCTGACTGCAGTCTAACTCTGGCACGAATAATGTTACAATTTCATTATACTAGCCAC	2
574	ATTCTTTTCCTGCCCACCCAAAGGTCGATTATCACTCATCGTGCAAGTGGCGTAACACCCTGCACTCGTTGT	2
575	ATTCTTTTCCGGTAGACACGCCGAAGCTGAACCCAATAAGCTGACCGCTACTGAGATTATAGTTTGGTATAG	2
576	ATTCTTTTCCCGCAAGTTGAAGCCTGAACCAGAACTTCTGGACTCGGCTCAAGCAATCTTTTTACGCCAGGG	2
577	ATTCTTTTCAAACTAAAACACCAGCCATGCTGCTAGCGTTATCGCAACTGACCCAAGACAAGCAGAACGTCA	2
578	ATTCTTTTATCGTGGGCCCTGGCAATTGCCAAAGACAGCAATCAAACTACACGATGTGTTGTAGTCAGGATC	2
579	ATTCTTTTATCGCTGAAAGCCAAAGTGAACGGCAGATCTCACCACAAAACGCATCACGCCCCAACCTTTGAA	2
580	ATTCTTTTAGGAGCTAGTCATTCCCATCAGCCACCCTATCGGGACGACGAAAGATATAGCCGTTCCGTAGCG	2
581	ATTCTTTTACGGCCGCTCGTTCACAGTCCTGCGCTTGAGAGCCTTTTCAGCAACTATCACATGTCTCTTATC	2
582	ATTCTTTTACGCGACATGCTCCAGGACTCATCGGCTGACCCCCATTCGGGAGGAACCGGCACACCTGAGTCA	2
583	ATTCTTTTACCTCGACGGGTACGAGACAACGCCGCACAGTATCTGCTGCAAGATATCAGTAGGAAATAAACG	2
584	ATTCTTTTACACCCACCCCACACAGAGTGGCACAAAGATTTACGGATTCCAAACGCACATTATGGCCCATTC	2
585	ATTCTTTTACAATTGCCAGAGCATAATTGACAAAGAACGGATTAAGACACATCTGACCACCACACCCGGTTT	2
586	ATTCTTTTACAAGGCCCTCACGCGAGTCGCAGACAAAATATTCCATGGTACACCAGGAAAGTCTTGTGCAAT	2
587	ATTCTTTGTTGCATGCAGTCGAACCAGCAGATACAGTCCAGATTATTTAGATTCATAGCTTGACCCGCCAAA	2
588	ATTCTTTGTTCCCGGATCGACCGCAACAACCAGGGTATCAACCGATAGATTCCGGGGAATAACGAGAAACCG	2
589	ATTCTTTGTGTAAAATGAGTAGAAGCCCTCACATCCGAAATAAAACCCGGATCCGCACAAATTCACTGCAGA	2
590	ATTCTTTGTGCGCGTCTTCTACAAGCTGTGACACGTTATCTTATATAAAAATTGATTCCGAACCTACCTATG	2
591	ATTCTTTGTCGTCGCACAACTAATACAACTGAGACATAGAAGGCGATCCCGCAGGTACGTCTAAACTTGCAC	2
592	ATTCTTTGTAAACATGAGTACCGCGGCCCCGACTGAGCGAGGCAGCCTAATGGAATCAAAATGAAGGCAAGC	2
593	ATTCTTTGGTAGACCCCTCATGGCAAAATCGGCCAGTGACAATAACGACGTGATTACACACCCCACCAATCG	2
594	ATTCTTTGGCGAGATCCGCCTCTGCCAACTACACCGCCTCCCCAAAGCCCACACGCGACCACGCATACGCGA	2
595	ATTCTTTGGCCTATCGCTGCAGCAATAACAGGCCGTTGGGAAACTCGGACCGAGCCACGATATCTAACTTGG	2
596	ATTCTTTGGATGAGGCAATATAGATCCCCCATCCGTACCAACGCCAGTCAACAAACTGGCCTCCCTCGCAAA	2
597	ATTCTTTGGAGCCCCACAACGCCCGATCTGCTCTACACCAGGGTCCCTGCAACGGGCGTCGCATGGTCCCGT	2
598	ATTCTTTGGACATCCATGCTATGCCGAATCGACCGCGCGGATGATTAGTGATGAATCGAACAGCTACAGGGC	2
599	ATTCTTTGGAAATAATACGCGCCACAAAGATCATGGCAAAGCCGCTGACGATCGCTATAAGGCACTCGTCGT	2
600	ATTCTTTGCTTCCCCTGTGCACATCGGCCTGCCCAGTCTAGACCAGCGACCACGAAAAATAGTGCCGGGCGC	2
601	ATTCTTTGCTTACCACGCTCCCCGCGGTCGCAAAGATAATCTCAGCGAGTGGCATAACACAAATTCGTTACC	2
602	ATTCTTTGCTACCCGCTATCACCAGGACCTTGAGTCCCGCGCCTAAGAGATTTACTAGACCCAATCACAGGA	2
603	ATTCTTTGCTAACAACGCTCGCCGCAATACACTCCTGTGCTAGTCAAAATCTCGCTTCCGGCCTCCACCGAG	2
604	ATTCTTTGCGGTCCTAACCCCAGATGGAACGTCAGATACCAGCGTCCCCACATGAGTACAGACACTTTAATG	2
605	ATTCTTTGCGGGACGTCTGTCCTAAGTGACGATCCCACCATTCCACGAACAAGACGCGTAATATTACTAAGA	2
606	ATTCTTTGCGGCAGTCCCTAACGGCCGTGACTCATTCTACCCAAACTGAATTTTACCTTCCCATCTCGTTGA	2
607	ATTCTTTGCCGCGTGACTACATATTCGCACAAAAGACCCTAAAGCGTAACACAGCGTAGCACTTAGTGCCAC	2
608	ATTCTTTGCCCTCTCATCACTCATACCTCACCCTGATACGTCGCCGGATAAACAACAAGATGATTCTACAAC	2
609	ATTCTTTGCCCCTGAAGGACCTCCCACAGGCCAGCCCGTACTCAAGCAACTTGCGCCAGAGAGCACAAGAAT	2
610	ATTCTTTGCCCCACACCCAGTCCGCCTGTCAAACATACGGTTCGAACGACGAAGTGCCAGCCCAGCGATATC	2
611	ATTCTTTGCATTCGCTAACGCGTACGTAAAGGCTACCAGCCAGTATAGCACGCCAGTCAGTTCCCTGAATCT	2
612	ATTCTTTGCAGACTCCGACTGCCCTAACACTGACGAAACCGGCGCAAAACGCCATACCGCAGTGTTCACTGC	2
613	ATTCTTTGCACCTGAGATAGCACGGAATTTTCCGTGTACGCGGGGAGTACTGCCAGTCTAGGCCGGCAAGCT	2
614	ATTCTTTGCAAGGACAGCCCTACGTGAAACTCCAGCTTCCCAAGACTACGTGCCCCCTCACAAACTTCTCAC	2
615	ATTCTTTGATAGACCAAGAAAAAAACACAAAATGGCCCCACTGACGACTAACGACGCATTTAAGTGGCGCAG	2
616	ATTCTTTGATAAACTTCCGAATCAACACCAGATGGCAGAGCGCTTACTACGCTCCGAGTTTAACCCCCCGAC	2
617	ATTCTTTGAGGCACCGCCGCCATCGGTTGCGCCAGTACAGAAGTACCAACAGTCAAGTTAAAGCAGGAAACA	2
618	ATTCTTTGAGCAGTTACAGCTTCAAAAAGGCGACTAACTCATATACACTTACACTGTTCAGACAATTCGATC	2
619	ATTCTTTGACTCCGAACGTAAGTATTCCGACGGCCGTTACGGACCTACCTGTAGCAGAAAACAGTGTGCGGC	2
620	ATTCTTTGACGCACGCTTAATCGAAAAGATATCGTACGGTGTTGGTAGCATACACGCGAACTGTATCAAGTC	2
621	ATTCTTTGACCTTGCGCGAGCAAGTCCCGGCACATTGCCCCCGGGATATCCCGACATACGATCAACCTCCGG	2
622	ATTCTTTGACCCTAGCAATCGACTGCTAAGCTACAGCAACCCCGATATAGAGAATTCGTTATTCCATGTGGT	2
623	ATTCTTTGACAAGAGTGCCATCTATACCGTATAGGTGGTCCCATTCAGACACGGTAAAAATCCACCCCGATA	2
624	ATTCTTTGAAGCACAGGAATCCCCAAACACTAATGACAAACGCTACACAAAAGACCGGGGAGTGTCCGATTG	2
625	ATTCTTTGAAATGATAACGCCTCCCAGGACGGGCCGGTCTCTCACCGATTGTACCCACGGGAGAATAACCAA	2
626	ATTCTTTGAAACCAGTGACGGCTAAGCTCATATAATCCGTCGAACACACCAGCGACCCCTAGAATATTGAAC	2
627	ATTCTTTCTTTGGCCAATCCATGAAGCACCAACTGAGTCAGTGCACGCCACCAACCGTTAATTAACGTTGAC	2
628	ATTCTTTCTTGGCCTTCGGAGTGGGTCCGAACCCCGTCCCAGTCGGATCTACCAGTGAGCCGCCCCCGTTCA	2
629	ATTCTTTCTTCTGAAAGCCTGTACCAATAATCATGACACTGGGTGTAAAACTACGTACACCTGACCATACGC	2
630	ATTCTTTCTTCCTACACCAGGACGCGAGTAATCACCCACGGTTAACCTATGCAGGTATCAACGAGAGCCCGT	2
631	ATTCTTTCTTCACCTCTAATCCTAACGCAAAAGAAAAAGCGATTGTCCCAAGACTTCTACAAGGACTCCCAC	2
632	ATTCTTTCTGCACCAACCGCGGTCGCAACGCAAGTATCCCACAGTACACGACCACTATAATACTAGGTTTTA	2
633	ATTCTTTCTGACGCCCCGACGAATAGAATCGAAGCCAACTAGCTACCACATGCCGTCAGAAGAACCCCTTAT	2
634	ATTCTTTCTCAGCCTACCGAGACCAGAAGTAGCGCTAGCCTTGAGTTGACGGACAAACCTACGCCCAGTGTG	2
635	ATTCTTTCTACCTCGATCACCCCGCCCAAACCGGTAGATCCGGAGATACTTGTTTATATGATCACCGAATTT	2
636	ATTCTTTCTAATGGTCCCAAGCAATTATCCTAAGAACGTCAACCGAATCCGGATGGTCCGCGTAAAGGAATA	2
637	ATTCTTTCGTGCCAGTGCAGGCACTCAAGCCTACACACGCTTCCATTGGGGCAAACCAGGCCAGATAAGCCA	2
638	ATTCTTTCGTGCACACTGTCATTTAATCCGAACCCGCACCATAGAAGCAATCATCCTTATCTCGGTGCATCG	2
639	ATTCTTTCGTGACTCCAAAATCCATCCCTATGGAGAAGCTGCCCAGCCCAACGCGCTTTAAGGCAGAGCGAA	2
640	ATTCTTTCGTCAAAGTGCATAGGGCGTGTAACCCCTCCTACAACGCGGCGTGATTCACGGTCCACCCCTCGC	2
641	ATTCTTTCGGTATAAAATAAGCTACCAACACCGTAACTACATTCAATGCACAGATTGTGGCCAAGATAGATA	2
642	ATTCTTTCGGCCCCTACGCCAAGCCTATCAGACACTCCATATACCACCAACGGGACCCAATCCTCTACTCAT	2
643	ATTCTTTCGGCAATTCCCTGAAGAACAACAGACCTAGAACAAGCCCAAACACGTCCCCTAACTGTCTCACCT	2
644	ATTCTTTCGGACGCCCAATAATCCGCCGTTATAAGCAAGATTACGTACGTTGTATACGCGCACAATTGATCC	2
645	ATTCTTTCGCACTAACCGATCATTACCCATGCCTAACGTCACTATGAGTGGAAGTGAACGTACGATTCAACA	2
646	ATTCTTTCGACGATGCCTGGTATCAAATAGCGTAGCGCCCGCAGTGACGTGTTAGTTAATTTACTCCGGTAC	2
647	ATTCTTTCGACAAAAACTTGTACCGTGCCCAGACCTTTTGTGGCATCGAAGAGACTCCGCAAGCATAGGTCA	2
648	ATTCTTTCCTCGCTAACCCTAACCCCGCAAGTCCGGCAGCTGCCAAATGCGAACTGCCGGCTCTGGTCCAAA	2
649	ATTCTTTCCTCGCCTTATCCTTGCAACCTCGGAGTTGCAGAACAGAGAGACGCCACGTACATGTACAGTTAC	2
650	ATTCTTTCCTAACCAAACAGAGTGAAGTACATACTGGACACTGTCTGTCGAAAGTTTCAAAAGCTAAGTGAT	2
651	ATTCTTTCCGCCTAATGTAATAGTCCCCGAGCGCCGTCCTGCATAATGAACCGCTACCCCAGCACTTTGACG	2
652	ATTCTTTCCCTGATGCACGGACAAATGAAACCTGTATCGAAAACTTGCGGATCCCAGATTTTTAACGACTCT	2
653	ATTCTTTCCCTACAGTATGCCTACGGTCTACCCGCCCACCAGTGATAACCATCCCAGTGCGACTACTAAAGC	2
654	ATTCTTTCCCGCCAGCCATGGCCAAAAGCACGCTAGGTGGGGTAAGAATTCATCGACGCGCTAACTAAACGC	2
655	ATTCTTTCCCCGTACCAGCCAGCACCTCTGCGAGCCATCCCTCTGCGCGGACCAGATCCTCATGTTATTCAC	2
656	ATTCTTTCCATGGACCCGTCCGATTTATTAAACATCTTCCGACAACCCACACCGGACACTACAACTCCAAAT	2
657	ATTCTTTCCACTTCCGAAAACACGCCTAAGCCCTCAGCATAGTCGCAACCACTCACTTACAACCAATGGAAA	2
658	ATTCTTTCCACTATCGACAAAACTGCGCTACAACAACCGTCCGCTGACGTGTCGTGTGGCTAACCATACGCT	2
659	ATTCTTTCCACATTAGCGAGAACCACTGGCCGCCGGCCACCCGCCAACGACTGGAAAAGCTCCCCCAACTCC	2
660	ATTCTTTCCAACCATGCCGCAGACCCGCAACCCGCGATAGAGCCAGCCACCACAATTGGCCAGCTATGAGTC	2
661	ATTCTTTCATTCTGACTTGATGCGTCCTGGGCATAGATTGCCCCACCCAGGATGCCGAACCACTAACATGCA	2
662	ATTCTTTCATAGCTTCCCCCAATCGCTTAGAGGACCCAAACATTCCCCCATACTCATGCGCAAGTCCTGAGT	2
663	ATTCTTTCAGTCAAGCGTCCAACACACTCAATTGTGGGACCGTGTCCTACCGCATGCATCGGACCGCATCTT	2
664	ATTCTTTCAGCCCATGCGTACAAATAAACGAAAACAGGAGAACAGATAGCAATATTCACTGATAGTCTAGTT	2
665	ATTCTTTCACTGTAGAAGTGGATTAGGAAAAAACCCCCGTATTACCAGGCGCTCGGCCCCCAGACATCCAGA	2
666	ATTCTTTCACTGCCTATATACTTTGACGGTCACCCTCTGCCGTGAGCATCCTCGAGTTAGTGGCGTACACAC	2
667	ATTCTTTCACTCCTCGGCCGTCTTACAATCCTCACCCCATGCGTTAAACAAGGTTGCAAAACACGCGTTGGA	2
668	ATTCTTTCACCCACGATAAGCCAGGCCTGAAAACCCCCCCAGGAAGAAATTACCTGTATAAATACGGTACAA	2
669	ATTCTTTCAATCAGACACACGCTACTTGGCGATACAAACCCACCCGACGTAGCCCGCTCTATTCCGGCCCCA	2
670	ATTCTTTCAATAAGCGGCTTTCGACAGGCGAGTATCAACTACGCTCAGTAGCCACAGTACCACAACCCTCG	2
671	ATTCTTTCAACAACATCACACCAGTCACCGACCAATGGTAGAGTTCAAAAAAACAAAACTTGGGGCGCTATC	2
672	ATTCTTTATGACGTCTTAGAGTATTAACTCACGATGATCGCGTACTCATCCATGACAATCGCAAGTATCCTT	2
673	ATTCTTTATCGCGAACCTTAAAACTAGTACACGACCTTTTACCGCAACATTGTTGATCGGAATGTGGCACTA	2
674	ATTCTTTATCCAGATACTGCAACGTACCCGCGAACCTTATAAGTTATGCGGCTCCCAACGGCAAAACCGATC	2
675	ATTCTTTATACACACGCCATGGATCATTCACCGAGCAAGGCGAGAACACCGCACTAAGGAACACTGCATACT	2
676	ATTCTTTATAAAGGCACCTCCCCGCGGATCCGACCGCCCCCCAACTCCGGTGGAGGAAACACACTCACGCCA	2
677	ATTCTTTAGTTAGGAGATGGTAGTGTAACATCTTCACCTTCTTTTACATACCGACCTAACGAATTCACTGCA	2
678	ATTCTTTAGTGAGATTCGAAATGACGAAACACGCACACACCAAACAAACCAAGGCACGCTGTAAAAAACACA	2
679	ATTCTTTAGTACTAAAGGCCTCCCCCTAGCCGACCAAATCTTAATACCCTGGTGGAGACACAACATACACAC	2
680	ATTCTTTAGGGACCTCATCATGAACCGCTCCCGCACTAGACCAACTAGAAAGGACCGTTTAAGGATGATCAC	2
681	ATTCTTTAGGCCGAAGACAAGATAACCCCCACTACTCCGGTACTGCCAACACAGCCCCACATCAATTACCTC	2
682	ATTCTTTAGGAACTCAGCCCTGTTACGAAGATCAGGTGCGTGAGCGCCGTCCCGGCAATCTCACTTTGCGCA	2
683	ATTCTTTAGCTTACAACCACGCACTTCAATAGCGTGCAGATGAAAGAACCATAAGTTGCCTGAGAACGGGAA	2
684	ATTCTTTAGCGAAAAACAAGCTACGACCGAGATGAAGGCTCAAGCCGCTACAAGAAAATTTCCTTACCACTC	2
685	ATTCTTTAGCCGATCGACCCCCATGCCTTCACGAGAGCTCTACGTATCCCCGGTACTAGGCCAATCTGCACT	2
686	ATTCTTTAGCATCCCCCTTCTATCTCATAACTGGAGAACTGACGTGCCGCAGTTAACTTTGCACGGCCCAAG	2
687	ATTCTTTAGCAAACCCTTGCCAAGTCGAAAATAAGAAAACCCGGCCCCACTCGAAGATCAAGAAACGCGAAA	2
688	ATTCTTTAGACGCCGTGGCTCCGCTCAACCCGTACTCGAACAGTCAACAGTCGAACGAAGATCGGCGTCCGC	2
689	ATTCTTTAGACCAAATACTAGAAGGCCCCACAGTACCGCGCAGCATACATGTACAAGTGCAGGTTTTCACTG	2
690	ATTCTTTACTGGGCCCGCCATGGCGTCACCTCAAGGTAAAATACACACCGCATACATGGAGAAGTGTCATCG	2
691	ATTCTTTACTCAATACCCCAAGCGGCACGTAACCGCACACGGGTTTAGGAAATGGTAGGGAATGTTCACTGC	2
692	ATTCTTTACTAGCAAATAAGCTTCCTGTCAGAGCTAGCCGCAGTAAAGAGACGTTCGCACCCCCGCTTCCTG	2
693	ATTCTTTACTACAGGACAACTACATACAAACACACAAACTGTAAGTTCTACAAACTGGAGTAATGAAACGGA	2
694	ATTCTTTACGCACTAAGCCCGATAACGTACTAAACATACACTTACTGCGCAACTGGATCCGAACCACTCATG	2
695	ATTCTTTACCGCCTCCGGTTAGTCTTGCGAATGCCACTCTACTCAAATCCAGCACGACACCGACAGACTATG	2
696	ATTCTTTACCCGCACGCCATCATGCGAGATGACCCCCATACCAACGACAACCGGTTGTAACTTGAAGCGCAC	2
697	ATTCTTTACCAGGGGAAGACGAACCGTTGATGACCACTCGTCACTGACCCAGGTGCCCGCGCGGCATACCCC	2
698	ATTCTTTACAGATGAGCACTGCTAATGCCTCTAGCGATCACTTCATGCTGCCCCCCGGATCCCGAAATACAT	2
699	ATTCTTTAATCGAGCGCGGATTACGAGAAAGCTAAAGTCCGGAAGGAGACAATTAGACTTCGGCTGTAGACC	2
700	ATTCTTTAACAGCACTCACGCGCAAGCCAATGGAAACAACGTGGCAAATTCAGATCTTGATGATGAGACCCA	2
701	ATTCTTTAAATTGTTTGCATAACAAACAACAGAATTATGTGGAGATATTAACCAACTTTAGAACAATATTCA	2
702	ATTCTTTAAACGGTCCCCAGTGTCGCGTTAAATCGGCGCAAAACCAGGACACGACACGAACTAAATCATTTA	2
703	ATTCTTTAAACCGTCGCAAGCCACCCGGGCCACTCGCAAGCGAAGTACAACTGAGCAAGGCATGAATCAGAT	2
704	ATTCTTTAAAATACGCTACCAACCAGCTACAAAATACCATGAGGTTTCCAAGTCGTCGTATTAACACACATG	2
705	ATTCTTTAAAACGCGGGCACGAGCCACACTTAATGAGGGCCCCTGGGGGCTAAGCTTTTCGAATCAAAGCAA	2
706	ATTCTTTAAAACCAGAACCTTTAAGCCCTAAGGCGTGCAGAGGACCCGGGCTCCACGGGGTCCCATCACGTA	2
707	ATTCTTGTTGCCTGGAACTCGAGTAGTCGTAATCCCAAAACAAAATCCCCAACCTGGGCAAAGCAGCCGTAC	2
708	ATTCTTGTTCGCCGATACGCCTCCCACAACTCCAACCTGAGCATCAGACCACGATGAAACAGCAAACGAACG	2
709	ATTCTTGTTCGCCAGCACCAGACCCGCTCACCGATACCGGATGGAAGGATGTATAAACTACAAGCTAACCCT	2
710	ATTCTTGTTCGAGTCTGGCGGGACATACAGCCGCCAGGACGAATGATATCTGACCAGCCCACGCACAACGCA	2
711	ATTCTTGTTCCATATGAGCCTTTTAGCGCCCGCGCCAGAGAACGGCCGCAAAATGAGTTCAGTCCTCTTATA	2
712	ATTCTTGTGTCCATCCAAACACGCCACGAGTCTGTAAGGCGAGATAGACATATCAAACCGTAATCAACGTAC	2
713	ATTCTTGTGGCCCACAGCTTGCGCCGTGGACAAAATTTACCTTTTACGACCTTCGATGAACTAGGCAAGTTT	2
714	ATTCTTGTGGCCAACCATTTACCGTACCCAGTCCGACAACCCTGTACTTACCCCCAGGGTTACCTAAGGAAC	2
715	ATTCTTGTGGACTTAAGAGCCCCGTAGCCCCTTCGCCCCCATACGCGAAAAGGCACGGACGGGTCCCCAGCT	2
716	ATTCTTGTGCTCCCCTTGCCCACGAGCATGCGACGCACTGCGGCATTTTACCAATCTCACCGGTAAGCGAGT	2
717	ATTCTTGTGCAGCACCTAGCACACAGCATTGGTTTCCCTAGCATACAAACCAATCAGGATATGTTCCCAAAG	2
718	ATTCTTGTGATGCAGGCGCCGGACTTGTACTTAAAAGGCGTACCGGTAAAGCGAGTGGAACGTCATGAGATG	2
719	ATTCTTGTGAGCCACAATGCTATGACTCAACTACTAGCAAGTCATGACAACTAGAGCATAACGATACGGACC	2
720	ATTCTTGTCGCGGACACACACGCGGCAATCTTCTCTAGAAAACCAAACAGCGAGACCATCCTCAAAAGATCC	2
721	ATTCTTGTCGATTCAAAAGTTCTCTCCCAAAACCAAATATTCCCCTCTCAAAACTCTCTAACAAACAGGTCA	2
722	ATTCTTGTCCTACGTACTACACTGATAGGGAACACCGACTGCGATGCGACACGTACGACTTGCTCCCGCAGG	2
723	ATTCTTGTCCCTACCTTAGGACCTGCCACAAACCCTGACAAGAGTCTACTGACCATCGTAAACTCCAATAAC	2
724	ATTCTTGTCCAATCCAGAAAGAGGCACAGCATTATCTGACTGGTGCCCCACTACACACATGCGAAATATTAC	2
725	ATTCTTGTCACATCTGTGATTCAAAAGCCAGCAGCGCAATCCCCCCAAGGCCATCAGCCAGCAACACATAAC	2
726	ATTCTTGTCAAGTCCTCCCATTCACGTCCCCCGAAGCATCTCCAGGCTACGTTCCCTTTTCGACGTACCCCT	2
727	ATTCTTGTAGCGAGGCTGTCAAATACAGCAACACGCACGTCACAGGAACACTCTCTATCCAAACAGTCCATT	2
728	ATTCTTGTAGCAAGTGCCCGAGACACTTTCCTGAATCGCTACTGGTTAGTTTATACGGACGTCTGTGTACTA	2
729	ATTCTTGTAGATGCTCCACCTACTATGCCATAACACTGGAATCGAGAGCGATCCCGTTAGAGCGAGGGTCCT	2
730	ATTCTTGTAGACCGTCTACCCACCGCCGGCTTCAGCGAAAAGCAGACCCCGGCTACCTATCTTAGCAGTGTT	2
731	ATTCTTGTAGAATTCAACTAGAACGCGTGATATCCCAGCTCAGCAGTATAGACCCCCCCGGCCAATCAGTTG	2
732	ATTCTTGTACTTCCGTAGCCCACCCTTCAGTGGAGTTTACGGCCAGCGCCACCCTTCCGGGTTAGAAGTAAC	2
733	ATTCTTGTACTAAATGTCGAATTTCTCTAGCACATCATAGCAGTGACAACCAACCAGCCCTGGCAACTGCTA	2
734	ATTCTTGTACGATCCTCGATACACCGAAAAAGTTTCACAACCTGACAACGCCCGTAGTCCATCTACTCCTAG	2
735	ATTCTTGTACCTCGCCTACTAGATGCAGATGAAGACAACGAGTCGTGTGTACTTTAACAACCTACTGCCTGC	2
736	ATTCTTGTACCAAGCTAGGGTTTATGAAGCAACAGGCTCCATCTCCATGCAAGTATACGTTGAAACAAGCGT	2
737	ATTCTTGTACAGTAACGCTGCCTAAAGGTCAAATACCAACTCTGTAAGGACCCGAATCCAGGAACTTGTTCC	2
738	ATTCTTGTACACTCTCGATCCACTGTCGACAAACAAGGCGGTAACTGGCATGTTCCACCCTACAGCCTTGTT	2
739	ATTCTTGTAAGTCGGAACCCTGTGACACATAGGAATTTCCATCCACCCTCTTTCGTAGGGACACGAAAAAAG	2
740	ATTCTTGTAACGGATAGCGTCACCGGGTCTCCAGCAACCGTGTTTCGCGTTCTGGTACCGGTGATCCGCATC	2
741	ATTCTTGTAACCCCATAGCCACCCCCAGGGTGAGGAGCACGGAAGTCCCATAGAAAAACACCTTTTCACTGC	2
742	ATTCTTGGTGTGAGCCTCCCCAAGCCACCCTGTGTGAGCACCCGCTTGTAAGCGAAGAATTCTTGCATACTG	2
743	ATTCTTGGTCCTCCCCGGCATATTCACTCCGGCCCGGAACCAGATGCGCCCAACTACCCGCTTGAACCAGCC	2
744	ATTCTTGGTAGCCCAGGCCCGTTTACGAAAATTGACAAGCGACACTAAAATGTAGAAACGAACTGAGCGAAC	2
745	ATTCTTGGGTTCCCCTCAAGCGCGCAACCAACACACCCCATCCCAAAACGAAAGCACGTAATGATTGAGCTA	2
746	ATTCTTGGGTCCCCATTCAGCTATTTACACATACGTCTACTGGAGCGAACTGACATGAGACCAAACACTCGA	2
747	ATTCTTGGGTAAGCAACTCCAATCCGAACATCCGCACAGGTAGGATAGAGCCAGAAGCCTCCTTCAGGATCC	2
748	ATTCTTGGGGCCCGCAGGGAGATGAGCATAGACGCACCCAGTACGGTCGCAATGCCGAAACGACTTACGGTA	2
749	ATTCTTGGGGCCATACGTTGCTAGCCACAAGCGGAGGAGTTAAAATTTAGCCATGATACAGCGAAAAACCAA	2
750	ATTCTTGGGGATAGCGCCGACGATGCTTGCATAGCGTGCCTATTCCGACTTGGACTGAGCACCGAACTGCTA	2
751	ATTCTTGGGCTGAAAGGGATCCAAGATGCCGGATTTTCAACCAGGACTATAAGCTCAGACTTTCGCCTTACC	2
752	ATTCTTGGGCAATCAGTATATCGCAACAGGCCTGTCTGCTGGATTACTGCGAAACACCCAAGATAAACGAGA	2
753	ATTCTTGGCTCGCCCAAGCTTCCCCCATGGCTTAAACAACCTCGCGGACGACCCTCCAACATTGAACCAGCC	2
754	ATTCTTGGCTCAGCGCAAAACGGATACTTCGCAACCTCACCAAAATTCAAAAGGTGTAGTTGTGACAGCTCC	2
755	ATTCTTGGCGTGCAAGACATGGTGCAATTACCAGGGAGGGTTTACCCCCAGGCCTGGAGCGATCCTCTAAGA	2
756	ATTCTTGGCGATCGTAAAATCATTCGAACTGAGTGGTCACGCCAGCACTTGCTTCCTCCAAGGTACGAAATG	2
757	ATTCTTGGCGAGCCTGGCCGCTGTCCGGCTCTTAAACATGGAACTAGTGCGGACATATTGTAACGCTCCCCC	2
758	ATTCTTGGCCCGCGCAGATGAATGGGCACCCCTTACAGACGAGTACTAGAAACGGTCACTGCGACACAACAA	2
759	ATTCTTGGCCCAACACCCAGGAGCCATGGTGGCGCTAGGCCCAGACCATCTGCCTTCAGCCAGTAACATCAA	2
760	ATTCTTGGCCACACCACACGGCGATCTACGTAGAATCGTCAGAACCTGTGTTCCAGACTGAACTACGGGAGT	2
761	ATTCTTGGCATTTCCCACAACCAAGATGATGGGAAACGACCAAAATTCAAAACGGATCAGAAGCGATAAGAA	2
762	ATTCTTGGCACCCCGGTAAAGCCATAGGCGAGAAGACGCCGCACCTGGCAGGCCGGCGAGTAAAGTCAATGC	2
763	ATTCTTGGCAATAGGTCTACAATCAAAAAAATCCCGGCCAACCAAGCAAAGCCCAAATGAGATCCATATTCA	2
764	ATTCTTGGAGTATACCGCACTACACGCAACCTGCACACCCCGCACAACGACCCGAAACCATCATTCAAGTGC	2
765	ATTCTTGGAGCCCGGAAAAGCGCGCCCAACCACCTATTACTGCCCTCGCTTGCCTCTCCCGTAATTGGTAGG	2
766	ATTCTTGGACGTACATATGATGTAGGCCGCCAGCTCCCCAGACCTTTTATATGGCAATCAAGGGTGGTGACA	2
767	ATTCTTGGACGAGATACAGCTCGACCCGCAGCGAGCTATTCGAACATTTCCGATCCCCGAGACCTACATCTC	2
768	ATTCTTGGACCCGGTACCCCGACCCCCCACGGACGTCCAATCGAAATCCCCCTAGATACCCTAAGATACCAA	2
769	ATTCTTGGAATCTAGACTACCAACCCTGGTGGATACACACATTGCGTGGGATAGCCAACTGGGTGATGTCAA	2
770	ATTCTTGGAAACCCGTCACGGCGAGCAATGGATAATTAAGACCGAGAGCCATAATCGCACTAGAGCGGAGAA	2
771	ATTCTTGGAAAACACAGAGCCACAAAACGGCATTACGATCGAACATCGCTGATACGCAGCCGTATTAACGTG	2
772	ATTCTTGCTTTTACGGGTACCGAACCGCCCGAACAAGTCAAACGACAGATTCCACCAAAGCCGTTCACTGCA	2
773	ATTCTTGCTTCGGCAAAAATCGCAGAAGTTCTCCGACAACCACTGTAAGAGGTGGCGCCGTTCAAGGGAAGA	2
774	ATTCTTGCTTCCATAGCCCATCACGGAAACACACGACTGTGCCACCATGAAACGACATCTAAGCCACACCCG	2
775	ATTCTTGCTGTAGCCCAAACCGCAACACCGGCGGATTCAAGACTCACGACTGCCTCCCGTGAACAGATATCT	2
776	ATTCTTGCTCGTCCCCCAGACTAGTACCCTTAATTGACTGTGCCAACCCTATATTGGTAGCCCCTTGGGTGT	2
777	ATTCTTGCTCGACGTTCACAGGATCTAACTCATAGATTAATCTTATCCCCAGGGCGTCCGAGACCCACGTAG	2
778	ATTCTTGCTCGAACCCAACAACACCCACCGGCACAATGCCGCGGGCTCGGCCTCACAATATTAGACTCCCCA	2
779	ATTCTTGCTCCGCGATTGATAATCCTTAGAACCAAGGCACAGTCACAGCTAAAATCCGAATAAACAAGTTAT	2
780	ATTCTTGCTATGACGGCCACCGCCCTGTCGTTTCCGAACCCTGAACATCGCCGTACCGGTATAACCGACAAC	2
781	ATTCTTGCTAGTACCGCTTAGTTAGCCCTACCGTTAATTCGGCGGTCACGATACTAAGCGCTGACCAGGCAC	2
782	ATTCTTGCTAATCTCGACAGTCTTGTACGGCCATACACCTATAGAACATACGCTACCTCCAATCTGAAAAAG	2
783	ATTCTTGCGTGGCTCGGGTACCGTTCGGTACAGCCACCAGAGACCCTGCTCCGTAATCAGAGCATATTTCAT	2
784	ATTCTTGCGTCTATAATATCGACCTGGAAAAACCCACCCCGCTGAGTAATACGATAAGACCCCCACAATAAA	2
785	ATTCTTGCGTATCGAATGAGACCGATAAACAAGTCAAAGGATTGGGCCAATTTTAGACGGAAAGAAAGCCCT	2
786	ATTCTTGCGTAGCGATCCTGCCAACAAAACGAACGAAAAAATCTGGACACCTCACCAAAGACCTGACAACAG	2
787	ATTCTTGCGCTATCCACGACTGAGAACGTCCCCCTCACATCTCGCTGAATCACAGAATGGTACCAACGGGTT	2
788	ATTCTTGCGCCCCTAACCCCACCTGACATGATCAATTTGAGCTCCTCCGGCAGCCGCCATTGTGCTGAACGG	2
789	ATTCTTGCGATGCCGAACTGAAATGCACCAATGAGGCCAATCGCAAGGACACGGATGAGACCATTGAATAAG	2
790	ATTCTTGCGACGCACCAGCCCGCACGGGACTCCAATGTCCACTGCCGTAAGCCATCTAAACCAAAATGCTGG	2
791	ATTCTTGCCTGGTAGGATTAAACATAAGATTTGCAGAAACACACCGATCCTAACAGCCAGTACTCGCATTCA	2
792	ATTCTTGCCTGCGAACTCACAGCCTCCCCATCATACCGTGGTGCCCACTACACCGCTTTAGCAGGCCTGTAG	2
793	ATTCTTGCCTGAACCCACGGCCGACAGGGCACCTCTGCTGACAGCAAATAGGTACATACCGGTAAAGAGAAA	2
794	ATTCTTGCCGTTTCGCAGACATGGACAAGTCCTATACTGCCGAGACATATCCGCGCATAAAAGGGTCTAGAT	2
795	ATTCTTGCCGGCCCCGGAATGATCCCACCGCGATACCCTCGCACGCCGGGACGCTTGGCATCTAAACACCGC	2
796	ATTCTTGCCGGATACATTCCGCTGCGCTATTCCACAAACTCCCTAGAATCATTGAAGTTGCTAATTTCACTC	2
797	ATTCTTGCCGCCACCCCCTTCCAAACCCCGCGTTGTGTCCTATGGATACACCATAGGTTTCACTACGTGACG	2
798	ATTCTTGCCGATCACTGACATACAGAGCAAGTTACCAAATCCACGAAGGCAGCAGAAACTGATAGTCGCTTC	2
799	ATTCTTGCCGAGTCCATGAGCTACACCTACGTGCCGACATAATACTATTCCTCACCAGTGAGATGCAATTGA	2
800	ATTCTTGCCGACGTTCGGCGATGATCGACTTGGCAAGAGCCGAAATAGCCCACGCCACGCGGATTAACTGGC	2
801	ATTCTTGCCCTAAGCGCCACGTCACATCGGCCCGCTTGCCCAGCAAGACATTCAGATAAGTTCCATGTCGTA	2
802	ATTCTTGCCCCTGCCCACAGTTTATCCGACGGCGTGTCAGCTTGGCGTCCCATGAACCGATAAACACCTAAG	2
803	ATTCTTGCCCCCTTCCAATGTCCTACGTCACCTCAGTTATCCTTCCTAATTGAAAACTCCTACGAATGCACC	2
804	ATTCTTGCCCCCGCAGCTACAACCACAGCACACCCCCGGTTCAAACTGGGCGACTCAACGTAGAATGATAAG	2
805	ATTCTTGCCCCCCATGACCATACCGAGCCTCACCAAGAACGTTGCTGGAAGTCGCTTTGTACGCCAGGGCGC	2
806	ATTCTTGCCCCATACGCCGTCTAGTCAAGACCAAAAAGCGCACAGAGACTCGATGGCTTAGGGTCCGCCACC	2
807	ATTCTTGCCCCACGCAAAACAAAAGGAACCATCGCACGTCAACGAGAAAACCACAGCGCTTCCCACAGTAAA	2
808	ATTCTTGCCCACCAAAGAGCCTCGTAGAAAAATTTCTATGGTTTAAGCCACGACATCCCATGCAGATGAGCC	2
809	ATTCTTGCCCAACGCGGCTACTAGGCATCCCCCGCTTGACAGATTGTCTCCGTCTGACACCTAAGCATTATA	2
810	ATTCTTGCCATACAACCCACACCCCACGCCATTGTAACCGTCAAGAGTGCCCTCGGTTTCGGACACCTCGAA	2
811	ATTCTTGCCAGTGGCCTAATAAGCCCCCCAGCGAACATCCTAAGCCCTAATGCACTAGTCATGACATACATC	2
812	ATTCTTGCCACCCGAAACCTGGCCGACCGGGTCGCCCCACAATGTCTAACGCTTCGACTAGGGTACCTTAAA	2
813	ATTCTTGCCACACTCGGTGCCCTTTGAAGAAACATTACTCCATAAACACCCACTTAGAACCCTATACGGGCT	2
814	ATTCTTGCCAAGCGGCACAGGCTTATGATCCTCCCTGTGCTAAAGACCGTACCAAGATCCTTACCTGCCACA	2
815	ATTCTTGCCAAGCGAGCGAGAGTGCCCAATCGTACCGAGGATCATTAGACGGAAGAACCTTAAGTAAGAGAA	2
816	ATTCTTGCCAAAGCCTAACACTTCCATACCACAAGTATCGCAAAAGAACGTACTCTGCGGTTCGATTCACAG	2
817	ATTCTTGCATCCGGTACCAGACTAATAACGACCGCAAGGCGCAACACCTAAACTGCAAGAATCCTAAGGGGA	2
818	ATTCTTGCATCATAGTTGGAGTGTCCTCCCAACACGTAGCCAAAACTTCTTGCATCAACCCAAAGTCGCTAG	2
819	ATTCTTGCAGGCCCGCGACAGTGCCGCGAGCTCGCACGACCCCTTAACAGATGGGCAACCTGATGAGCCTGA	2
820	ATTCTTGCAGCAGGTCATAGAGGTATACTTACAGCAGGGATCCCCACCCGTCCCCTATGTTACGTATCGATT	2
821	ATTCTTGCAGATCCTACGCCGACCCGACTCTATTACAGCCCGCGACACCAACAATCCGCCAAAACTTATGGT	2
822	ATTCTTGCAGATAACCCAGCACGACAGATCATAGCGATTCCGTAACGATGCACAACTAGAAAGCATAGAAGT	2
823	ATTCTTGCAGAGCGAATCCCCTACAAATCAGATGCTATATCAATCCGAAGCACCGACCTGGGACAGCGTCTG	2
824	ATTCTTGCAGAGAGATATGACTTTTGCACTAGGATCTACAACCTACACCCTACTACACGTCGCATCGCATAG	2
825	ATTCTTGCACTCCCCCCTCACCTGCCCATATTACAGAGTGGCCTCGTCGCCGGCCACTTCATTACGGTATGA	2
826	ATTCTTGCACGGCACCCCCACCGCTACGCGGAAAGCTCCATGCGATCACGCTTGAAGCCCGAGTGTACACAA	2
827	ATTCTTGCACGATAACAACCAAACACTCGCAACTGAACGATGTACCGATTTATCAAACTGGAACTTGCAAGT	2
828	ATTCTTGCACCTGGGGTCCGCCGCCTTTACCGGGCTATTCACGCACTAATTGAAAATAAGTCATTCAAGCCC	2
829	ATTCTTGCACCCGCCTGGCAACGCGGAGTTGACACCACGCCATGCGGGTAAGCAGACAAGCTCTGAGAGAGA	2
830	ATTCTTGCACACCTGGCATACACTAAAAAGACTAGAAAGAGAACAATTCACGCTAAATGATTCCCTGAGTTG	2
831	ATTCTTGCAAGTTTCGCCCGATGAAAACACATTGCTAAGCGCGCTTAAAGAGTCTGCCTTGACTTCAACCTG	2
832	ATTCTTGCAAGGCGCTACACACCACGCACAGAAACGTATATCCCTCTCCCATCCTAAGCAGCGACCGAAAAC	2
833	ATTCTTGCAAGCACCGAGTGCCTGCAGCATAACCCCCACCCACGCCATTTCGACAGTCGGACCATCACTAAT	2
834	ATTCTTGCAAGACCTACTCCCGGCGCCCCATAACGCGACATCTGAACCGGTCTCACAGGACAACGAGAAGGC	2
835	ATTCTTGCAAGAACCGGAGCCCCGACCGGTTCGAATGCGCACGTAATATCCCACCCTCATTTAGCGCCCGAT	2
836	ATTCTTGCAACACCGTTCCCAGTCATAGCACTAAGACTGAAGGCCACGTGATAATTCAACTTACCGACCCGA	2
837	ATTCTTGCAAACAGCCCAAAAAGCGCACACCAGAATGCGAACGGCAGAATGTATGAGGATAGACCCCAGATA	2
838	ATTCTTGATTGTATAATACCGACAAACAAAGAACCCTCCCTAATGACATGTACTCCCCGCTTTACTATCGAG	2
839	ATTCTTGATTCGCCGCGACCGGAGCGAGTACCGGCCACGGCGACGCCCATCGACGCGGAACCCTTCCGTACC	2
840	ATTCTTGATTAGCAGTACGGCCTAATGCTACCAAAAATGACCCCTAAAGGCTGACAACGACCTTCACTGCAG	2
841	ATTCTTGATGAGGCCCAGGACCCCCGTAACGTAGCAATGTTGGATTCCCCTATCCGAGACAACTAAGAAACG	2
842	ATTCTTGATGAACACTTTGCCCAACATGTGTACCCAGTAGCTCGCGCCGAACAATGCACTAGCCATTCAGAT	2
843	ATTCTTGAGGAACCCAAGTTTGCCCCCATAGACCCCGTGGTAAGTGAGAGTCCCAAATTTCCCACGGCATTA	2
844	ATTCTTGAGCTTACTCCCGTGCCAATGGAAGCGCTCATGCAACTTCGCACACTCTGAGAAAACGTTATTATG	2
845	ATTCTTGAGCTACAAGAATACACTACAGCGCGAGTAAAGCAAACTCGCTGCTTATTCGTCAAACTCAATACC	2
846	ATTCTTGAGCGCTCCAATCGAACCGACACCGCAATCAGAAGAGCTGTCCACAGCGCGCCTGACAGACCGCAC	2
847	ATTCTTGAGCGATACTCTGCACTACCAAAGACGCGCAAAGGCCGACTTTCCAGCTCCGAGTGGAAACACCTT	2
848	ATTCTTGAGCCACACCCCGCTATACCGTCATTAGCGAACCCCTCGTTGGACTGAGCCCATAAAAAGCCGTCC	2
849	ATTCTTGAGACTTCACACAAGAGGAAGGAAGGCCCGCCTCACCCTACGTTTGTGAACCGGATCAAAACACTC	2
850	ATTCTTGAGACCCATCAGACCCTAGAGCAAGTATGCCCGTGAAACTCCACGGCACGACAGGAATACACCGCT	2
851	ATTCTTGAGACAAGAGACAGTGTCGAGATCCACCCCCGCTTCAGGCCAAGCCTACCCCGTGAAAGACGATCC	2
852	ATTCTTGACTAGGTTAAAAGCGGACCACGAAGACCTAAAAACCGCTCCAGAACTAGCAACAGAGGAAATATC	2
853	ATTCTTGACGGGTCACCACCGCCTCATATCCTACTGAAGCTCAGCCACATAACTCTCAAGAGTAGGCACCCA	2
854	ATTCTTGACGCGTACGACAGCGTACAACAAAAGCAATAGCTACGCATTACTGCTACAAAGGCCAGGCGACAA	2
855	ATTCTTGACGCCACACTACCTCTAAGCCCACAGCTAGTAGAAAACGCATCGAAACCCGGAAGACACTGCGGG	2
856	ATTCTTGACCTTATGGGTGCACCCGCTCCATCCCTGATCAGACCATCCATTAGATGTTGCTCCCCTCCGTAC	2
857	ATTCTTGACCGCAACGCTGACTAGCTACATAGGTCGTGAAGAACCCTCTTCGGCTTACACAATACCTAGTCA	2
858	ATTCTTGACCCGCCTGCCCAACACCTCCCCAACTCGACACCACGACTGCATGTCAATCGGTTCCCCGCAGGC	2
859	ATTCTTGACCCCCTAGGTTCAGCACTCCATTGTTGTCGCAGTGCCCACTACGGGAATCCAATCACTTTTCAC	2
860	ATTCTTGACCACCCAAACTCTGCTATCACCCTACGAGACCTGTACCTCAAGCACGAATGGCAGCCCAGCTAC	2
861	ATTCTTGACATAAGCACCCTACCAATCAGTATAGCCGGAGTTAATGAATGTGATAGTCACAATTAAGATCCT	2
862	ATTCTTGACAGCGCAGATAGCGCAGCTGCGCTTACTAGAATACCCCCGAGACGACGCATTAACCCCTCGCGG	2
863	ATTCTTGACAGCCCACGAACTGCTCCAGGCAGATGAAATTTTGGAGCCATGGCAGTCAGAGGATTAAGAGCC	2
864	ATTCTTGACACGACAATTTGGTGGTTAGACAAACGGTATAAGTCGGTAAACCGGCCACTAGCTCGTAGTGCA	2
865	ATTCTTGACAATATCGTTCAAGCCCCCCGCTATACACTTAGATTACTTTTTGTAACCACCTCACCCCAGGCA	2
866	ATTCTTGACAAGGCGCGATTGACAGTGGCCAATCAAGTGTTAAACCCAGTAAATGTAAGAATACGCCAGCCT	2
867	ATTCTTGACAACCAACATCGACGTTGCGAACAGAACCCAGACTACAACGATCTCGACCACTCTCATATTTG	2
868	ATTCTTGAACCCCGCAACTATCACGAGGCCGACCCAAGACAGCCTAACAACGTTTGGCTACATACACCTGAC	2
869	ATTCTTGAACCAGCGCGACGTACACCACCCTCCATGCTACCTCCCATCATTTGACCAACGTTTATTCAGGCC	2
870	ATTCTTGAACCACGCCAAGCCCGACAAGCCCCGTTATGGAATAACTGGCTCGCCTCAATGGTTCACTGCAGA	2
871	ATTCTTGAACAGGCTCAAGAAAGAGACGTGTGTACCATAAACCTGGATATAAATGCCACGCTCACCGACACC	2
872	ATTCTTGAACACGTCACTCGCTATAACAAGCATACCAGTACTACACAGTGGCAGCGCTAGAGTTCAAGTTAA	2
873	ATTCTTGAACAAGTCGGACGGTGACGGAAAAACTCCCCTATGCACGCCACACCGCATACCCCAATCAAGACG	2
874	ATTCTTGAACAACACTCTCGCACACCGCATCTATCCCCGAAACGAGGCGCGACTTACGTCGTAATACAGAAT	2
875	ATTCTTGAAAGCCCTCAGATCGAGACGGACCGCAGAAACCACCCCGCGTAACTGCGACCTTGAATGAAACCT	2
876	ATTCTTGAAAAAGAGCACCGACCTCACCTTAAGCAGCCAACCTTGCCAGAACGCAGTAGACGATCATTGCTG	2
877	ATTCTTCTTGCCTCAGTATCGACCATCGATCATACGTCTCGCCATAATAGTACATTGGTTAGAAGCTGTACA	2
878	ATTCTTCTTGATCCCGGCCTTGCAACTGTGGCCTGAACAAGAACTCCAAACGTGGACGTTGTTCACATGACT	2
879	ATTCTTCTTCTCTGATGCATAAGCATAACCTCGCAAAAGCGAGCCACCGAATCCCCCATATATTTTACACAC	2
880	ATTCTTCTTCCTCCCCCCCTGCGGCACGCACTCCTGTAGCGACTAACGTGCCGCCCTCTGGATTTATAACCG	2
881	ATTCTTCTTCCGAAACCAGACAACGTAACCGAATAAAAGCAAGCCATACCCTGACTAGATACGAAACTGTGA	2
882	ATTCTTCTTATCGGGCCTCACCTCGCGAGCCTTGCCCAAAAGTTCCCCGAAATGTACGTTGCCACGCAAACA	2
883	ATTCTTCTGTGCCGCGCGCAATTATCAACGGATGGGGCCGAATATCACAAACCGAGGACCCGTCAGATGACG	2
884	ATTCTTCTGCGTAGACCCACGAAAGTCACGTCACACCGTCCCCGCCCGACCGCCAGGCGTTGGCCGAATTCA	2
885	ATTCTTCTGCGCCAGTAACGCATACGAGTTAGCCATACCGCGAGAATAACCGCTCCAGAATACAGGCATGCG	2
886	ATTCTTCTGCAGCCCCAGGACCACACAAGCGCAATCCTGAAGTGGCCTATGCGAACGCAGTAGGGCCATCAC	2
887	ATTCTTCTGATCAGGTGAACTCAACCACGTCCAACCAGGAATGTAGTAATGAGCAGAACGACAGACCACGCC	2
888	ATTCTTCTGACCGAACTCCAAACCAGTCCCCTATTTCGAAAACCAAAGCCGAAATTGATAATAGGAAAGAGC	2
889	ATTCTTCTGACAAGCCGAGCCCCTCTCCCAACTCAGAACCCCGAGGTGAACCCTGGGTAACCTCGGAAGTCC	2
890	ATTCTTCTGAAGTTATAAATGGAACCCAGGATACGACCCCACAAGTTAGTCTTCTCGCTTACAAGACCCAAG	2
891	ATTCTTCTGAACCTCGCTGTACAGGATCCCATCTACTAAAGAAGCGTAACTAGATCCGCATACCCAAGAACA	2
892	ATTCTTCTCTACCGACACGGTTCACCTCCAGCCTGCGACCCCACGACAAACCTAAAATAGCATCCTGTCACC	2
893	ATTCTTCTCGCTCCATCACGTCTCCAACCCCTCAAAGCGCGGTATGGCATCAAACCGCATCTGGCTTGCCCA	2
894	ATTCTTCTCGAACGTCCGACGTACACTGAAACAGAGGCATGCCAAGTAATGATGATTGAATTAAAATGGCTT	2
895	ATTCTTCTCCTAGGGCGTACGGTATGCAACCCGGCGGACCGCACAATGCTGACGCAAGGAACCGTGGATCAG	2
896	ATTCTTCTCCCCCCCCGACCTCAGGACCGATGCCTTGGGTACCCCCGCCCGGGGGAAACAGCAACTTAAAGA	2
897	ATTCTTCTCCCCAGCCCAGCGAACAGATGGCCATCTATAACCGTCGAAGACCGTATATGCACCCCCAGTAAC	2
898	ATTCTTCTCCCAGCGACTAATCACCTGCGACCCTGTCATACAAATATTACAATCACGTCATAGAGAAAAACG	2
899	ATTCTTCTCCCAGCCGTCACACGGCAAACACAAGAACATGCCGAAACAGAATGGCCAAAGCGAGTTACACAG	2
900	ATTCTTCTCCCACACGCATCGCGACGCACCACGACCTCCCTTATCGAGTCGGCCACAACTCCCGCCGTGTAT	2
901	ATTCTTCTCCCAACAACTCACCAAGGTCGCTACCACCCCGCCCAGTCTTAGAAAAGCCGAATACCCCCTATT	2
902	ATTCTTCTCCATCAACGTAGATTACCTACATAGGGAAAACACCAACGGAGAACCTAGACTGATCCAGAAAGC	2
903	ATTCTTCTCCAGCACACCACCCCATCAGGGCTCGAAGATAAAGGCAACTGCAATACTCCGCAGATGAAAAGA	2
904	ATTCTTCTCCACAATGGGGACTGCCTCCCTGACTGTAATAAGAAACTACACACTGCAACAAAAATCTTACGA	2
905	ATTCTTCTCAGTACACAGCCCCCTAACGCTAACTCGGATAGTAGAACACTCTGAGGATTAACTAGAACAGCC	2
906	ATTCTTCTCAGCACACCCCTAACCTTAGACTGCTCATAAGCTTGTTTTACACCCGACAAACTTGCGCCAAAT	2
907	ATTCTTCTCAGATCCTCTCCTCAACACCGTTCTTACCGGAGGTTGATCAGCTGTATCTATGGAGATAAACGA	2
908	ATTCTTCTCACTGCTAGCTATCGCATAAAGAGAAACGCATACGACGAACATTATTGAAACGGCTCTTAAACA	2
909	ATTCTTCTCACCAGCTAATGAAACCTCTACCTAGTTCGAAAGTTTCTCCAACCTTCGACGGGTTGCTCTGCA	2
910	ATTCTTCTATGTAACATGACCACCCATAGAGTCCTCAACATCTGACACTCAGGAGTAATCTAAGTGCGATTC	2
911	ATTCTTCTATCTGCCTCCCGTCAAAATACCGTAGTGAATTAAGCCCGTGGCCGAACAGAACTGGGGACAAGA	2
912	ATTCTTCTATCGACATAGCAAAGAGGGCTGCACCTTTCGCTACTGATATCAAATCCGTCCAGTGGGGTCCCG	2
913	ATTCTTCTATCATAACCCTGCGTTACAGTTCATAGTACCCGAAAGTCACGGCATGAAAATTCACATAACGCT	2
914	ATTCTTCTAGCGCCCCTAACTCCGTGGCAAACCCACTAATGAACAGACTTTACACAATGACGCTGAGTTAAT	2
915	ATTCTTCTAGAGCGTAGCACACCGTTACACCGGCCACACACTAAGTAGGTAGATGCCACAAAGACCGTCACC	2
916	ATTCTTCTACTTGATCTACTAGAGGAAGAAACCCAACCAGCTCAAGAAAAAATACAAAAAATAGTGAAGACC	2
917	ATTCTTCTACTCGCACGGAGAATCTGTGCCCTGCAGTACTCCAGACCTACCATAAGACAACGCCCCACTCTC	2
918	ATTCTTCTACGGGTGAGAACCTGAAGACAACAATCAGATAGTAGACGACGGATCACTCGGGTTTGGGCTTCA	2
919	ATTCTTCTACCAACCAAACCACCACCGCCCAAAAAAGGCAATAGTAAGCATACCACCTCCATCGCATTGTGG	2
920	ATTCTTCTACCAAAACTGTCTTCCGGCATCCCCGAACTACAAGTGGGATCTCGCCAAGCAGTCCCCAGGCTG	2
921	ATTCTTCTACACTCCAGTATCGTCGTCCGGTTGAGAATGCAACTGGGGCAGAATGCGCTTACGCCCCGCGTT	2
922	ATTCTTCTACACAAGGCACCCCCCAGAAAGGAATAATAAACAAGACCCCACATCACACAAATCTTGGTTTCT	2
923	ATTCTTCTAATCACAGAATGCAGAGTAACAGGGCGTCAGGGCTTAGATAACAACACTCCTTACGATAACATA	2
924	ATTCTTCGTTTTGAATATAACCCTCAGCCCTAATCAACCACTAAGAAACGCTTCCCAGTTCACTGCAGACTT	2
925	ATTCTTCGTTGCACAGAGACTCGGGGAGTACATCAGGCCCATGTCGAACCCCAATCTCTTTAAACGACATGC	2
926	ATTCTTCGTCCACTAACCTTGAGAGAGCCAACCAAATTCTGCAAAAACGCAAACCGCGATCCAACAAAAAAC	2
927	ATTCTTCGTAGCGGGCTATACCCGTTAGAAGTGACGTCTCTTTCCCCGTTCCCACGACTGCAACGTGCTGCG	2
928	ATTCTTCGTACAGCCAGCCTATTCGCCGAACACCCCGCTCAATGGATGGGGAGCCAAAAGGATTCCGAACAC	2
929	ATTCTTCGGTCAGGTTCTGGACCCAGCATCACCACTGCTACATCCCTGATCCGGGGAATGTCTATCTGGCTG	2
930	ATTCTTCGGGTTCGCAGCACTAGAAAGGTGTACACATTCCAGAACCGATTTCTTAATATACGCAAGGTGCGC	2
931	ATTCTTCGGGGTGAGTATAACCTATTCAAATCTATAACAACATAACTAATAAGCAGCCGGCCCCGTGCAGCG	2
932	ATTCTTCGGGCGCTACATACGCCGTGCACAGGAGAAAGCAGACTCCGGTATCTCCCAACAACCCGCTGGAGG	2
933	ATTCTTCGGGAACTAGCCAAGACCACCATGTTTTTGCCACGCCCGACTACTAGAGTACGTAGTACATACATG	2
934	ATTCTTCGGCTAGATATGGAACGCAAGCATTAGGCGCCCGTATCCACCGCCCCCAGACTGATATAAATCAAG	2
935	ATTCTTCGGCGGCCTGGGCCCTCATTGGACACGGTAAGACAACCATCTGGATTTCACCCTACCCGAGCAAGT	2
936	ATTCTTCGGCCCAGGTTGGCCGTCATCGCAGGCTTACGTCGATGCCAAAACGTAGTAGAACCAGGGAAGGAA	2
937	ATTCTTCGGACGCAGAGCAGCCGCCCCCCCCACGGACCTGTCCCAGGTTGTCCTCCCCACTGAGCGCACCAA	2
938	ATTCTTCGGACCGTGCGCCGGCAGAAAAACTTGTTGGCACGAACCGTCTCGCACGTTAGTTCCGCACCGTTT	2
939	ATTCTTCGGACAATGGCATAAAACCTATGCCACATGTAACCTTAACCAACCGACATGGACACAGCGGGGAAA	2
940	ATTCTTCGGAATTCCCCAGTACATTACCATTGCCCCGTTGAAATTGGTTTCCAAGTTCAACACCAACAGAAA	2
941	ATTCTTCGCTGACGACAGCCAAAATGGCGCGTCCTAACAGTGATTGTCCCACCTCCCACCCGGAGACACGAC	2
942	ATTCTTCGCTCCTCCCACACCCCTCCGACCAACAATCAAGCCTCGTCGAACCCCGAATTCGGAGCTTCCTGG	2
943	ATTCTTCGCTCCACCTTTGCCGTTGCATATAGCCAAGCCAGCCGCATTAGAGGACGCTTGCCCATGCGGTGG	2
944	ATTCTTCGCTCACTCATCATAACATACCCAAACGCTCCACACAGCACGAGCGTGTATGTATTCAAAACCACA	2
945	ATTCTTCGCTAGGGCAATACAGCACGCTCACCCCACGCGGCCCGCCGAGCCCGTATTCATTCACTGCAGACT	2
946	ATTCTTCGCGTTACATATACATCCACTATACGGTAAACATGCGCAATGAAGCGTTCAAAAATAAAGGTCCCG	2
947	ATTCTTCGCGGCACGAACATCCCACCCGACTGAATAGCCAGCATGTTTCATTCCACCCACAAAAACCCACTG	2
948	ATTCTTCGCGCAAGCAACGCGACGCCCCCACGAGATGCGCGACCGTAATGGGCCTCATTAGCATGAACAGGT	2
949	ATTCTTCGCCGTTGTCAAGCAGAGCAACCTCCTTCAGAAGAAAGTTCCACCCCCGGCACAGGCCGAACTTTC	2
950	ATTCTTCGCCCGAACAACGCTCCCGAAAACCACCAGCCTTCACCCACGAACACAACAAGCGTGCTTCACTGC	2
951	ATTCTTCGCCCCGCAGCCACTACAACCCAGCCCCATAAAACATAGCGCCTCTTCTTATAACTCGCTCCACGC	2
952	ATTCTTCGCCCAAATTCACTCTACGGGCGATTGCTATTCGCCAGACAAAAAAGGAAGGCACATTCCTCTCCA	2
953	ATTCTTCGCCACCCACGGTCCTACGCCTCTACTAGATACGCGGAACAGATGCACGCTGCCGGCCCTCCAGGT	2
954	ATTCTTCGCCAACAGCAATAAACCCAAATACGACGGAGTTGGGTCTACAGGCCAGTATACCTCCTGTCCAAC	2
955	ATTCTTCGCATACATTCCAATCCACATAAGTCCCCAGTCGTAAATTGGAGTAACACCACGCCGAGGAACCGC	2
956	ATTCTTCGCAGCCTGACTAAGTAATCGTAGTATGAACCCGAACGTACGTCCATTCAGTAGAACATCGAAGTA	2
957	ATTCTTCGCACTTGTTTTATAGGACCATTCGGTTGCTGACCGTCTGTCAAGTACCCCTCACACAATCAAGCG	2
958	ATTCTTCGCACACAGATACGCCGGCATCGGGAACACTTACATACACCGCCGAAAAAAAGAGTCAACTACTGC	2
959	ATTCTTCGCAATGTCCGCACTCCCTTGACTCTCTTCCATGTAGAAGTCAGTGTATAGGGTGTTTCACTGCAG	2
960	ATTCTTCGATCATTATGCCAAATACGAAAACGAACGATTGGTAGACACATAGCCGAAATTCACGAGACTCGC	2
961	ATTCTTCGAGGCGTGCGCTATACGCCGTTCCACCGACCCAGACCCGGCGATCCTCAACTCGTCTTCCGTCCT	2
962	ATTCTTCGAGCCCTCATAGATGGCCAGCACTGGCGATAACCAGGTTCCCCGCCAAAGCCATGTACAGTGCAT	2
963	ATTCTTCGAGACCCCAACCCTGAGACTAGCAAATGACACCACGGTTAAATGTGCGACACATCACTATTACAT	2
964	ATTCTTCGACTCATTCCAAGTCTCCCCCTTCAACAAAACCCTCTGCCAGCGCAAGGATACAGCCAACCAGCG	2
965	ATTCTTCGACGTTGTTACGCGCTCACCACAGGGCGCAAAACGGAAGCTTACCAACCACACGGATAAGAGGCA	2
966	ATTCTTCGACCCCCCCAACAAACCCAAGACTGAACAGAGTGCTGTGCCCCACTCTCTTAAGAGGCTATTCGT	2
967	ATTCTTCGACAGTACGAGAACCACTCGTAAAGTAGTGCCAAAAGCACCAGAGTGTGACCACCCCACATACTG	2
968	ATTCTTCGAATACCTTGGTCGCTGTTTACGACCAGCCAGAAGTCGTTATTAATTGACGTTTCATCAATCCAA	2
969	ATTCTTCGAACAACAACTAATGACGATGGGATAAATTCAACGATCATAGCCCCTTCGATCAAGGAGGAAGAT	2
970	ATTCTTCCTTTTACCTTGCCCTGACAAAGAGAAACGAGACTGCGGGGAATAACTGTTCAGGAGCGGTCCATG	2
971	ATTCTTCCTTTGAGTTCTGGACAAAACACTAAACGGTGCACACAATAGTTGGTGTCGATCAAGACTGGACAA	2
972	ATTCTTCCTTCGCAAAGCTCCCTTACCTCGCGTGCCAACCCGACGAACCATACCGCCACGGCGCCCCATGCA	2
973	ATTCTTCCTTCAGGATTGCCACACCCCTGATACCTAACACAAAAATGATAATGGACGCATGGCCTGACCAGA	2
974	ATTCTTCCTTCACGATACCGGTTCGTGCGACTACATAACGCCAACTGAACTCGCCAGACACTTTGTGAAAAA	2
975	ATTCTTCCTGCTTCGACACTTACAGCAAAACTGGACTTCATCGAAACCTCCGGATTGAGTGCAACAGGGCAC	2
976	ATTCTTCCTCCTAGCCCAAAACAAACCCCCACACTTACCTACAACCCAAGAGCGCATCCTTTCAGTACCACC	2
977	ATTCTTCCTCCGTGCAAGCACTTCGTCCGCCGCACCTAATATAGAAACCTAATCTGTTCGAGTCGTTCACTG	2
978	ATTCTTCCTCCACACAACCTGAGGAGTATATGAAGACTGCTACTAGTCGATACGCAAGCAAGACCCAACCGT	2
979	ATTCTTCCTCATAACAACACCATACACACATTTTACAGATGTTGGACTCACAGGAGCCGACGCCTCCTAAAA	2
980	ATTCTTCCTAGGAGCAAGCTGCTGTCAACCCAACAGGACATTGGCGTTTGTAATGATATTGGATGAAACGGG	2
981	ATTCTTCCTAGCCGGCACCAACCGACTTTCGCACAGGCTACACAAGTCGCCGTACAGACAGCCTAGGAAGTG	2
982	ATTCTTCCTAGACAAGCCTCATCCTAAACATATATCGTACCCCGGCCCAATAACTGCCGGTATTGGCGCCCC	2
983	ATTCTTCCTACGATGCTGGCACCTCACCGGTAAACCCAGCTGCATAGGGTAAATAAATCCTCATGCGTCCAA	2
984	ATTCTTCCTACAAGACACCGTCTCTTCGCTGTCGATCATCACATCAAACATATAAGACAATACTGCGCAAAT	2
985	ATTCTTCCTAATCTGCTTAGAACGATGACGCTGAAGCCCTTCAGAACCACCCTACCCTATGGTGGAGATGCA	2
986	ATTCTTCCGTTAAGTATTCGCCATCAGGCAAGAACGGGGTCTCGCCACGGACAATGCCATTAACGTCCCAGA	2
987	ATTCTTCCGTGTAGAGGCATTGAGTTCCGCCCAACCACCATTATCAAGAACACAAAACACTATTACGATAAT	2
988	ATTCTTCCGTATAGTTGCCAGTAAGTACAGCATGATAAAGCGTAAGACAAGATCGCACAAATGGAACCAAGT	2
989	ATTCTTCCGGTCAAATCCAGTTCACACCTAAATGGTTCCAATCAATATGATGGAATCAATACGGGTTTTGAA	2
990	ATTCTTCCGGTACCCAACAGGAGCAAAGCTCACAGAGGGCGCAAGAGAATTTGACATTATCTCACAGGTACC	2
991	ATTCTTCCGCTGTGACGCCCCGCCACGAAATACGAGCACGATCCTGCCCCATAGGACCTCCCGCTGTGTCCA	2
992	ATTCTTCCGCCGTGTCGCACCCATCCATGTACCAAACTCGCATCAGTGCCGCTATCAAACTTGACCGCACAT	2
993	ATTCTTCCGCCACTTAACAGAACCAGGCAATCCAGACCATGATGCCTGGGCCCCAACCACAAACCCCTCCCT	2
994	ATTCTTCCGCAGACATGCCGAAACATCCACCCGAGCTCGTACCTGACACATACATGCTATGGCAGTCCCTTC	2
995	ATTCTTCCGAGACCCACATACACTGACACCAAGAGAGTGGGAGTAACGTATCACCGTTCCAAAGGTTACCGG	2
996	ATTCTTCCGACATAGCGCGTGTCTAACGATGACGCGAACACTCCGCCTGTCCAACTGCGACAATAACAACCG	2
997	ATTCTTCCGACAAAAAGTACGCAACTACACAGCAAACACTGTTCAGATCAGGCTACTACATATCACGGATAC	2
998	ATTCTTCCGAAGGTACGGCGCTACATGGAGAGTTTACGCCAACACGTTTTTGCGTTCACACTTGGAAGACCC	2
999	ATTCTTCCCTGCCCCACATCCCGTTGAAAGAATGACGATGTGAAGCGCCGCCGACCTGAAAGCCAAAACAGC	2
1000	ATTCTTCCCTGAGCAAACACAGCACAGCCAAACCCAACCCCCGGCACAAGGGAAAAGCTGTAACTGCTGCCC	2
1001	ATTCTTCCCTGACAAACCAAACCGACATACAAAATCGGAGAGACTAAAAAATGCATCCACCGCTTACACAGA	2
1002	ATTCTTCCCTCGTAGCATTTCCCAACCAACGGAGTTGTATGCGGGGAAGCCCCCAGAAACTAACAAGACGAA	2
1003	ATTCTTCCCTCCTGCCAGCGCACCCTTCTCCCGACTGACCCCCTCCTCGGAGCAGGTTGTAAGCGAGGGCAC	2
1004	ATTCTTCCCTCCCGCACCAACACCACGTACACCTAGGCCAAATTCCTGGGAGAACATCGTATATTATAATGG	2
1005	ATTCTTCCCTCACGACCATGGTACACAAGACTGGAAGAGGAATGCGACCACCCTCCACATCTACTCTACCAG	2
1006	ATTCTTCCCTAGCCAGCGTTTACCACAAACAATCGCCAGGGACTCTGGAATCGACGTTTAGACCGGTAGTAT	2
1007	ATTCTTCCCGTTGGCCAAACAGCTTGCTTCATCAGCTGATTAAGCCTGAGGCTAAATCGGAGGGTTTGCACC	2
1008	ATTCTTCCCGTGAGCCCTGAAATAATCCCGCTTTCTCTCCATGGAACTTCGAACTTCCGTCGACCGGGAGTT	2
1009	ATTCTTCCCGGCTACAGCACCCTGATGTAAAAAAAAACAAAAACAAACCTAAACAGAAATAAAGCCGCGTAT	2
1010	ATTCTTCCCGGACCACAGCACCCACATAACGACAAACCTTTTTGCCCCTTTCACACCGTCTAGTAAAATCGC	2
1011	ATTCTTCCCGGAAAATAGTCTACCAACTGCGAAGAAGGCGCGTGTCAACCTGATCGGTAAACCCGCTCACTT	2
1012	ATTCTTCCCGCGTTCCCCCACTGTAGAACGCGCACTGAGCCGGCCGCAAACTAGGCTAGTCAGCCCTGGAGG	2
1013	ATTCTTCCCGCCCTTTGCCCATAGTCGCCTAGAACATGAAGGGTAACGATAGAACTTTTTCATGAACCAAAT	2
1014	ATTCTTCCCGCAATGTGCCACAATAACGCACCAATTCGGGATAGCCTGACGCATGCACTGCACCCTAGAATT	2
1015	ATTCTTCCCGACCATTCCGGCGACTAAACTGGGCCCACGCGGTAATCGCGTAACGCGGCAAATCCACGCCTG	2
1016	ATTCTTCCCCTCATCACATGCTAATGCCATACCACAAGTTTTAGTAAAAATGATAACCCCATCGCATAAGTT	2
1017	ATTCTTCCCCTACCAGATGCATATACCTTCCTTTCCAACCTAATGCGGACGTCGAATAACAGCGGGGACCTA	2
1018	ATTCTTCCCCGCAATGATAGCGCCACACGAAGCGCCGCTCCGACACCCGAGATAACCGACATTTCCTGGCGC	2
1019	ATTCTTCCCCGATTCCTAGCGCTTCAAAGATGTCTAGCGCGCTCTCTACACGTAATACACGCCGGAGACTAC	2
1020	ATTCTTCCCCGACCCAACTAGACAGGCTCCCACCTTGGCCAATATCACTCTAACCTACAACAGAGTCTTACC	2
1021	ATTCTTCCCCCGCCTACGAATCTCAGCTCCAGGCCGACAGTGATGAATAAATCACACCTGTACTGCGTATCG	2
1022	ATTCTTCCCCCGCCGCACAAACCATAAACCACACGGTAACTATCACCTTACATAACGAACTTGACAATGCAC	2
1023	ATTCTTCCCCCAAATACTCCCTACGCTTCAAGAATAACCACCACCTCAGGAAATAGCAACCAGAGTTTTTCT	2
1024	ATTCTTCCCCATCTCATGCTCGACACCAGATACATGATGCAACACGGTGATACTGCAATACGTTCGCATACA	2
1025	ATTCTTCCCCAAGACACGCCAACGATCCTTAGCACCACTTATGCCACGCAAATGCCGAACGAAGGGAGATGG	2
1026	ATTCTTCCCATCGACATTCATCCGATTCGTGCGCACGGCCGAACAAGATGCCTGCGCCTACACAATGCAACC	2
1027	ATTCTTCCCACGTTTTTGGAACCTGACGATTGCACAACTTCTTCCCTACTCTACACCTAAAATTCACTGCAG	2
1028	ATTCTTCCCACGATTTCCACCCCCGCGTCAGGCTCAAGGTAACCCTAGCGTGGTAAGTAGCGCGGGACACCG	2
1029	ATTCTTCCCACGACTTGGGCGCGGTGATAACCTAACCACCACCAAGGGAGAGCAACCAGACAAAGTGGACCT	2
1030	ATTCTTCCCACCCCACCGGAAAAAGCAACGGCCTTAGCGAAGGCAGTACCGCTGATTTCGCACTACACCAGG	2
1031	ATTCTTCCCACAACCGCCCACTCTACACTCTATAATCCGGGACCTCATTCGGGAGGCAGGTACCCGATTCCT	2
1032	ATTCTTCCCACAAACTAAAACTGTGAAACCTTGCAATAAAAAGAGCCTGCTCAGTAAAAAATGTATAACAAT	2
1033	ATTCTTCCCAATGTAAGCGTAACCCGCACCCCGATTTGCCCACGGCGCCTCCAAGGCAGAAAAAAAGTTTCA	2
1034	ATTCTTCCCAAGGCATCCCCATAAAGCAACTAAATCGGATCAATCGTTTATTCTGAAAAATGAAAACAGAAA	2
1035	ATTCTTCCCAAGCTCATAGACCCCCAGGTACGCGGACAAGGAGCGAACATACTCTGTTTGTCAAGAAACGTT	2
1036	ATTCTTCCCAAGATCTCTCGGATTGCCACACTACCTTGAGTACCAACCCCAGCACTCTAAAAGGGCACCACC	2
1037	ATTCTTCCATTTCACAGGCGGTTGCTTCATAGAGCACTTCGTTTTTCCGCAACTCAGCCACAACTAACTCTC	2
1038	ATTCTTCCATGAGGTAGGCCCTTCATAATTCACCGCTTACCGAAATGGTAGAGAACGGTATATAGAATGAGC	2
1039	ATTCTTCCATGAATCGGTTCCCATATAGCATAATGGAGAATAAGGTGAGTAATGCCGGACCCATTCTAACAG	2
1040	ATTCTTCCATCAGGTATGCACTCACGGAGCCCATGCACTTCCTACGCTGTGTCACTGGGGGACGGACCCAAT	2
1041	ATTCTTCCATCAGACTGACGCCTGCAAGAATCGAATAAATCATCGATGGCAGCTACGACCACGACCCTCACC	2
1042	ATTCTTCCATACTGGCACCACTCGGCGGACCTCGTAGTATCGTCTACATTACAGACCGAGGATCGCCCACGC	2
1043	ATTCTTCCAGGACTTGGCCCCGGATTCCACACGAATGAAGTAGTTGGGCTGGAAGCCGAAACCCCGGTACTT	2
1044	ATTCTTCCAGCTTACGCCCATAATGGACCCCCTACAAAACATATCAAGCTGCCCACTGAAGATGGTGATGTA	2
1045	ATTCTTCCACCTAAGAAGAACACCCCTCCAGCCTGCGGGCCTCTATAACGAGTGCACCAGACAGGGCCTGGC	2
1046	ATTCTTCCACCGCGAATCACGACAACGCAATACCTAGCTCCTCCCACCCATGTCAGACACCGTGCACCTAGT	2
1047	ATTCTTCCACCAACTGAGCTAAGCCATTGCCTCGGAACAATTCCTGACAAGCCCCTCGATACCACATTGCAC	2
1048	ATTCTTCCACATAGCCTATACTACTCTTACTCCCCCTACGGACCGGTATCCGCGGCGACCGGACATGCAGAA	2
1049	ATTCTTCCACAGCGCAACACACAAATGCCGACACGCTGCGCACTTTGACCGTCAAACATCTCCAGGCCATTT	2
1050	ATTCTTCCACACTCCCTCCCTAACCCCACCATAACCGCCACCTGACCTCAATTGACCGCCCAAGTCGGGAGC	2
1051	ATTCTTCCACACAGCGACACATGCACACAGACCCCATACCCCCATTGAGTGGCATGTCAGCCGAGCTAAAGC	2
1052	ATTCTTCCAATCCGAACACGACGCAAAAATCCCTTTAGCACGAATTGGAATTCCCGTAGCGAAAATGGACGG	2
1053	ATTCTTCCAACACCCGGAGATACGAGCCAAGCCCCATCGACCGGAGGAGAGGATAAGACACCACTCTCTACG	2
1054	ATTCTTCCAAACTGACCCCCCACGTACCCAGCCGCATCGCCTGGACAAAAAAAGCGGCCTGACGATACTCCC	2
1055	ATTCTTCCAAAATGCACCAGACTCTGGGACTCTCTCAAATTAGGTTTTGCCCACCAGAGCGCCTCCCTTAAA	2
1056	ATTCTTCATTACTTCAGGGCGTGAACGCTATTAAGGCGACAAATACAACAGACAGAAGACCAGTTACAAGGG	2
1057	ATTCTTCATGCCCTCACCTTGCCACTCCCAACCCCTCATCAAGGACCGACCCCAGTGTTAAGCAAAATAATT	2
1058	ATTCTTCATGCCAAAAACATCATAAGATTTCTATGAGGCTTCTGCCCGCGATCTGGAAGGCCCGGATCAGTC	2
1059	ATTCTTCATGACGAAAGCCGTAGAACAGGCCCGTACAAGGACATGCTGCACCTACACAATCAGCCGCCGACC	2
1060	ATTCTTCATGACACAGCTAGGACATGTCCGTTAACTGTCCCACCGGATTAGCGCGTCGCTACGCAGCATCTC	2
1061	ATTCTTCATCCGGTACCGACTATGACCTCCGGCAGGACCTGTGGGAAAGGGTCCCCATGGTGTTAGAAATAA	2
1062	ATTCTTCATCAAAAGTCCGCTTTGCGGAATCAATAAGAATGAGTACCGATCTTGATAGGAGTCTTGTGCATT	2
1063	ATTCTTCATATCGCACTCCCGCACCCACAACCCAGCTCTATAACAGCAGACCAGAGGTCAACATCTAGCTGT	2
1064	ATTCTTCATACCAACCCTGATGCGCCTACTTAATTCCCATCAGCTGACAGTACGACCCTGAGATCGAGATTG	2
1065	ATTCTTCATACCAACCAACAAGGTCAGTCAAATGTACGGCATATACCTAATCTCCCCGACACTGCGGGGGTA	2
1066	ATTCTTCAGGTCCCCGGACAACGAAAAGAGAAGTCAACGAATGACAGGGAACTTAGATGGCAAATCCATCCA	2
1067	ATTCTTCAGGTACGCCAGAAGCGGCCGCACGCCAATTAACAGACAGACCTGCACCCAATACACTCGACATGG	2
1068	ATTCTTCAGGGCGCCCCACGCCCACCATGTGCATCCCAGATGTATCCTACAAAACCAATACATCAAAGTCCT	2
1069	ATTCTTCAGGCGAGCTCCCGATAGCAGCGCGACTGCGAGCACCACTGAAGACTTTAGAACCTATCACATAAA	2
1070	ATTCTTCAGGAAAGACTAGATTGCGCCCCAAGCCATCTACTATAGGACACAAAACCGCTTAAACTGCACCGT	2
1071	ATTCTTCAGCTTAACTGAGTAACACAGATCATTGGGACGGATCCCAGACCCCGCGGAAACCCCCACGACGCC	2
1072	ATTCTTCAGCTGCACAAAATTCCCCGTGCGTCGAGAAAACTCCAATATCCGCCCAGCAGAGCCATCTCCCAA	2
1073	ATTCTTCAGCTAATTCGCAAACGCTCGATCTTTGAGCCTCACGTCCATCACAGAGTTTAACTGATGGTTGTT	2
1074	ATTCTTCAGCGGCACATACCAAGACCTAGCTGCGAAACCCTAACGCCAGTTCGGCTCCGAATAACGAACACG	2
1075	ATTCTTCAGCAGCCGTTCATCATCATTGACCCAAGCGACCAATCCCCACACGGCGAATGCAGTACCATGTAC	2
1076	ATTCTTCAGATCTTCGACAGCCGACAAAAACCCCCACCACAAGCAAGCCTAGTCACGCAGGAAGCGCAGCGA	2
1077	ATTCTTCAGACGCCATCCTACGATCTGAATAGCCTGTCTTATGCTGGACGTTACAGGAATTCAGTCGTCATG	2
1078	ATTCTTCAGACGCAAGTTCACTACAACATAAATATACAGCACCGCACGAGTGCGTACAGGGAGAGCACTTCA	2
1079	ATTCTTCAGACAGTCAGCGAGGACTACCGCACTACCTCTGCCTCTGCAGCCCCCTTAAACGCGGCTTCTCAC	2
1080	ATTCTTCAGAATGCCTAAGCTCCGGTCGTGTCTATACCAGACATTAACAAGCAGCTGTGCTAATAATGTCGC	2
1081	ATTCTTCAGAACACGTCAGTACATAACACTGCAACTCCACAGCTGTAAACCTTGCAGCATCATGAAGACTAT	2
1082	ATTCTTCAGAAATCATGGTAATAGTGCCACCAGGTCTGCTTGACCTTATAACACTCCATCAGCGCGATTGAG	2
1083	ATTCTTCACTGGACGGTAATTTCCCGATCCGACGCGAATGCATGCAGAGAGACTCGAACAGTTCCGCCCAGG	2
1084	ATTCTTCACTGACAAAGAACTACAAGTTCACCTGTTTCATACAAAGGATCGTCCAAACGTGTAGCGGAGGCA	2
1085	ATTCTTCACTCACGCAGAAACAACCTACAGCACGCTCTGTGCACATAACCACGCCCAGACGGGCGTCCACCC	2
1086	ATTCTTCACGGCCCACAACTTTGTTGCAACAAGTGGACCTTTAGTCACCAGAAGACACTAAGGATATCCTCT	2
1087	ATTCTTCACGCGCGCTGAGACAGCGAAAACACAGCGCGTGCAGCTCGCTTTTACCCCAACAAGACATGGGCA	2
1088	ATTCTTCACGCAGGGCCCGCCCCACACTCCACGCGCCACTTCTGCGACCCAATCAACGACGGAATGGATACC	2
1089	ATTCTTCACGCACCACGCACTCACCGTCAAACCTCCGCTATAGGTCATAACACCTTCCCCCGGTGATTTGTT	2
1090	ATTCTTCACGAACACAAAATAACTCAAACCGTCCCCCCCGCATTCCCAATCCGACCTCAGTAAACCAGGCCC	2
1091	ATTCTTCACCTACTCTCTTGCGTAGAGGACTCATCCTCCCGCCAGACTCAAGTCAAAATTAGCTAGTCCAGC	2
1092	ATTCTTCACCGGAGGAGTCCATTACGAACACGTACGTACAGCCAACAGGGAAAGCGTTCCGTATAAAGCACG	2
1093	ATTCTTCACCCTCGCGTAGGTAACCGATAAGCTGAATACACCGGCACGGGGCCGGCACTCGCCTTGTTTTGC	2
1094	ATTCTTCACCCTCACCTCCGCCGTACAAGGGTTGCCGATGAGTGCTAACAACATTATAAACATGTTAGCAAG	2
1095	ATTCTTCACCATCACCCTCACTTAGGAACAAGTGAAAACGGCGCACAAGTGACAACCATGATCTCCTAGCCA	2
1096	ATTCTTCACCAGGGCCCGAATGCTTACAACGTCACGACGGCGACTTGTCCACATTGGGTACCGTTTATTTGC	2
1097	ATTCTTCACCAGCCGGATTCGTACCGACACCGGGTCTCTGCAGATCAATCCCAAAGGCTAATACGTTATGCA	2
1098	ATTCTTCACCAACCTGACACAATGACCATCACATGTTTTAACGTCGCATCGAGCACCCATTCAGTTAGTGTC	2
1099	ATTCTTCACATGCAAAACAGTGCCCCTTCCATCACGCCCTCGAGAAAGATCTATCACCCATTTCAAATGAGC	2
1100	ATTCTTCACATGAGCGCTAACATTAACCGCATTCCCTTATTCGATCACATAGTATATGACAGGTCTAACACA	2
1101	ATTCTTCACAGAACAGCTTAGACCTGAACCAACCCACAGCAATCTACTTTACATTACCCGCTAACTCTATTC	2
1102	ATTCTTCACACACCCAAAGGAACGCGTCATAGTGGTTTTGACGCAGTTTCATCGCCCATATTCCTAGTTTCA	2
1103	ATTCTTCACAATAAAGTACGCGCTGCACTCGGCAAGTGTGAAGAATTTCCAGGCAGAACACGAAGCAGAAAT	2
1104	ATTCTTCACAAGAATGCTGATGGAACATCTCCAACTCACCTTGACTCCTTTTTCAACCGACGCAACGAAAGA	2
1105	ATTCTTCAATACTCTCAAAGACCAACACCAACAGCCACTAATCAATCACCAACTGAGGCAACCCAAAAGAAA	2
1106	ATTCTTCAAGGGAACAGGTCGTGCCTGAAGCATCTTTTATACGTTCATCTTTCAATGGGAGGCCTTTTGGCG	2
1107	ATTCTTCAAGCGCCTGACCTGCAGAACATGACACATAAACGTCACTCGAGAACCTTCTACAAGAACGATAAT	2
1108	ATTCTTCAAGAGCACGCGCCCCCAAGCACCGCGAGATGCGAGTACAAACGTACACTAACGAACTGACCAGTA	2
1109	ATTCTTCAACTCTACGGCCAGGATTTAGTATAACTCTTAGGTGCCCCGCACCCGTGTCGTCCTCCCAGCCAC	2
1110	ATTCTTCAACTATGATTCGCTAAGTGTTCCTAACGAAAGCAAGACCTCCGAGCCTTCAGACGAGCAAAATGG	2
1111	ATTCTTCAACGCCGTGCGCGACGACCCGAGGACCGGGGCCGCCGGCTACCGCAGATCATCGCCTAAGATGAG	2
1112	ATTCTTCAACGCCAAGTCCGGCCCAGAAAACCGACTGCCACGTAGTGCCCGCCACCCAGAGACATATCGCAC	2
1113	ATTCTTCAACGCATTCCCGTGCAACGGAATCGCCAACAACGTACCCTAGAAAACGATACTGGCTAAAGGGAG	2
1114	ATTCTTCAACGATGCTCACCAACTATATGACTGCGCAAAACAACAATCTACAAAGATAGGGAATAAAGACGT	2
1115	ATTCTTCAACGACACATCATAAAACTAACGCGACGAGAAGTATGCCGCTAGTACACCCCACATAAAGTATGC	2
1116	ATTCTTCAACCATGACAGTTACACCAGAACGGAACACACACACTGGTCGCCCTAATCTGTATGATACACGGG	2
1117	ATTCTTCAACCAAGGTACCCCACTATTCGTAAACAAACCTTTAAAACAGAACCCTTAGGATATTGAAAATAG	2
1118	ATTCTTCAACATGCAGTGTCCCCGATGGAACCGCATTACAATGGGCGGGCAGTGTCCGACGCGCCACAGACG	2
1119	ATTCTTCAACAACTAGGCGCGCGAAAACATGGCGGAAAACTGCAGGCCATGAAGATACGCAGCGCCCCTTCC	2
1120	ATTCTTCAAATCAACCCCCCACGGCACCACCGCACCCAACCTACCCACACGTCCATTAGTACCGCTAAAAAG	2
1121	ATTCTTCAAATATCCACACACTAGACCCCGGGCCAGGAGAAGGTTCAGGAAATACGCCCTGGAAGTCTGAAT	2
1122	ATTCTTCAAACTTCTAAGCGACATGAAGATAGTTTAGTTCCACGATGTGGAACACCCTCGAGGGGATCACGT	2
1123	ATTCTTCAAACTCACGAATCCAGGACCATAAGAACGCCCATGCACCCGGGGGGACGGTTAAGTTTAAACAGA	2
1124	ATTCTTCAAACGGCAATTGGATCTTCCGCTCCCGGTGCGCCACCGACGCACTATCAATATAGTTGTCCGCGA	2
1125	ATTCTTCAAACGCCGAGCAAGCTTGGGACATAACGGAGGAACGTGACTTTACCGGGAAGTTGATCCGGAAAG	2
1126	ATTCTTCAAACGAGGCCCACTTATAGCCACCTAAGGAACCAAAGTTGTTGCACGCCAACCGGCCAGATATTT	2
1127	ATTCTTCAAACGAAGACGCAGAATCATAGTCCGGCTAATGACCCCGAGCCAGGAATAAGCCCACTGGCACAC	2
1128	ATTCTTCAAACAACCCACCTGCCCACAAGCTAGGTAGGCAATCTTATTGATTGACATCACCAGACGTTCTCC	2
1129	ATTCTTATTTCAACATCAGACATCCCTTGATATTCGCCTAGCGCAGCTGACTCCCCGATCGAATTTCCCTAC	2
1130	ATTCTTATTTAATCCACTGCTGCCTCGCAATGCAATTCAAAAGCAACAGTAGTGTCCAAGGATCATGGATTC	2
1131	ATTCTTATTCTCACCCACTCTCTCAGCCGCGCCCTTTTCGTCCCCAAGAGTAACCATACCCTGGGGCTACTT	2
1132	ATTCTTATTCGAGATTAGCTGTTCCATTACGTTCCAGGGCCGGTATTCAATACCTTGGAAGTCGCACGTGTC	2
1133	ATTCTTATGTATCCTTAATATTTGTAACCCGCACCCTACACCACGATGAGTTGGCATAGATAGGAAAGCACC	2
1134	ATTCTTATGTAACCTAGTAGCAGCCAGAAAACCACTACAGAGAGAGGGGTCTGAAAAACAAAAAAGACCCCG	2
1135	ATTCTTATGGTCGTAACCCTTAACGACTCCAGAACCACAGAGCAAGTAGTTGCATACAAAGCCGAACCTACC	2
1136	ATTCTTATGCGGGACGTCCACATCCGTCTGCTGGCCCAAGACCGTGCTGGATAATTTCACCGAGTGTGTGGT	2
1137	ATTCTTATGCCGCACACGACAACTAAGGCCAAGAGACGCTACGAATACCCTGATCCATGACTCGCTGATTCC	2
1138	ATTCTTATGCACGAGGCACCGAGACGTGCCTTCGTGAACCCCCTAAACTCGCCAAAGCCCCCTACCTAACCC	2
1139	ATTCTTATGATCCCGCACGAATAAAATCCGCTCAATATCGCAGGTGCCAACCCTACGGGCTTTCACTGCAGA	2
1140	ATTCTTATGAGTCCTCGTCGACCACTTACGCTGCCCAACGAGGACACACCGTTTAACGCGCGGCCTCCACAA	2
1141	ATTCTTATGACACCCGCCACTCAGACACCACAAGCGCCCGTTATCCTTTCAAAACCCCTTTCGAAAAACCCC	2
1142	ATTCTTATCTACCCCTCTACTCAATGTTCCGGCGAGGGAAATTCGGAAGTCCCTCGCGCTTCACTGCAGACT	2
1143	ATTCTTATCCGCTTCCCCCCTGCCCACCAGGTAAAAACATAAATCACAAACCATCAGCTTATGTGTATTAGT	2
1144	ATTCTTATCCGCACGCCCAGGGCCCCGCTGATAAGAACGAACGCAACAAACGCATGTTAACGGGAAAACACC	2
1145	ATTCTTATCCGAGGAATATGAGCAACGGGACAGAGCGCGGCTCGATTCCCAAAAATAGAGCTAGTCCCTGAG	2
1146	ATTCTTATCCGAATCCTTGGCGCCGCAAACACCGAGCTACACGATAGCTCATACTAGTGAGTATAATGCATG	2
1147	ATTCTTATCCCAATCCATAATAAAGACAACGTTTGTTAATTCAAAAAATTTCATAGCATCATCCAACTGAGA	2
1148	ATTCTTATCCATGACCACCAAGCTCGCCACTGAATGCAACCCCCCTAAGTACAGCCATGTTCCCCGTAAGCG	2
1149	ATTCTTATCCAGAGACTGCGAAGAAGCCAAGCGATCCCCAGCTAAGGTACAGGCTGACCTCTAAACCTACAT	2
1150	ATTCTTATCAGTCATCCCAACAAAAGTCTTATCGGTAAAATATCACAGATTGTGAAACCCTCACTGACCAAC	2
1151	ATTCTTATCAACAACTCAAGGGAGCCGGCTAAGTGCACCTCCCCAGTTCGCAAATGCGAGTCGGAGACCGAA	2
1152	ATTCTTATATTCTTTTAGACGCACGAAGATCGTACTTCCAACAAGGATAAAAGTCCAACAACACAATCAACA	2
1153	ATTCTTATACGCACGACACAGATCCAGTCCGTATGGCGCAGAAAGAGCACGGACCAATATTCCTAAATGTCA	2
1154	ATTCTTATACCCAGTGAGGCAAACCGATACCGATACTAGCCCAAGAAAGAGCACGTAAGCCCACGCTTACTA	2
1155	ATTCTTATACCCACACGTCTAGAGGACGAGCATCCTTTAAACTTAATATTCTAACAGCAGCCTTACACACTC	2
1156	ATTCTTATACCCAACCGAACCCTGCCGCACGCGACTGACCTGCGTACTCTGCCAAGTCAATGCATTGTCCGC	2
1157	ATTCTTATACCACATGAGCTATCGACGGGACAGGATCCGGCCGACACGATAGCTGAGTAACGAGCCAAATAT	2
1158	ATTCTTATACATGAACCCCCCCGGGCGCCAAACATCCTGATTGCCCTACGGCGCGTTAGGCATAACACTAAA	2
1159	ATTCTTATACATCTTAAAGACGGACGGCATGCGACCTGCACACGTTCAATCAGAATTCAACCCCCCTTGCGA	2
1160	ATTCTTATACAGTCTACTTAACGTACCAAGAGCGGAGGCATGCTACAACTCCCGGGAATGCCCCACATAATT	2
1161	ATTCTTATACAGACTCGCACCACACTTCTTAAAAGGGACATATTAACCTACGGATAAGAAGATTAATATCTA	2
1162	ATTCTTATAACCATGATCCCCACAAATTACCTGACTAAAAGTTTTAAAGGAAAAAGCAAGTGCACTCAGCTA	2
1163	ATTCTTATAAAGGCCTTAATAGCACTCGCGCCCGCGACGGCCGTATGTTGGCCGAAACACTGAATAGCACAA	2
1164	ATTCTTATAAAAAACTTACCGCACAAAGTATGAGGCCCTAGTGCAAATAGGAAGGAGGGTAAGAGACTCTGT	2
1165	ATTCTTAGTTCGTAAACCACACCCTCCCATGTCCTCAATGGCATAACGATCGTGAACCGCAAAACGTATAAG	2
1166	ATTCTTAGTTCCTCCGTCCAACAGCTCCCAGAGCATCTTCGTGATATGTAGATGCATCCATGTGAGGCCACG	2
1167	ATTCTTAGTTCCGCCCGGAAACCGCCACTCAACCCCCAGGACTTTATGGAGAAGCAGCGTTTCTTGCGAAGT	2
1168	ATTCTTAGTGTGAGAGCCGATACCGGCACCAAACACCTCCCTCCTTGGGAGTGACACACCTCAATATGGTCC	2
1169	ATTCTTAGTGTGAACTGATAGGTAACGATGACTCCCAAATAACCGAAGGATCTTGGGATAACATAGAACCTA	2
1170	ATTCTTAGTGGGAGGACGACCATCTGCCCCCTGTCATCTGGGGGTAAGGAACTCCAAGAATGATCGTGAATG	2
1171	ATTCTTAGTCGCCAATCGACACCATGCCTAGCGAACACCGGCTTCCTCTGCAACCAATTTCCTGATCCTAAG	2
1172	ATTCTTAGTCACCACCCTCCCGAGTATGCTCTCATCAGCAGCAAAATAGACATAACGCCGAGGCCACGCGCC	2
1173	ATTCTTAGTATCGTTAAGCAAGAGCAGGCCCGCGGGGTCCAGACGACCAGACCGGGGATAAGCTGCCACCCC	2
1174	ATTCTTAGTAAGTGCTAAAGAAAACGGCCCCATGTCCCTTCATGAGCTTCTCGGGAAGAGGAAGTTGACCAT	2
1175	ATTCTTAGGTCTACCAGACCGACGCAATATAACTCTTATCCAGCAACAGGCTGGCAACCTACAGGTATAAGA	2
1176	ATTCTTAGGTCGAGCCCCACCCCTTACGCACCCCTCAGGCCGAGACATCTCTTGGCAGGTCATCCTCGGGAC	2
1177	ATTCTTAGGTAGACTGACGTAACGCCCACCGTGAAGAAATACGCACAGAAATTAGCTGGGCTCCCTATAGGG	2
1178	ATTCTTAGGTACAGCCTTCTAGCCGTGCCGAGTTCAAACTGCACAAGCAATTTGCGACGAATCCATAGGTGA	2
1179	ATTCTTAGGTAAAAACGAAACAATGCACCGGTAGGGCCGATCGATGTCACGCCTTGCTACCAAAAACGGAAA	2
1180	ATTCTTAGGGCATGATTAATCTAGTAAGATGCCCTTTACAATATCCAATGCCCCCTGTCCACCACCCACACA	2
1181	ATTCTTAGGGATGCGATCTATCCCAGATTATTGCTAGCAACGGACCACTACACCAGGGGCGCGAACTTAGCC	2
1182	ATTCTTAGGCTCCACAGTAACCGCTACAACTTATTAGACGAGCGACCAATAAAATCTTACCAACAGGCCGCC	2
1183	ATTCTTAGGCGTGCTATGGCAGGCACACTGCTCGCAGATGCAAAGTGACTCCACGGAGCGCTGTAGCTTGCA	2
1184	ATTCTTAGGCGACCACGCTACGCCCACACAATACCTATACGGGGGCTCACCCATCGTTCATGAAGCTCACGT	2
1185	ATTCTTAGGCCGTAAGAATGTAAAATTAGTCGACCCAAAGGAAAGCTCTTAAGTTTGACGTAGGCCTGGTAA	2
1186	ATTCTTAGGCCCCCCCTGCCCACTAACCTCGAGCTCCTTCCAGGATAAATACGAGAGGGGTCTAAGGAGGCA	2
1187	ATTCTTAGGAGTTGCCAGAATCAGCCATCTTACTGACGGCGCAGTACCTTGGCAACTCTACTTCGTAGTGAG	2
1188	ATTCTTAGGACACTTGTGAGCTACGGCAAATGGCGAAAGGCAACCCCTACCGTTTAGACTGGGTACGTCTAG	2
1189	ATTCTTAGCTTACGCACCTGAGCAATACTTGGGCCACTGGAATAAGGTCCGTGACCATGTCTAAGAACCAGG	2
1190	ATTCTTAGCTCCGAACCCCCGACGCAGAATCCCATAAGCCATACACTACCCATCCTATGCCTACGGGAAACC	2
1191	ATTCTTAGCTAGCTAACCCCTGGACGACGGCCGCAACCGCAGCTGCTAAAGCTAGTCATGACCAGTGCGCTA	2
1192	ATTCTTAGCGGACAATGCATGCGTGCTACTTGACGTCTGATAGGGCCCCCTTCCTAGGATTCAGGCAAATCC	2
1193	ATTCTTAGCGCTGAACGCAAACAATGGCCCATTCAACTTGAACTAATTTGAGCACCCAAGTGCCTCATGAGA	2
1194	ATTCTTAGCGCTATGCACACCCACCTGCCATGACTAGATATCAAAAACCCAAAAGTAACCGCACTGCATCTG	2
1195	ATTCTTAGCGCCCGTTCCGCCGGCAAAGTGTAAGACCCTTTGAACGGCAAGACTACCTGTCGATACGATGAA	2
1196	ATTCTTAGCGCAATCCGCTACCTCGCACGACGCTGTTAAGACAATACAAGCGAACGACAAGTTCAGAAATGA	2
1197	ATTCTTAGCGAGAGACTTGAGAATGAATACTCAGACGGCAATAATCACCTCTGGCCCGGCTGATGAAACCGT	2
1198	ATTCTTAGCCCCGCCTATGCACGGAAGCAAGATATAAAAACGATTTACCCAAATATAGTATACGTCAAACGT	2
1199	ATTCTTAGCCCCCATGCCCACAAAGCGGCGCCACCATTTTCGGAAAAGCACACTGCGGTCGCACGCTGCTGC	2
1200	ATTCTTAGCCCATCCCTCTACTCATACCTCCGTACTAGTTCTTGTTATTAATGCATAGAAAACTAAAACTCG	2
1201	ATTCTTAGCCAGTCGGGACGCACGAAAAAAAGACGTAGGACCTTCACTAACGCAGCGAGCCCTAACTCCCGT	2
1202	ATTCTTAGCCACGGAAACCCCGCCCCATGAGAAGAACACGCCGCGGACACAACCGCCTCTAATAAATACGGC	2
1203	ATTCTTAGCCAACCTACGTCTCATAGATCCGGAACACCCACTACACACGGCGATGACACGAAACAGTATCGG	2
1204	ATTCTTAGCATAGCGCCCCGCAACTCTGAAATGACTGAAGAGCAGTTACTCTGAGTCATTAAAGCCAGTAGG	2
1205	ATTCTTAGCAGCATCCCCCGCATCCCGCAAGTGCATTGGCATACGCCCCTAGGAGCCCTGACCCGAGAAAAA	2
1206	ATTCTTAGCAATATGCTGCCTAATCCAGACCGATCAGACGGCCCCATGACAAGAACATGGATCAATTGCCTG	2
1207	ATTCTTAGCAACCAGAGCTATGAAACGTCGGATCCTCACATGGAAATTGAGGGCGACCCTGACATGCGCAAG	2
1208	ATTCTTAGAGACGTCCACCCGAGAAACAGCTTAGAACCTAATTTCGGTGAGTCGCCCAAACTATAATCACTA	2
1209	ATTCTTAGACTTGTCGAAACCCTACTATTCACCTGGACCTCTGCCGACTTAAACGACTAATTCACACGGTTA	2
1210	ATTCTTAGACTAGAAGCCGCTAAAGTACACAAGACCCCAGCAAGACACGACAAACCCATTCACTGCAGACTT	2
1211	ATTCTTAGACAACAACACGAGCCGTCAGGGATAGACATCCCTGGATCACAAAAGTACCGTTCAGGGAAGCCG	2
1212	ATTCTTAGAACGCAGAAGCTACGTTAGTTGCGCTAACCTCGTCTGTGCGGCGATCACCATCAATCCGTACTA	2
1213	ATTCTTACTGCACCCCGCTTCTTCACGCTAAGGATCGAAACACCCACTAGACAACCTACCAGATGTGCCCAG	2
1214	ATTCTTACTGAGGTAAAACTAACGCCCGGCCACTCCGAAGGACCATGCTAACAAAAATATGCAGCAAACCTC	2
1215	ATTCTTACTGACGGACCTACCCACCGAGGGGACTAGTCAGCAACTCGCGAAGAACACCTACATCCATCAGCC	2
1216	ATTCTTACTCTCAATAGCTTCAGCATATGTTGCTTCCCGAAGTTGGCCATACGTGGGCCGCCTCAGCTGGAC	2
1217	ATTCTTACTCTAAAAATAGTACGACCCGTAAGACCCTTCCGGCCAGACGCTCTCGACGACCGTCGAAATGCA	2
1218	ATTCTTACTCGCAACAACGCCTCCAGTGCAAAGTACGGACGCGCTGTTATGGGAGACCAGTCGCAAGTAGAG	2
1219	ATTCTTACTCCTTTCCAGACACTACGCCCCAACCTAAACTGGAACACCACAGACGTAAGAGACCCTAGACTG	2
1220	ATTCTTACTCCCCATACCCCCTAGCCTACCACTCAATGGAGTAAAGCCCATTATCCACGGCAACGCCCTACA	2
1221	ATTCTTACTCCCACATTGAAGCACCAAAGTCGAAGTACTTTGGACTCCAACTGTCCCAACCCTCTCCACCAA	2
1222	ATTCTTACTCCAAGCAAAAGGCGCATTCACATATATGCCTAACCACAAGAGCTAATACCTGATAATGCACAC	2
1223	ATTCTTACTCAGCGCCCCATAGCATTGGTCACCATGTGACAAACCCGAGACCTTCTGAAAACCCGCCTAAAG	2
1224	ATTCTTACTCAACAGACCGACGAACCTGTATCCACTATCCGCCACTCGGAAGAAGAAGCGAGTCGTCGAGTA	2
1225	ATTCTTACTATGCCACGACGCCATTGCGAAATAACCATGATGTCACTTGAAATCAAAGCCACCGGAAATCAA	2
1226	ATTCTTACTATCTGAAGTTGATCTATACCTTCTCGACATCCAATGTTAGAAGGGCTAAAGGAAAACAAACTA	2
1227	ATTCTTACTACCGAATGTAGTTGAATCTCCTTAGCTGAGATCAGGCCCCATGATCTACGATTTCACCGGGCC	2
1228	ATTCTTACTAAGGCTCCCGTGAAAAACCCTACACTCAACAAATACTCGCGGCGTTGCCTAAAATATCGCGTG	2
1229	ATTCTTACGTGTAGTTACCTTGCCGCCCCCCTAGCCTACAATAACTTGAATATTCCAGAAGGGTACGGCGTT	2
1230	ATTCTTACGTCCAGATAACTATGAACCACAAACGCCGAGTAATTGTTACGTAGCTGTGACGCACTGCCCAGC	2
1231	ATTCTTACGTCACAGCTGCCCCGGAAAGGCTCATAGAACTTATCGCACCCCAAAAACCCGCGCGGCGCAACA	2
1232	ATTCTTACGGTCTTCCCTGCCCCGCATGCGGCGATATATAGCACAATCCGTGACCGATCTAAGCCACCTTCA	2
1233	ATTCTTACGGTCCAGCGTACAACACGAAGGATGGATCCCTACAGACATGTCCCACCCCCCTCTACGAATCGC	2
1234	ATTCTTACGGGCGTCTCCCAGTGGACAATATCGCCTCCGGCCAACTCAAAGTGGATGGAAAACGACCTATTC	2
1235	ATTCTTACGGAACACGCGGGCAAACTGCTAATATATGCCAGCCATGACGCCTCCAGATCTCCACTATTCACT	2
1236	ATTCTTACGCTGAAGGGGCGTTTGGGCACAGGATTTCCCAACAACTGGTTTAACCACGTTACCCCGCATTAT	2
1237	ATTCTTACGCGGGTATGAGACGATTGCACCAGGCGTGGAAATGGTTAGCGAGACGGGACTTGAGCAACGACC	2
1238	ATTCTTACGCCCCTCCATTAACTGGACTAGGACGTATACCCGCATCGCGCTGAGTGAACCAAACTTATCCTC	2
1239	ATTCTTACGCCCCCAGATCCGGTACTCAGAGCGATAACAATCACACAGCAGCACTCACATAGAGCCCAAAGC	2
1240	ATTCTTACGCAGCAGTCAAACTCACGTGCCATCCCCACGGCACTTGAAAGAATACACCAGCGCAATTGGCAC	2
1241	ATTCTTACGCACAGAAAAAAACTTTTAGCGCCCCCTCGGAGAACTGCCCCGCACTCTAGATGGCAACCTCAA	2
1242	ATTCTTACGCAACACCGCTTCCCTACCTGCGACCTCTCACGGACCCGATACGCGTTCGCTACAACGTGAGCT	2
1243	ATTCTTACGAATCTAAGCGCATTCCAGGAAAAACAAACGTTGATCCAAGCGGCCGGCATCCTTCAAACAGTC	2
1244	ATTCTTACGAACCACTCATGACAATCGGACTGGTCCCCACTGGCCATCACACGGACCGGTCCACCACGAATG	2
1245	ATTCTTACGAAACCCCCAATAGGTCAACCTAAAAGCTTGCCCCCCTGTAGCTATCCCAGAGACGTATAAGCA	2
1246	ATTCTTACGAAAAACTGTGGCCAGAAACTACAATTGCCGTTGAGCACACCCCGCGACACATCGATAATTATT	2
1247	ATTCTTACCTTACCCACCGAACTGCGGATCAATGACCACGCGCTGATGAACAACCGACGTGCGCCTGCGAAC	2
1248	ATTCTTACCTGCTAGTGACCGTACCGACGAAAACTGCCATCTCCCGCCCCCTGGACCCCTACGATTAACAAG	2
1249	ATTCTTACCTCTGTGCTACCAGCAACCCCAAAGAACAAGTAGCGACCCAAATCCTTGATACGACGCGTGAGG	2
1250	ATTCTTACCTCAGTTACCGAGGGTAGCTTAGGCAGATTTAGAGTCACGCAGCATAGCCGCTCATGTGAACGA	2
1251	ATTCTTACCTCAGGAAGGAGTACAGGCTTCACGACTTCCTAAGATTAATCAGGTTGTTTCACCTTCACTGCA	2
1252	ATTCTTACCTAGTCTCAAAACGCAAAGTAAGGAGGCAACAAACCCCATTCCTAATACCTGCGCCAACACTAT	2
1253	ATTCTTACCGTTAAGAAGAGCCCAACTCAGGACCAATGGCCGCTGGCGGTATTGATACGCAGGTCCAACCCT	2
1254	ATTCTTACCGTCATGCCAAGGAAAACGCTTGTATGATAGCGTCCAGAGCAAACCGTTTTTCGCTAATCTTCA	2
1255	ATTCTTACCGTAGTCATCTCCCCCACTCTTAGGGACCGGGGGCACCCCTGATAGAATAAGCTTAACTTCCGC	2
1256	ATTCTTACCGGCGACTCTGTTGGCCAATAACTCCCGAACGGTAGAACTGAAGACGTGTCTGGATATGCAACA	2
1257	ATTCTTACCGCGCAACGACGCGCACAGTCGATATTAAAACCAGACCCTGTTATGTACTGAGACCCACACTGA	2
1258	ATTCTTACCGACTGAGACCATAGTAACCATGGGCGCGTAAATCAATCCTAACCTAAGTATCGTACAATTTCC	2
1259	ATTCTTACCGACGGACCGGCGAAAGGAATCTCCTATGGGTAGAAACAGAATACCACCCCAGCAAGACCAATT	2
1260	ATTCTTACCCTTACACCGTAATTCTCCCCCAATCCAACAAATTACCCAGCGACAAACGCGGAACAATCTGTG	2
1261	ATTCTTACCCGGACGACGACCCTGATCTCCAAAAGACGTCCCAGATGCTCACAGGACGCCCAAATGGGCTCT	2
1262	ATTCTTACCCCTTGTAAGACGACATCGCACCAAGATACCTTAAACCACTAGCCGACACACACCTTTAGGTAT	2
1263	ATTCTTACCCCGTGGTTGCGACAACCATCCCGTGATAGCAACCCATATGAAACCCACGACGCATCTTGAAAA	2
1264	ATTCTTACCCCGACAGCCTAACCAAGATTGCTCACAAAATGACGAAAGCAATTATCTGAGTCATCAAGCAGG	2
1265	ATTCTTACCCCCGCTATTCAAAGCGCCACAGGATGCACAGAACGTTAAGTACGAATACATCAAGTATACAAG	2
1266	ATTCTTACCCATAAGAACGTAAAAGCCTCAAGCGACCGACCACGCCATCCCCACGACGGCATTTAATCACGA	2
1267	ATTCTTACCCACAAGATCTTTACTTCATTACCATGGGCCATTAGTTTCCTACGAACTGAGTGCACCCACTGT	2
1268	ATTCTTACCATACACCACATATTTTAAGGCCTCCGTGTCCGATTCTGCAGCAGTCAGCGTAACCCTGAACTC	2
1269	ATTCTTACCACGCCGAGCACACGCGAAGAGTTAAGCATCCAAACTAGCACGCGAAAGACGTGCGCACGGCCT	2
1270	ATTCTTACCACCCCAAAAATCGCCACTCGAAAGTTGGGTAAAACCAAACTTCATACCCACTACCCTCGGCCC	2
1271	ATTCTTACCAAACTATAACTAGACCACCCTCACAACCATTGAAGAAAACAGTGCAACTACCGCTTTATGAGA	2
1272	ATTCTTACATTTGGACAAAACCTTAATTCAAGATGCGGACCCAGATCTGTTGGCACTGCTTATAGCAAAGAA	2
1273	ATTCTTACATGGCCGTACGCGCCAAAAGATCGCCGACCCCGCAAACCATTCTTGCTCCCCTCCGGCCCCCGG	2
1274	ATTCTTACATCCCAACAAACTAACGGGCCCGAATGCCCTACAGAGCCCACAACTTGATCCCGCGAGCGTCGG	2
1275	ATTCTTACATAGAATAAGAAGCAGCAACTTAACAACCCGGTACGAGAAATGGTTAAAAACGCAATCAGTCGT	2
1276	ATTCTTACAGTTGAACGCGACAGAAGTGATGAAATAAAAGATAGGCACCCCAATAAGGAGACGTCTCAATCC	2
1277	ATTCTTACAGCTAAACACACGACCATCACTATTGATAAAACCCCACCAGCTCCTCGGCTAACTTGAGAGATC	2
1278	ATTCTTACAGCCTGTCATCGATTTAACGCAACTCCTCGTAGATGGAGTTGCTCCCTTCCATACCATACATCA	2
1279	ATTCTTACAGAACACTACACGCACGATACTTACACCCGACGCCCCGCACTTGTGCTGTTGCACATGATGTGG	2
1280	ATTCTTACACGCGTTCAGTCTAGTGGAAGTAGCAAGCGACTAACGACAGCCCCGAAAACACATACCGTATTT	2
1281	ATTCTTACACGCGCTAAACCTCAGATACCAATCCGGAGTCCCATCTTGAGTATAGCCAGCTATGATGGACCT	2
1282	ATTCTTACACCGTACCCATCAAGTCTCCGTTACCACACTAAAAAGTGCAGACATGCAAATCCGGTAACCGCT	2
1283	ATTCTTACACCCCAAATCGGGCACCGCGCTAAGCTGCATGGTTGGTCCCAAAGAATCAAGTTGACCGCAACT	2
1284	ATTCTTACACAGAGAGCAACTGTACTCTCATACAGACGCCATGGCAGCCCTGGCACTAACGCCTTTTCACTG	2
1285	ATTCTTACACACCCACTCATTGGAGTGAGTGTAACAAGCAAGTCTGTGCGTGGGGCATGTTTGCCCACTAAG	2
1286	ATTCTTACACACATCTACCGCGGACCACCGCTAACCTTATAGAATAAAAATATCAAACCTAGCAATATGAAA	2
1287	ATTCTTACAATTGACCACACTAGCGTCCGCGGAAGACAGCGGTAAACTAACGCCCAACGTAGAGTGAGTGTG	2
1288	ATTCTTACAATAACCCGCGGTGTACGGACCAGTGAAAACGAAGAATTAAAGCCCCCGCTGACACTGTGACAC	2
1289	ATTCTTACAAGACAACGCAAACACCCGAGCATGGCAGACCCGCACCTGGCGTTACCCCAATCCATTGAGTTA	2
1290	ATTCTTACAAGACAAAGTATTCCCCCACGAATAACTAAGAATCCACCACTGTACTATGCACTCACACGCATC	2
1291	ATTCTTAATTTGAATGCCGCCCGACTACGCGCGTTCCAGCCCCCTGAGCACTCAATACAAGCTAGTGAAACC	2
1292	ATTCTTAATTCCCACCCCTGCTGGAAAAAAGCCCGCTGAAGAAATCCTCCCATACTTATTACGCCGGCTACA	2
1293	ATTCTTAATTCCAGTGCCTTCAGCACAATCAACTAAGCGTCCGAGTTATAAATGACTCATACTGGCCCACTC	2
1294	ATTCTTAATCTTCAAGCCGACTCCAAAGCCCGTAAGCTAGGCGGCTGGCTTAGGTTGAGAATGAGCACGCTC	2
1295	ATTCTTAATCCTTGCCATCATGATCGGACCCACCACACACGATCACACTCCAAGCGCCTAAATTCTCGCACC	2
1296	ATTCTTAATCCCGCCTGACCGGATCCACCATGCTTCTCACGAGTACCCCGTCTCTCGCGAACAACGGTCAGG	2
1297	ATTCTTAATCCCCAGCCGCCACGCTTTGACTGCACCAAACAAAGCCAATTGATGGAACCTTGGCGCAGACCC	2
1298	ATTCTTAATCAAACCACTGGGGACCAAGCCTAACCAGTACCTGCAGCTGGATAGTACCAAGGCGCTGAAGCC	2
1299	ATTCTTAATATCAACGTAACTTTACAGCGAGTTCGACTCCAAAGAGCCCAACAACTTCCGAGCTCACTAGCA	2
1300	ATTCTTAATAGTTCAACAAATTCTATCCGTCTTGAATTGCGCGCTAAAGAGCACGCCGTCGTCGGAACAATT	2
1301	ATTCTTAATAGCCAGCAGGTCGCCATTTGCCTCAGGTAGAACCAAACCGCCGTGGAAGTATTCAAGTCCTTG	2
1302	ATTCTTAATAACCAAAATTTGCCACGTAACCCTCCCGATGACACAATGACAGTCCCGATTAACCATACCTAC	2
1303	ATTCTTAAGTTCACGATATGCAAAACCCAAGGAAGGGCCCGCCATGCGCGCGGTAGCTACAAGGCACAATTG	2
1304	ATTCTTAAGTCCGATACCACCTACTACGTCAAGACTCGGATGCTCGTGTCCACGAATGTAGATCCTGCCCAC	2
1305	ATTCTTAAGGTCGCGGACTTTGCGTGCACGTGGCCGACCCTAGAATGGCTGGAAAGAACTTAGAGGCCATCC	2
1306	ATTCTTAAGGCAACTTCAGCACCTTCCAATACCGAGTTTCCCTAATCGAGAGTACGCCACGGCCTGCGGCCC	2
1307	ATTCTTAAGGAGAATAACCTGTAAAAGTAGCCCTGCCCCGTGTCATAAAGCATTAACAGTAGATTTCCTTTC	2
1308	ATTCTTAAGGACCTATCAGGCCCACGCCGCCACTTAGCTTGCATGCGCGCGTTATCCTTACCCGGAATACTC	2
1309	ATTCTTAAGGAAGCCTGCTCGCATTTTGCAGCGTAAACTAGCCCACCTGTTACCAATAGCAGGCCTGAACCC	2
1310	ATTCTTAAGGAACCCACCAAGTCACATGCCCGCTCTCAGTCAACTCACAAAAGTGTAGCCCAAATGACACCG	2
1311	ATTCTTAAGCTTATCAAGAGTTACACACTGCATGCCAACACCCCTTGCCCGCCTGAGACATTCGACGCACTA	2
1312	ATTCTTAAGCGCTGTAGGGCTTAGCGCAGCTTACTCTATAACCAGGCTCACCCTCTGTGGCGTACACCAGCA	2
1313	ATTCTTAAGCGACCGGGACCTGCCTACAAAAGCACCCTCCGGCCGATCCGGGATCCCCTACGAGCAAGCTAC	2
1314	ATTCTTAAGCCTGAACGATCAAAGAGCACTCCAATACGCAGCCGTCACTACGACCGCATACATGAGCACTTT	2
1315	ATTCTTAAGCCGGTCCTGGAATGTTCAGGCCCACACTAGTTAACCAGTCCAGTGCACTCGCCCGAGCTTCCG	2
1316	ATTCTTAAGCCAATAAACCGATGCCAATAGAAACCCTAGCGGGAGGTGTACAACTTAATTGATGTCCCTGGA	2
1317	ATTCTTAAGCAGAGCATGCACTGCCCACCCGGCCCGAGCCTCGACGCGCACGAAACCCATCAGCATCGACAA	2
1318	ATTCTTAAGATTCACACACAATCACGAACAAACATATTTGTGGGTCTACGTATCTAAACAACTTCCGGCAAC	2
1319	ATTCTTAAGAGCAGGCACATCTACTCTGGATCCGCCGGCACAATACTATCGCGATCGATAACACGTACCGGT	2
1320	ATTCTTAAGACTACGATTCATTCAGAGGCAAACAAATAGGCATACGACCAGGTAACACCTAGTCCGCAAACC	2
1321	ATTCTTAAGACGCGGAACAGATAGACTAAATAACTCGACTGAAATCCTAATCACAAGCAACGAATAAAGCGG	2
1322	ATTCTTAAGAATACCCTACCATGCGTACGTCTGCTTCCAATAGACTAAAGTGCCGATAAAGGCTGGCATGAT	2
1323	ATTCTTAACTGTGCGTAAGCAGGGGTCGAGCTTTATACCTTACGCTCACATGCAGACAGGTGATATTCACAC	2
1324	ATTCTTAACTACCAACTTTCCCCATAACCTAAAAGGATGAAATGGGAAATTAACCCTACCCGTTCAAGCCCA	2
1325	ATTCTTAACGTGAGGTACCCCAGTCAATTACCATCGTTAGGTTCGCAACAGTGCGACCAGAAGCTAAACTTC	2
1326	ATTCTTAACGTACACTCCAATGGAATATGGACTCGATCACCTCGGCTATCCTTCAGACCACAGCCTAGCCGC	2
1327	ATTCTTAACGCCTTAAAATACTTGCTCAGACAACTCCAGCACGGAAACCACAAGTTGCGAATCTCAGATTCA	2
1328	ATTCTTAACGCCCACAGGTGAACCGCACCCACAACCTGCTTCACTAAAACGCACACAACGCAGCACCACAAC	2
1329	ATTCTTAACGCCAGCCCGATGCCCACCAAAACACAGTGGGTTGCTCCCGTTGCATAAAGACACGGATACCGG	2
1330	ATTCTTAACGCATACCAAACAAGCACTACGCCAGCTCAACACATCACCTTCCCCATCCGCCTGTACTGTTCA	2
1331	ATTCTTAACGATAATGACCGTCTCAGGCAACCCAGCCAAGTAAAAAGGAGTATGTTTGGTAATCGACATTCC	2
1332	ATTCTTAACGAGAACAGTCTTGCTAACGCCACAACATCGCCCCGGCATTATTTATTTAGCAAGTCTATTCGG	2
1333	ATTCTTAACCTTACCAGCACACCCTCCACGTCCCTTCATGTACAGGATTACGTTCTTCCCCCGTAACTTAGC	2
1334	ATTCTTAACCTCCCACAAGACTAACGGAGCCGAGGACACGAGTGAATACCGCTCCTCCGACCAAACCGACCC	2
1335	ATTCTTAACCTAGCGGAGACCTGCCCTACCGAAAATACCCGGACTGCTGCTACGGTTAGAAGAGTACCATGG	2
1336	ATTCTTAACCGCCCCTGATCCGTGCGTTCCCGCCGCTACGAACACGAGGATGTAGTAGTTAGACTAAGTGAA	2
1337	ATTCTTAACCGCAGAATTCGCCAATCTTACCGACGCGACAGTACCAATGCCACACTCCCACCCCCACCAGCA	2
1338	ATTCTTAACCGCACCCAGCCACCCGCCAATCGCACTCTATCCATAAAGTCAAGAGATCAAATAATACACAGG	2
1339	ATTCTTAACCGAACCTTGCTATTCCAATACCCCACATAACACCAGCACCCGGGGATTCAACAAATTTACATA	2
1340	ATTCTTAACCCCACCCTCTGCCCTGGGATCACGGTGCGAGCCCGTACTATGCTCATAGAGCATAAGCGAGTT	2
1341	ATTCTTAACCCACTCCTCACTCGCCATTAGGACTCAGCCCGCATGAAACGACACATCGTAAAGAGACGGTGC	2
1342	ATTCTTAACCCAAACTTTATACCACCCAAACCGACTCAACAGCTCTCACGTAAGCGCTAGTATTTCGAACAC	2
1343	ATTCTTAACCATTTTCGACGCGTGCGGTGAACATTCACAGAAATAGACAGCAGGACTCCACCGTACGCAACA	2
1344	ATTCTTAACAGCAATGCGGTAAGCCGTTGCGAATGTAACCATTGACATTCAAGATACACATCCGCATTATTC	2
1345	ATTCTTAACAGAGGAAAAACATCTATTCCCCAAACGCGACGGCGCCGGTATACACCTCTAACGCAACAGAGC	2
1346	ATTCTTAACACTCGCATGGTCCCAATGCGGGAGACGCCGGTGAACGCTATCAATCACCCGCTAAGTTCAAAC	2
1347	ATTCTTAACACGCATATCAGGCCCTTAAATTCCAGCGGGCTAAACCCCATCCCGCCAAGCACCCATCATATT	2
1348	ATTCTTAACACACACCCGATACTACGTGATTCCCGGAATACCGACCACTCCCAGGAAAGCCTAACACGAATA	2
1349	ATTCTTAACAACAAAAACACCATCTAACGTGGCCCCGCGCAGTGGTGGAATTACAAACTTATCAAGCATGGG	2
1350	ATTCTTAAATGGCCGTGCACAACAAAATTCTCTGTATTTCCGATACGACCCCGTACAACGTGGGTGGTGTCT	2
1351	ATTCTTAAATGCACACAAGCTCTCTCTTCCGAACCCCCCCCGGCGCACACACAAAGAATCCTCGAAGTCAGG	2
1352	ATTCTTAAATATGCAGCGCAGAACGCATCAAGCAGACCCAGGCACGACACAGGACGCAGTCGCCTTAAACAC	2
1353	ATTCTTAAATACGAACGCCGCGGGGGTAAATGACTGCGGCGGCCAATGCAATTTGTCATTAAGGACCACGCC	2
1354	ATTCTTAAATAAGGCCGCACCCACCATCGTTAGACTCGCGATGAAAGCACCTCAGAAGCCCCTTTGAGACTC	2
1355	ATTCTTAAAGTAGTGACGACCTGTCCGATGCCTGTGAAAACAGTTATGCGGGTTGTACTCCCCTGCAGAATG	2
1356	ATTCTTAAAGGTAGGCACTTTCGGCCCACGTATACAAGGGCTACCTGCAGGACACTCCGCCCAACCCAAAGA	2
1357	ATTCTTAAAGGCCATCCCATCTGCCACACTCCGCCGGGAGTACGCAACCAGCTATGCACGTTGAATTAGAAC	2
1358	ATTCTTAAAGCTGGGCTACGTCTCCTTAACAACCGATTCAGATGGACCTCCACCCATCTACGAGGTGTAGTT	2
1359	ATTCTTAAAGATGCAAGATCGGTAAATAAACAAACCTGCTTGACATACTATCTATAAATCAGGTGGACAATA	2
1360	ATTCTTAAAGAGCACGCCTTCGCCTGGTGCAGGACACAACGTTAGCTACCAGGAGCAGAAGCTACTCACTCA	2
1361	ATTCTTAAACTACGGCCGACTGCACCCCCTTACAGCGCGGCCTCGCTGTAAGGGCGCGGTGTAGCACTAGCC	2
1362	ATTCTTAAACGACTTCGGAAGCTGCGCCACCGACATGAGCTCCTAAAGCTAATCCATAAGGTGAGTAAAGCT	2
1363	ATTCTTAAACGAACCCAACCTGCCGGGGCTGCCATGTTAAATTTCACACCAGCCCTATAGCGTAGCACGCGG	2
1364	ATTCTTAAACCTGTATAAGCTTACAGCTCAACGACCATACCTTAATATGGCCATTAAATAAAGATAGCGCTT	2
1365	ATTCTTAAACCTGCGTCATTGCCCCTACCACACGTCGGGAACAAAGTAAATATCCTTCAAGCAGACAAAAGA	2
1366	ATTCTTAAACCGCTCACGTCCGATACACTCAACGACGGGATCAAGACAACGCCGCAGAGAGAGAGGAAACAC	2
1367	ATTCTTAAACCCTGAACGCTCCCGACCAATAATAAGACCGCGCCCTGGTAAGCCATCCGAGCATACGGCATT	2
1368	ATTCTTAAACCACTCAGATCACGGATAAAACGAACACCGTGTAAAGTGTACACCGTTTGCTTAATCCCACCG	2
1369	ATTCTTAAAATCCGAAAGATGAACCTTCTGCGTCCGTTGATTAAAACTCTTGCATAACAGACGCCGGGTCGC	2
1370	ATTCTTAAAATCAAATCCCCGTTGCGTACGAGCCCCTCAATGAGACGCCTAATCGGAGGCCCAAATCTCTTC	2
1371	ATTCTTAAAAGCACAATCCCTAAGGACACGGAGGCGGGGGAGTATTCCGGGGTCGAAGCTTGCTACGTCTAG	2
1372	ATTCTTAAAACCCACATCCATGTCCAAGCTCTCCAAGAGCAACCATGCACCGATGTACCATTAGCAAGACAC	2
1373	ATTCTTAAAACAGCGAACCCCCCGTGTCCACACACCAGGCCAATCCGTAAAGAGAAAACCCTCCCCGTAGCT	2
1374	ATTCTTAAAACAGCCCCGTGACCCCCCACTTGAACAGGATGCCGGAGTTCCCCTTCCTCGTGACGGAGTGAT	2
1375	ATTCTTAAAAACCCTGCGTACTTGATCACACAGTTCCCACCGTGTAATTCGACCCGCGGAACCACGTGATAA	2
1376	ATTCTGTTTATTTGCCGCTGCCACTCGTGGCGATGTCCATATCACAATGTCTGGACCAAAGTACACAATCCG	2
1377	ATTCTGTTTAAGCCCATCTCTCTTAAAGTAGACTCGAATCCTAACTAGCCCCCAGAGTCAAAACCACAAGCC	2
1378	ATTCTGTTGCTCCACCATCTATCAAGCCGACACAAGACAACCCACGACGCGAACATACCCAGCGGTCATGAA	2
1379	ATTCTGTTCTGCCGCTCATAAACATTATCTCCGCTATCAGCTGGGGATAGCTAAGCAAAGGGGCGAACGATT	2
1380	ATTCTGTTCGACACACATGGAACACACCGCTCCGAACCTCTGTGCCAGTTCGCGTGAAATAGCCAAGCCTAT	2
1381	ATTCTGTTCCGTCCCCTCTAATTCCAAAGCAACCATTACGGGATTCCCATACTTGTCTACACAAGCATCCCT	2
1382	ATTCTGTTCCGATGCTTCCACGCTCAACACAGACCCGCCAAGTGAAACGTCACACGAACCGAACACTTCATG	2
1383	ATTCTGTTCCCTGCCACTTATCCTAAGGACAGCATATTCAGTCATGGTGTATCAGTATCATAGAAAAGTCTG	2
1384	ATTCTGTTCCACTCCGCCGACCCTATGGAGCTTCAACCGTTGTTCACACCAACCCAATCGGAAGATCGGCCA	2
1385	ATTCTGTTCCACTAACAGCAGAACGCACAGTTGGCTCACAGACATCGAGCCAAGACGGAGACCAATACCAAA	2
1386	ATTCTGTTCATGACAACCGCCTAGACTATAAACTATAGCGCGCAATCGAAAGATAAGACCAGAACCATCCCT	2
1387	ATTCTGTTCATCTACACTCCCCTCGTGCCCGGGACAAGAAACTGCGGCACACTACTGCCATGTAGGTCCTTC	2
1388	ATTCTGTTCATCAACTTCATGCCCCAGTTCATGTAGGTAGATTAACAGGCTCTATTGATTACGTTCAAACGT	2
1389	ATTCTGTTCATAGCATAGCCGCGATTTAGCTTCTATAAGACTCCTCGAGCGATCCCAGGCGCTGAGGCCCAG	2
1390	ATTCTGTTCAGTATCGAGATCCACGTGAACATACAGTACCGAAGTCGCACCGGGTCCTGAAGCAGCACTATA	2
1391	ATTCTGTTCAGAACTCCAACGATGCTTCACCCCAGGCCCCGCAAAGAGTAAATCGACCGGGCGGCATTACTG	2
1392	ATTCTGTTCACCTTCCTTCTAAAGCCGTACCCCATTAGGAAGCTAAGTGGGTAGCCTTATAATTAACCCAGT	2
1393	ATTCTGTTCAAGATCACAGCTCGCTCTGTACTGTACGCACCTTACTACGTGGTCGAGGCTACAGTGCGACCT	2
1394	ATTCTGTTCAAAGCGCATGAACGGGATTCGCTATAACCTGTTGTTATACTTGGACCAACAAGTTTGTGAGAT	2
1395	ATTCTGTTAGTCAAACCATAGCGCAGCGTTATCACCTCAACGGCCGTAATCCAAACCAAGCATTAGAGATAC	2
1396	ATTCTGTTAGTACTCCGACCCATATGGCTCCTAATAGCTATGCCACGAAGCCGTCCCTACGACTGTGAGAGA	2
1397	ATTCTGTTAGGGGTCTACTGCAGGTACTTGCGTGCTCAACCACGTTCTCAATTAAATAACGCGGGCCAAACT	2
1398	ATTCTGTTACTACCGCGTATTCCCGCGAGACTTACTGGGAAGATAACAGTACGAGCCTGGATGCACATAGGA	2
1399	ATTCTGTTACGTACACCCAAACATCCTACGTTGATCTCTACTCGCGTAAGATTCAGCGCTTTGTAAAGGGCT	2
1400	ATTCTGTTACGCTCCCCCAAGCAGTGCCCCGAACATGCCAACAGGTAAAACGTATGTGCACTCAGCATATTC	2
1401	ATTCTGTTAATCACAAGTAAATACGCACCCCCGATTACCCCAATAGACCCCATGACTCTCCACTACAACGTG	2
1402	ATTCTGTGTTAGGACCATCGCTGTCTCTTGCTTACACGCGCACCCAGATTCCGTGGCCTCACCCAACCTGCC	2
1403	ATTCTGTGTATTAATCGACACGGACACGGAGTAACCTAAACCCGCTCCCCTGTTACCTGTGACGGGAGCCCG	2
1404	ATTCTGTGTAGAGCAAACGCTTGAATCTTACACTGTGCTTTCTCGGCCTCAATAGTCCGTCACAAATCACAC	2
1405	ATTCTGTGGTCCAACCTCCCCACAAACCACGAGGCTCCCCCAACATACATACCCCAATAGCATTCACTAAAC	2
1406	ATTCTGTGGCCGGAAAACACCACCTGAGGCCCTCCCTTCATCAGCTATGCAGTGCAGACCCAATCTTGATTG	2
1407	ATTCTGTGGCCAGACACGACACCACTTAGGGATACTTTTAGCTATCCGGCCCTACTGTACTAGTTTCCAAGA	2
1408	ATTCTGTGGCCAACGCCCTGTGAATGTGGCGACACTTCCACTTAACGTCAGACGCCTCAAAAGCGATGGACA	2
1409	ATTCTGTGGAGACAAAGCATTACACCGACCAAAACGCGGCCCATACCTCGCAGGTTGATCGTAGGACAATCA	2
1410	ATTCTGTGCTGGGCCACCACACCCACCGACCACCACCGTCCCATGGCACGAAAATCACGGAGATCGGAAGCT	2
1411	ATTCTGTGCTCCACCACCAAGCTAAAACATTGCGTCACATCACTGTCCCCCACACCTCCACCCCATCCTATT	2
1412	ATTCTGTGCTAACATTGTGACTACTCAGCAAAGAATGCGAACATAAAGTGTGTTACTAGAAAAAAGCAGTTC	2
1413	ATTCTGTGCGTGTCCTTGATCGAGTCTCAGGCTGACACCTTCGATGTAAAACACATGTAAGCAACATCTGGA	2
1414	ATTCTGTGCGGCAAGAAATAGCAATTCCCAAAGTTGGTTTCACAACCGGAATGGGAAGTCACCCTTGCTCGG	2
1415	ATTCTGTGCCCGCAGCTCCCGCGCAGCCGATGCTTTAATGTGATTCAACCCCACCGCCACTAAAGTAACTTA	2
1416	ATTCTGTGCCAACCCACCCAAACCGGAGTGCAGTAGAGTGTACCTCTCTACCCGTTAAGAGGTCACAGCCGC	2
1417	ATTCTGTGCAGGCAACACACGTGGACGCCTGGACTCCTCCAAATCCCGCAAACCATTATTACCTTTGTAGAA	2
1418	ATTCTGTGCAGGACCTTCAAAGACACCGCAAATAGACCTGCGTTTACTTACCTTGGTCTAGTCGCGTGCACC	2
1419	ATTCTGTGCACCTAGAAAGAACCAGAATACCCGACGACTTTTACAAGCCCACCGAGTCGATCGAACAAATCT	2
1420	ATTCTGTGCAAGCACCACCCATTCACTAAACAGCGCTATCGTCAACGATGCGCAGTAAGACCGAGTGTACAT	2
1421	ATTCTGTGATTGTCGAACCACAGAAAGCACCTTTCATTCCGACAACAAGGGGAATAATAGAGACATGCCACG	2
1422	ATTCTGTGAGCAGATTCCCGTAAACGCCAGAGCACTGTGGAGTGTCAAACGAGATATGTCGACGACCCATAG	2
1423	ATTCTGTGAGATTTACGACGTCACTCCAAGCACCGGCGGTCTAAGTTAGCTTGCCACAGACCTATACAGAAA	2
1424	ATTCTGTGAGAATGCCACAACAGGGAAGAGACTCGAACCACACAGTTAATTAATAACAGCGTCCCTTAAGTT	2
1425	ATTCTGTGAGAACCTCCGCACGTGCGGAAAAACTAGCAGAATAGGGGCAACAAGTACTGTTAAGGTAGTTCA	2
1426	ATTCTGTGACGCAGCGCCCCGCCTCAACGCCCATTCTCTAAGTGAGAAAGCATAGCAATATCACCTATTCCG	2
1427	ATTCTGTGACGACCTCAGCCACGGACCAAGCCTACCAACGGCATCGCAAATCCGGATATAGCGATAGAGCCT	2
1428	ATTCTGTGACACACGTTAACCCGTAAGCGAACGATCCCTGCAGTACAAAAAATGTGACAATACGGTTTGACC	2
1429	ATTCTGTGAAGTACGATCTACGACGAACATTACAACTAGCGGCAGTCTACCGGCCAGACAAGGAAACAGATT	2
1430	ATTCTGTGAAGACCCTATTGCCAAATAATATCTTCAAGATTCAGATATGGCACAATAAGTGCGTTGCGGTGA	2
1431	ATTCTGTGAACCTGAACAGCCTGCTCTGTGGGAGGCTTCTTAAACCCCAAGTCAGTATAGGACAATTATTAC	2
1432	ATTCTGTGAACCCAACCGCCACCTCCCCGGCCTTGAAGGAGCCGTGCCCTCCTCTGCTCTCCAGAACAAAAC	2
1433	ATTCTGTGAACAAACTGTACCGTACCAACTCTCTATTACCGAAGACTCAGAATGCGAAGCTGCAAGATCTCT	2
1434	ATTCTGTCTTGAAGATCCACCGACAATCCATATCCTTACGTAAAAACAAGTTAGAACAAGTGGACTAAGCTA	2
1435	ATTCTGTCTTAGGCCCGCTGCTTGAACGTGCGCTACGCGCGAGGCCCCGAACCATCAGGTATAAGTAACGGA	2
1436	ATTCTGTCTGCTGCTTCAGCGCACGTGAAAGATAAGAGCCCGAAATACAGTCCCCAGTACGAAATCACGAGC	2
1437	ATTCTGTCTGCACCCCCTTCTGGAGATGCATCAGTGACAGCTGCGAAGCAGAGGCTACTGCCACCTATTTCA	2
1438	ATTCTGTCTGACTAAGTTTCCAACTTTTACCCATTATTAACAACCTTGACTCGCACAGACCAAACACGGCAA	2
1439	ATTCTGTCTCTCTCCATTAACACCACCTGGTTGCCCGTCTAGCTACTACTGAGACTAAAACGGTAGTGGTCC	2
1440	ATTCTGTCTCCGCAAAGAATATCCTCGCGACGACGTTATACATCGGGTGCTAACGAGAGTGGACACAGAGAC	2
1441	ATTCTGTCTCCAGTCCACACCCTATGAGAGATCTGACTCGCTCTAGTCGTACCTATTTGTTATCCCTACAAG	2
1442	ATTCTGTCTCATAAGGAACCAGGGGCTGACGCGTTTGTATGACAGAACAGAGCAGGGACCTCTTCACTGCAG	2
1443	ATTCTGTCTAGAAACATGACTAGAACCCAAAAACTCCTTCATAGCCCAAGGCCTACCCTCCGCATCCCAAGT	2
1444	ATTCTGTCTAACGCAAACGAGGTTAGAAGAACGTAAAGGGCAGATTCACGCTACGAAAACGGACCAAAAGAT	2
1445	ATTCTGTCGTTACTGAGCGGACAGCTGACGAGTCCCGATCACCACGTTATTACACCGCCGCATGAAATCAGT	2
1446	ATTCTGTCGCTACCTAAAGGGTACAACCCCCTGCTTATCCAGTCTAACGAAAACGAAATAGGGCAGACCTTG	2
1447	ATTCTGTCGACCAATATAACAGAGTCTAATCCTCTCAACACCATTCTTATCTCTTTCCGAGAAAACCGACGC	2
1448	ATTCTGTCCTCTCCAGCCTACCCTGATTAATAGTAACATCAAGATGTATCACCAGACACACAAGAATTATCC	2
1449	ATTCTGTCCTCACTGACTTCAGAGCGAACTCGCGACCAATCCAAGTAACCTGTAAAAAGCAATACCCGAAAG	2
1450	ATTCTGTCCGGTTCACAGTTCCAAGACTCGTTCTTCGCATAGCGTCTCAACTCGAGCTCCAATCCTTAGATC	2
1451	ATTCTGTCCGGCAAAAACGAAAGACTTGCGACTACGAACAGTGCGGTAATCACCATCGGAGACACGTCTTGT	2
1452	ATTCTGTCCGGATTCCCCACACCTTCGTACATGTAACATGACGTTCAATCAAACGGTATGTGATGCCTTTAA	2
1453	ATTCTGTCCGCCATCCAAAATCCAGGTTTCTACTCGCGTGAGCGTCACGTACAAGCCGTATGATGGTGACCT	2
1454	ATTCTGTCCGATCACGGTTGGCTAGATAGGAGTTTATCAAGCGACTCCGTAGACCGCATGTACCGTACAAAA	2
1455	ATTCTGTCCGAAGTCTCGAGAAGTACTGACACCGGCACGACCATGGATGTTCTAAATAAAGCGTCCATGGCC	2
1456	ATTCTGTCCGAACGAAAACAGAGACCCGGACATACCGATGACCCTGTAATTGAGCACCGTGAATGCAACGTA	2
1457	ATTCTGTCCCTACACTTCGCAACAGGGAGGATCACGCAGACTGTCCACCAAAGCCAAAAGCAGATAAGCCCT	2
1458	ATTCTGTCCCGACACTCACGAGCGCCCACAGCGGACAGCTGGCTAACCGCTTCGTAGGCACATACCAGACGG	2
1459	ATTCTGTCCCCTGAGCATCGGAATGGCCCCGATATTATGAACTTACAAAGTCACCTGAAACATGTCATGCGC	2
1460	ATTCTGTCCCCCCGCCCAGCGACGTTCCTCTAACCCGCGAGGATCCAGCCCGACGAAAGCGCTGAATAAAAG	2
1461	ATTCTGTCCCCCCCTCAGCCGACCCCACAAATCCACCAAGAGCCCGCACAAGCATCCTAACGGACTATGGAC	2
1462	ATTCTGTCCCCCCACCAGTCCGCCAATAAATCGCATGCGACCAAGCCTCGACCATACCAGAGACTTCAGGGC	2
1463	ATTCTGTCCCCAGAGCGCTACATACGCCAGAGACAGAATCGACGCCTCAAAAGCCCCATCCTAAGGAGCACG	2
1464	ATTCTGTCCCACTCGCAGACGAGACAGGACCCCTCCAATCTCCCCCTATTTCTGCAAGTCTCAGCAAGCCCT	2
1465	ATTCTGTCCCACCTGATGAGCTAGCGAAACTCTACGGCGCGTCCACAACACAACCACGTGGCCACACCCCTA	2
1466	ATTCTGTCCCACATCAGATACCCAAGATATAATCGTTACCGAACGCATTCATGCAGAGCCGGAGAGGCCAAG	2
1467	ATTCTGTCCCAAGTCCCGTATGAAGATCCCGAGAACCGATGCTATAAAGCATCATCTGTAAAAGATAAGGAA	2
1468	ATTCTGTCCCAACCGTATGCTCAACTCGAGTAGTAACACGAAAATGGCGAAATAACAGAATCATACCGAACC	2
1469	ATTCTGTCCATCCACAACCCTGCGCCGCACGTGCACAGTCGTCTGCTTGCAGCCATGGACGCCAAACACGTT	2
1470	ATTCTGTCCATCACTTCCACAACCAACTGAAACCCGCACCCACGTGGTTTAACCATCATCCCCATAGGTTAC	2
1471	ATTCTGTCCAGGAAGCCCCACAACAGAATCTCACGCGGTGAGGAGCTGTACGATCGAACACTTGTAAACAGC	2
1472	ATTCTGTCCACGCAGCACAACTATAGCCTCCCCGGACCCTTGCACGAAAGCGCCCATCAACGTTGACACAAT	2
1473	ATTCTGTCCAACGGATGTCTGTGATCCTGCGCCATGCAACGATAGAATGTTGACCAGCATCGCGGGTAACTA	2
1474	ATTCTGTCATCCCGTTCTCCGCAGCCAAATGAACGCTAATTACTTGGCCAGACTTGCCCCTGACAAAGCCTC	2
1475	ATTCTGTCATCACGCATCAACCACGCCAGATCGTAAAAGCTCCGAACGCCCACCGGGCGTTTAGGAGCCTCG	2
1476	ATTCTGTCAGTATCCCGGACTGGGAAAACAGCGTTCCTCTCAACCGGCTCCACTGGAATCAGAATGTATTAC	2
1477	ATTCTGTCAGCTGCAAGCCTGTCTTCAAAATGAACAACGTACCAGCGGTATCCCGTACGGACAGAGTTTTGA	2
1478	ATTCTGTCACGTCACCGAAGAGAAGAACGCAGCATGCTTTCAGCAGCAGATTCTATCAAAAGGAGTGCCACC	2
1479	ATTCTGTCACGAAGCTACTACAACGCACCCCAGCCATACGCACTTATAGATACGTGAGTTCCAGACCTGACC	2
1480	ATTCTGTCACAGTTGAATCCCGCGCGCTTCCGAACCGCGCTACCACCCGACTAGCCTTTGTTAACAGCTACA	2
1481	ATTCTGTATTCCAGCCCTCTTGCTTCTGACAAGATCGGTTCCCCCACCGACAGATGCTAAGTACCATGTTAA	2
1482	ATTCTGTATTCAAAACAGGCCCAACTAGCAACACGCCGTCAAGGCCCGGTGATCGCCACAGCAAATAGCGAC	2
1483	ATTCTGTATGGCCATTGCACTCGCGCCCGATGCTAAATTCTCGTTTAGCGACAAGTATGACTATAAACCTAC	2
1484	ATTCTGTATGCCTCACAAAAATCAACACACACCCACGAATATGAAGAAATCCCCAGGTCACTCACTGCGCAC	2
1485	ATTCTGTATCCTGAAGCTATTGGCACACACTTACAATGCCAATCAGTCTCACTGCATCGGATAGTAGAGAGG	2
1486	ATTCTGTATCAGTACACAGCCACGAGATCGAGCCCTAAACCCTTAAAAATATCGCCCAATCTAAACGGATAC	2
1487	ATTCTGTATACAGTTTACCACGATTGATGGCCATAGAAATGCGAGCATCGACGTCACTCCCGATGTAGTGCC	2
1488	ATTCTGTATACAAGCTGCCTCACCGACGGTAAGGGCATGCCACCATCCGCTTTCGTCCACTCATTAGTGTGA	2
1489	ATTCTGTATAACGGATCTAGAAGCTCGCTAACACAAAGCCGAATATATAAGGCTCAGTCAGGAAAACATTTA	2
1490	ATTCTGTAGTGGACCGTAAACTAGCCAACCGCCCACCCGTAGATTGCGAGGATCTACTCTCCTGCAGACAAT	2
1491	ATTCTGTAGTCGTAATGACGGAACCATGAAACGCCTAAAGCTAGCCCACCAAAAGAAAATAGAATGGGATAC	2
1492	ATTCTGTAGGCAACCCAGCGCCGCAACGCTAGTGCGTCACCCAGCGTTGCAACGCACCACACACGCTTCACT	2
1493	ATTCTGTAGCGGAGAGAGGCGCATATGGAACACGTAGACTCGGCAGCCTCAAAGGGGAAGACTAGGCCAACT	2
1494	ATTCTGTAGCGCGCCCGCACTTGCGCGTGCCCGTCCTCCAATACAACGGGTAACACCCATTCCAGTGAACCG	2
1495	ATTCTGTAGCCGCACAACGGGAAAGCACTCCTACCTCCCGCCCTGTCAACTTCTAACACTTAAATCGTAGTA	2
1496	ATTCTGTAGCCACTCGACACCAGAAACCAGAGTACGAACGATATGCTCATAGGACATGCCTAATGCAGGACT	2
1497	ATTCTGTAGCATAGATATAAAAATACCACGCTAACAAAAGATGGCCATCCCTCTTACCTAAATGGGAACCGA	2
1498	ATTCTGTAGAGCGAACCCCCATCCTGTCCAGCAGTACCACGTATGGCCGTAAAAGCTTAGGTAAATGCAAGC	2
1499	ATTCTGTACTTCGCCAACTACCGCATCAACCGCGAACATATAACAATAGGCCGTAGATGTTCCTTCCCAGCG	2
1500	ATTCTGTACTGATACACCAAATGGCGAACCCACCGGGCTATAAGGATTCAGAACCCAGGCCAGCCAAGAACA	2
1501	ATTCTGTACTCAGAGGACCCCTACGATCTGGACCGTCATCCTAGCCAACCACGTATGCAACCTACTAACATA	2
1502	ATTCTGTACGCATGCACGCTAAGCAAGAACACTGAACCAGACCCGCATATAACCGATCCCGAAGAGCCGTAC	2
1503	ATTCTGTACGCAAGCCCCGTCTATCGGTATCAAGACACTACCAGCGCTACATCATAAGTTCACTGCAGACTT	2
1504	ATTCTGTACCTATCCAAGAAGGATTGCTCATACCTCTAGGAGCCGTCCCCAAAATGAGATAGGTAACAACAG	2
1505	ATTCTGTACCGAAACCCTAACCATCCAATCATATTTTGGACTGAAGTTTGGGCAGCTAGTAAGCCCCCCTTA	2
1506	ATTCTGTACCCCGTGCATGTTTCCGTTACTCACTGTAGCCAATGCGTAGTGCTAAAGATCGCAAGGTGTAAC	2
1507	ATTCTGTACCCACTGAATATAAAACGCAACGTCCTAGCCTTAACTGCACCGAGGCACATGTCTTCACTGCAG	2
1508	ATTCTGTACCAAACGGTAGCAACAAAGCCTGCCGCGCGTCCCCCGACGCGATGTATCGCTCCAAGATTTAGC	2
1509	ATTCTGTACAGGCTCAGGACTGACAGCAATCACCTTCCACGCTGCGGAGATACAGGGGTACGCCCTCGGAAA	2
1510	ATTCTGTACACGCCAGATCATCGAAAGAGACCTGACCCTCAACGCGTACTATAAGAACCGCAGATTCCCAAC	2
1511	ATTCTGTACAAATTCGAACCATCGCGCACGAGGGCCCAACAAACCTAGCGACGTACACCTCCACTCACGCAA	2
1512	ATTCTGTAATCCGCAGACGGAAGTCGAACCCAGCCTGCAACAATGCACCGGCGCGTAGAGTCCTTGCATAGC	2
1513	ATTCTGTAAGGCTCCAGCCCCGGCCCAATGACATACATAGAGACCCATGGCCTCGCCGCTAAAGTACCCGTC	2
1514	ATTCTGTAAGGCCACACCTCATAAAGCCATCAATATACTCACAGGGATGAAAGGGCACTTATGGTCCTGTGA	2
1515	ATTCTGTAAGATAAATTCTGTGTTACATGACTAGCAGCTAGAAATGGTATTGATGTGCAGCAAGTTACAACC	2
1516	ATTCTGTAAGAAGGGCACTGGACCTCGCAGGCCCCTATTCCACATGCCCACAACTCAGCACATCCGGCACTC	2
1517	ATTCTGTAACTTCCTCTACACGCTCCCTGGAACGACTATGACGCGACTTGGCAAGGGAGTCGTTAGATCGTG	2
1518	ATTCTGTAACGGACGGATACCACCGTATACATGACTACGAAGCAGCACCCCAGATGACGACCCCGCCATCGG	2
1519	ATTCTGTAACCGTACCACAGCCAACTCCAAGCAGCGCCAAGATAACGTAGTGTAAAGCGTCCTACCACCCAA	2
1520	ATTCTGTAAAGCGGTCCCGCCGCACCTGTCCCCCCAGTGATTTGAACACCATACAAACCATAATACAAATGC	2
1521	ATTCTGTAAAGATCCCCCGCGCTAACACACGCACAAAGAAAGCGCTAACTGAAGGAAGTTGCGAGCAACCAC	2
1522	ATTCTGTAAACACGGGCAAGGCCAACGATCACGAACAGTCCTGGAACTGTAAGTGGAGTTTTGGCAAAGTAC	2
1523	ATTCTGTAAACACGAACTCTCTTGTGAGACCACCGCGCAACCATCCCCAGGACACATCCAACATCCCCTGAT	2
1524	ATTCTGTAAAAGCGCAAGAACCATAACCTCCTATCAACACATATACCCTAATTAGATTGGATTACTAGCACT	2
1525	ATTCTGTAAAAGCACATATCCGCGTCGATACAGGATACAAGTGAATAAGGTAAAAAGGAATTGAAGGAACCC	2
1526	ATTCTGTAAAACGTACGCGAACTAGACAACCGTCACAATGGAGTAAAGCGGGGCTTGACGCTACCTTCCCCT	2
1527	ATTCTGTAAAAATCTCACGGTTTAACTGCTGGTCAGTACCCACCGTTTCTAGTACACTAATAACTGGCAATG	2
1528	ATTCTGGTTGTACACGAACAGCCATCGACCGGGCAAGAACATAAGGTAGCATGACTCAATAATGTATCCTAG	2
1529	ATTCTGGTTCGTGTTACCATTGGACACCCACAGGAAATCCCCATTAACCTGGCCTCTATAACGACCCCACTG	2
1530	ATTCTGGTTCCCCTGAAAGATGTCCGCACCTGACCTCACCGAAATAGACATAAGGCCATTGACCCGAACCGT	2
1531	ATTCTGGTTCCCAACCCTTCCTTAGAATGCGTCGTAACCGCACCGATCGCGGAAGCCGCCAGCGGTTCACTG	2
1532	ATTCTGGTTAGCTCCGTAGATCCAGTAGCGCAGACGACGCGGTTCCTTATTTCATGATCTTGGAATCCGCAT	2
1533	ATTCTGGTTACGTTGATAGTGACCTATAAAGAATCTATTCTCGTGTGCTAGTTGCAGACACATAATGCAAAC	2
1534	ATTCTGGTGTGAAACGCCGAGCCATCCTCACCCATGTAAAAGAAGCGACGCAACGTACGTACGTGGTCCCTC	2
1535	ATTCTGGTGGGCACACTTTAGATAGAACACGACTACCTTCCTAGGAGCAGAAGATCGATTCCAAGTATCACA	2
1536	ATTCTGGTGGATCGCTCTCAGCCCAAAGCTTCCAAGAAACGTACGGAAGCCTCAGCGGATCCGAGACTCAAA	2
1537	ATTCTGGTGCCCGGCAAGGGGAGAAAAGCGGCTACCAAGAATTACTTCTATACCCCGGTCACGGTCTCAGTC	2
1538	ATTCTGGTGCCAGTACAAAAGACCAAGCCCACATAACCTCACAAAAGTCTAATCAGTTAGGCTGAGAGCGGA	2
1539	ATTCTGGTGCCACGAAGCCCACTCTAATCCCACACCAGACGATCCATACGTAGTAATGCCGTCCCTTTGGAA	2
1540	ATTCTGGTGACTAACCCGGGCTCAGCACTGTATCCGGATGCAATTGATTAGACCGCGGGCACTAGCAAAAGC	2
1541	ATTCTGGTGACCACGAGAAACCCCTACCACGCACTCCGGACTCGATAACACGGACCACACCGGCGTTAGACT	2
1542	ATTCTGGTCTATGCACGCTACACGTCAGCGATGATCATGAGCCAAAATTCAAGGATACCATAAAGAAGCACT	2
1543	ATTCTGGTCGCTATATACGACAGACGAAAAGATAAGCCAGACGATAGGTAGGCCCATCCTGGTAATACAGAG	2
1544	ATTCTGGTCGCTAGTATTGAGCACGGCGACTATTTCAGCTGACTCCATGGTGCTCTAATAGCAAAAGCCTTG	2
1545	ATTCTGGTCGCCACGAATGCCAACTGCAAAACATCACCTCAGAACAAACTGCGCAACCTTCCCGCAAAAGGC	2
1546	ATTCTGGTCCGTTCCAACCCCCCCCGACAACCTCGTAACGCGATATCGAATTTCTACCACCTTTACTGAAAA	2
1547	ATTCTGGTCCCCCCCAAAGACACATCTACGAGTACTCCCAATCCCAGCCCTACTGACTGGCAGTCCTTGCCC	2
1548	ATTCTGGTCCACGGGACACACTTGGCTGTGAGCCAAGGTAGCATGTCTTCAACAGGTCATCGTCAATGAACC	2
1549	ATTCTGGTCAGAAGCAGTCGAAAACTGCGTGAGTACAGCCGATTGTCGGCTGCACAGACTGCTTTAAGTTGA	2
1550	ATTCTGGTCAACCGATGTAGGATGACTCCACACTAACGGGAGACCCTGAAGAAATGCCCGAGATGTGTGACG	2
1551	ATTCTGGTCAACCCCAACCCCCCACGGCTTACGAGGTTGTTGTACTATGCAAACCGCGTATAACCACGATTC	2
1552	ATTCTGGTATTACAGTACGATACCGAAACGATACCGGTTCCCTGATTGACAAGCTTTGGCCGAGATGATAGC	2
1553	ATTCTGGTATAGGTCTCTAAGTCTCTACCTCAACGAACCGTACCTGGGTAGTGCAATAAAACCCTACGGAGC	2
1554	ATTCTGGTATACGCAAATGACAATAAACTTGCATAACCAGCGCTTCTGCACCTGCTAAGAAATGCTGAGATT	2
1555	ATTCTGGTACCGAAGAGACCGTCGTAAACATTCAGAGCGGATCCAATCGTAAAATGGCCATGCAGTTGCACC	2
1556	ATTCTGGTACCACGTCCTACTGTCCGCTTGAGGACCACAACAGGGACCCCGGCTATGGCCAGGAAACAAAAT	2
1557	ATTCTGGTACATCAGGGTCCTACATCCCTTCCGCGCGCAAAGCGTACAGTGTATCATGACGTGCGGAACCAA	2
1558	ATTCTGGTACATACGGACTGCCTGCCGCGGGCGCACCTGTGCACCGCTGCCCAAATACGCAAGTTAAAGTTA	2
1559	ATTCTGGTACAAGCTCCTTTTCAGTTGCTGTCCCCAACCCTAGGGTTGACACCGCAACATTCTGCACTCCGC	2
1560	ATTCTGGTAATCCCAGACGCCCGACCTATGGGAGTTAAGACCGCCCTGCGATTGCTTGCAGTACAGATGCAA	2
1561	ATTCTGGTAAGCGATGTGCAGGCCAAACAGGACCCTGGGCTGTATAACGTCGAGGAACCCCCGGATTAAGGC	2
1562	ATTCTGGTAAGCATTGATCTGCCGAACCGCGGTCCCCAAACTCAAGTCGGTCCATAACAATCTCCCATAAAT	2
1563	ATTCTGGTAACCATTAAAGCGCACGCAACACTCCCGCAATAACAGGCGGGGAAAAAGTGTAGGTTAAGCAAT	2
1564	ATTCTGGTAAAAAATAGAACATGTAAACTTACCAGTCCTCATGATGGGCTGTCAAGCACGATAGACCCTTCG	2
1565	ATTCTGGGTTCCAAAATAATAAACTATATCGAAGCCACCGACTCCTAGAACGCCTAGAAGTTCGATGCCTGC	2
1566	ATTCTGGGTGTACCTATGCCTTTAATCGACTCCCGTTGATAGACAAAACGTCTCTCGATCCACGACTAATAA	2
1567	ATTCTGGGTCGCAATCCCGCGCTGACCGCAATGAGCAGCTCAACCAACCTATCTAGAGCTCCTAATCACGCC	2
1568	ATTCTGGGTCCTGACAACTGAATACCGACACGCCTCGGATATGAAAACGCCCGCAGGGAATCGGCGTGAGAA	2
1569	ATTCTGGGTCCACTTTACGGCGTTACAATCTAGTGAACCACCAAAGGCCTAGCTACCGCCCGACGTTGGACC	2
1570	ATTCTGGGTCAAATCTATTCAACTGCCTTGTCGAGCAGAACGGACACGTATTTCCCCCTAACGTACGAACTC	2
1571	ATTCTGGGTACCCGACAAGCTCGCTTAAGCCCAAGAGAGAGGATTCCAATTAGGTCAGCACAGAGTAGCACG	2
1572	ATTCTGGGTAAATCTATCGCACGCCATCCTCTCCATGCCACTGATACGTACCCAGCCGACGGGAAGCCACAT	2
1573	ATTCTGGGGTCACCCCTCAGCCTGCTCATTGCGATAGTTCTCCCCGCACTTGCCCTAATGTCACTGACTGCA	2
1574	ATTCTGGGGGCCTAAACCACCTCCCACACACCAAGCTTATCACGCACAGCAGAAACCAACTGACGGGCCTTG	2
1575	ATTCTGGGGCAAAGCACCTTCGGACCCGATGGGGAAGAAACACACGGTGCCGTGGAAAACAACTTTGTGATG	2
1576	ATTCTGGGGAGCTAGCGGTACAATGCACTACCTAGAGAATTGAGGAGCTAGCTCAACCTCTGTAACAGACTT	2
1577	ATTCTGGGCTAAACGCCCCGACGCGTAGACCACCTCACTGAGATCTTTCACGCAGCTTGGCGTCCTAGATTT	2
1578	ATTCTGGGCGCGTGATCGTCCAACCAAACGATAACTTAGTAGGAAGCCCCACATTATGGGCTTAGCAGGGCG	2
1579	ATTCTGGGCGAAGGACAAAACCCCTACGGCGGTACACCAAAGTAGTAAAGTTTCTCCTCCTCTGTGTTAAAA	2
1580	ATTCTGGGCCCTTGCACCAATCTTACCTCTTGCACCTACGACCCTTATACACGGAACGACCCAGTGTATCAC	2
1581	ATTCTGGGCCCTACCCTCATATGATCCCACCCTGCTTACGTCAAGACAAGGTCCGAAATCTTCCCACATCGA	2
1582	ATTCTGGGCACCCAAATATATCCAAGAAACACAGACGTCACACGTCAAAGACGCCATCCGCCGTGGACCCCC	2
1583	ATTCTGGGCACCACTAGCTAGGCCTCTCACCCTCCCATAACCGCACCAGTATCTACACGGTGCTCGTTGAAT	2
1584	ATTCTGGGCAACGGGTATGTAGTTTCCCCGAACGCCCAACAGAACCCATAGATCGATAACTGACTGGGGTTC	2
1585	ATTCTGGGCAACCAAAAATAGCCATAGCTCTAATCACCAACCCCGAATACCTGTGGTATGATCGTTCCCCGA	2
1586	ATTCTGGGAGTCCGTCATCACTATGAATCCGAGATCCGTCAAAACCCACATTATCGTACTACCGTCCACGGA	2
1587	ATTCTGGGAGCTAGCTGCCACCGTAACGCGACAATCAAGCCCCCATGCATATCACCACAGTATTTACTCCCC	2
1588	ATTCTGGGAGCCTTTGAGACAGCGCGCACCGAACAAGCCACGCACGCGGACCCCAGATAGGTCCATTTGACG	2
1589	ATTCTGGGAGCAATCGTGACACTGTCCACAAAAGCGAACCCAGCAATGGCGCCGTGGATACACGACTTGTCA	2
1590	ATTCTGGGAGACTACTTGTACCCCCCCCTCAGAACTACCCATCCACCAGGGAAAGCTAACCTGCACATAAAA	2
1591	ATTCTGGGACCCTCGCCCGTGTCGAGATCTGGCGGGGACCGCGGCGACAGCGATAAAACTACCGAGCCCATT	2
1592	ATTCTGGGAAACCGTCACACCATGGCAAGCTCAAGAAGGGACATCAACGTAATCTCGCCTCCGGCGGTATTA	2
1593	ATTCTGGCTTCCTCAACCCTACTAGGGGCGTGACTCGCTAATGCGCCGGGACAAAAACGAGGCCAACCGCGG	2
1594	ATTCTGGCTTCCCACTACCTCAAGTGACTCCCAGGAACTCGGGCTGACCCCCGTTGCACATGCTTACAGTAT	2
1595	ATTCTGGCTTCAAAGTAAACATCTAACATTACGCCAATGTCCATATGGAGAGGATAGGACAACTCGTAAGCA	2
1596	ATTCTGGCTGCCCCCGAACGGATACCTAGCCCCCTACCTTAAGTGGGTAAATACGAAATAAGAACCCTCCGT	2
1597	ATTCTGGCTGCCCAGCCATCCAGCTTGAAGTCGTACACCTACCATAATAAAGGGCCCTGCACCACTCGGAAC	2
1598	ATTCTGGCTCTACAAAGGTCCTAGCACACCACAGTAGACACAACTTCCAATGTGCCTTTTGATTCCTTCACT	2
1599	ATTCTGGCTAGTTCCGCGGCGCGCCACAACGAGAAGCAAGGCCCTGACCCCGGAGGTCGGTCAAGATCCGAG	2
1600	ATTCTGGCTACACCACAGCCGTTCACAACACCCCTTTACAACCCTACCCGTCAAAAGTTCAGGCATTGACTG	2
1601	ATTCTGGCTAACTAACTCCTTACCTAATCGCCACTCACACGTTTAGGGCCACCGGTCCCCATCCGCGGACCC	2
1602	ATTCTGGCTAACATCAAGTGAGATGCATATCCATACAGCGTTTACCCCTACCCCCGTCCCACAAGAGCCCGG	2
1603	ATTCTGGCGTGCTACCCATTCCTCGCCACCCTACATAGTAAGAGTCTAGGCCTGTTGAGACATCAAGGATTA	2
1604	ATTCTGGCGTCGAGGGAACTGGCCCCGACAAGGAAAAGGAATGCCCCCAGTAACCAATCCCGCCAGCCAGAA	2
1605	ATTCTGGCGTCGACCTCGGCGGTGCGCCAGCCTCCACTACACGGAATCCCCCGACCTGGTCCCACAGAAATG	2
1606	ATTCTGGCGGCAAAGCCGAGCCGCCCGTCAGGAAGAAAAGCCTAGATACAACTCAATGAATCACATGGCGTT	2
1607	ATTCTGGCGGAGATGCATACATGCCCCGGCAGCTTACGTACGAGTTATGGAAAATGCACCCAATCCCACTCG	2
1608	ATTCTGGCGCTTTACTCTCCTTGCCGGCAGCGTCACATCAGACTTTGTACAGACTCCTTATAGTATATTAAT	2
1609	ATTCTGGCGCGACTTCCGTTGCGATCCAAAACCACTAGCCAAACCGGACAATCCCCATTACGACAGCGTGAC	2
1610	ATTCTGGCGCCCCAAACATTTCACCCCGCAACCGATACGCCTTGCCTGCTCGATCTGCTCGGCCCAACTGGT	2
1611	ATTCTGGCGCCAATGTGAAGTAACCCCAGGCTACACAACCAACATGCGTCAAAATTTTCCTCCACTCAATCA	2
1612	ATTCTGGCGCAGCGCCAATCACAAGCGCATGCCAGTTTCCGTTCCTCTGTTCCAAAGGATATCCAGTAGCAC	2
1613	ATTCTGGCGCACGCGGCCCTAACATAACACGGGGCAAGAAATCGCGCTGGATAAAAAAAGCTGATTATGGAT	2
1614	ATTCTGGCGAGTCTGTAACATATAGACGGAAACCGCTGGGGAAGACAAGCAACCGCTTACTCCATTAAGAGA	2
1615	ATTCTGGCGAGACCCCTCTCCTACCCGGAACTCTCCCACACCACCTTTCCAAAGCGAACTCCATCCACTTCG	2
1616	ATTCTGGCGACGAAATAGATTGCAAGACCCAATATATGGAATGCCCGCTCCTGCATTTACACTGCTCATAAA	2
1617	ATTCTGGCCTTACCCCGTAAACGCGGTTCAGCGAACCGTGAGCTTCCGAAGTAACCGCTGAAGACCAATGCA	2
1618	ATTCTGGCCTGCACACGGGCCTTGGTCCGGCAACGGCCCCTCGAAATATTAAAATCACTGGAACGATGCGCA	2
1619	ATTCTGGCCTGACGAGCAAGATCAACCCGCGGTGCGAAAGCATAGCACTATACTATACTCCACCATCGTTTT	2
1620	ATTCTGGCCTCGTCTTCGCAACACGAGTAGTAACCCCGGCACCGAAATCTTGTCGAGGGATTATGAAACATC	2
1621	ATTCTGGCCTCAAGGTAACTGGATGGTACCCCTCACGTGGATTCTCCTCCCCTTTACCGGGCGTAGATTATG	2
1622	ATTCTGGCCGGCAACTAGGCGCATGAGTTACTTAGTGCCGGCTCTTCGAATACACAACAACGTTAAGAGTCA	2
1623	ATTCTGGCCGCGGGTCAAACAACATCAAGCTTTTTGCGCGGACCTAGAAGGCCTAAGGTATATCTGCCAGGG	2
1624	ATTCTGGCCGAGGTCACTACGCATGGGTACGGCAGTCTTTCTGGGGTCTAACAGCGCATTTGCTCTGTGTAG	2
1625	ATTCTGGCCGACGACCTAGGTTTATTGTACGTCGTGCATCTCGACGACGGCTATTCTAACACATGAAATGGC	2
1626	ATTCTGGCCGACACACATAGCTCTGAACTCACCAGGTACACAACGTTTAGACGGTAAGGTCACGCAGCCACT	2
1627	ATTCTGGCCCGTCAGAACAGCTTAGCGTGGCGCTCACAACTGATGAATACTGTGACCTCCTCCTGAGGATGC	2
1628	ATTCTGGCCCGCTGACTGGTCTTGACGCAAGCGACAACCAGCATTCAGAGCTTAAGACGACACAGTAGCCCA	2
1629	ATTCTGGCCCGAAGCTCCTTGATCGCATCTGAAACGTTAGCCAATCGCCGAGAAGTCAATGCCCACCTCCAC	2
1630	ATTCTGGCCCCGCACATCCGAGCACACACAAACAATCCCGCTGACGTCAGCGCGAAGCTGTACGAGGAAAAC	2
1631	ATTCTGGCCCCGACTCTGTTGGAACGAGGCCAACGAATACGTATGAACAAAAGCGAAGCGTTAAAAACGGAT	2
1632	ATTCTGGCCCCCAAGCTACTTCTAGGAGCTAGTGTATCAGCAACTTTTGGGGTAAAACCGCCCCAGTGGATT	2
1633	ATTCTGGCCCCACCAGCCCGGATATAGTCACGAGAGCATTGCTCCTTCCCACGGCCAAGATTGACCGAAGAG	2
1634	ATTCTGGCCCACCATGTTTCGAGAACCGTTGACGTTTCTGAATGTTCGACATATTTGGGTCAATCCGTAGAT	2
1635	ATTCTGGCCCAAAGCAGACCAATCCACAAACGCGCTGAAATACCGGATCCACCCCGGCGCTTACTAGAAAAC	2
1636	ATTCTGGCCATGGCCACTGCGCGTATCAACGCGCGTGATAACTATATAAATTTGCCCCATCCGTCAAGGACC	2
1637	ATTCTGGCCATGCGGGCGGTAAGGAACTTGGACATAACAGAAGCACGAACAACTCATCAGACAGCAAGTATC	2
1638	ATTCTGGCCATCCCAAAACCATCGGGAAAAAATCTCCCCGTTTAACGCCCCAGTACGGATCTCCCCATTGCC	2
1639	ATTCTGGCCAGTCGTAGACATAGCTCTCCCCTAGGACAAGCCGCCTAGCCTCGCGACACTCTGTAAGCTCGA	2
1640	ATTCTGGCCAGTCACACACCTGGACCAGGATATAAGTGCAATCCATTGCGGTTTTCCACAACCCTGTACTCT	2
1641	ATTCTGGCCAGCACGAGCCATCCCCTCAACTGACGTTTTCACCCCGCTTCGCCATACAAAACATGGAGATGA	2
1642	ATTCTGGCCACTGTCAACTACATCCTAGACTCGCTCATAAAGAAAGGATGCCAACCCAACACTTGATTGCTA	2
1643	ATTCTGGCCACTCACGAACCTTGAAAGTAGGCTCGCGACCAAACCAGCAGGACTACGATATATCCCACCGGC	2
1644	ATTCTGGCCACGCCGTCGAAACATGCCATACAAGAGTCAGAGACGTAGCTAAAACGAACGTGGCAAACCCAA	2
1645	ATTCTGGCCAATGCCACAACCGTGCCAGGCCTCTCCGTAAAAAACGCTTTGCCTATGGCATCAAGCGATCAC	2
1646	ATTCTGGCCAAGCGTTAAAAACATCCTAGTCATAGCGTGCCACCACTACGACAAAGCCATAACAGAGAAAAC	2
1647	ATTCTGGCCAACACAACTGCCATGACCTGCAGATATAGAGACCAAGGCGAACCGACATACGACATAGGCTAA	2
1648	ATTCTGGCATTCCCACCATCCATTAGGCTATCCGTTCGCATACTCCCGGGAAAGCGTACTACCTCCCAGTTG	2
1649	ATTCTGGCATTACATTACTAGTCCAGGGCAGTTTTAGTGGACCAAGAAATCCGTAGAAAAGGAACAGAGTCA	2
1650	ATTCTGGCATCGGGCTGACCCTTGCTCAGAGAGCGTACCCGCGGTCTACTAGGCCCTGTCACGCGGCTGACT	2
1651	ATTCTGGCATCGGAACTCTAGACGTTCCAAACCGAAGTCAAATGCGTACGAGTACCCAGGCCATCTAACATA	2
1652	ATTCTGGCATCACCCGCCACCTCAACTAAAACAAGCGACCACAGCGGCAGCCACCCGGAGCCATTCCAGCG	2
1653	ATTCTGGCATACATGAACAGCTCTATACAGTCGATTGGAAGAATACAATTACCACAATGTCCATCTCGACCC	2
1654	ATTCTGGCATAATCATTCCACCCTATATCCCATTAGAGACCGCCCCGTTTTAAACCCTTTAGACAACCTCTA	2
1655	ATTCTGGCATAAGCCGGCAAACAGCGATTTCCACACAACCCGTAAACGAAGGACTGTGCGATACCCCAAATG	2
1656	ATTCTGGCAGTTACGCCAGATCCAGAGGACGCTAATTGATACCTCTAACTCAGGGCTGATAGCCGATACATT	2
1657	ATTCTGGCAGGGACGCTAAGTAATAACGTACCCACCAGCGCCAGAAAGTCGGCCACTGATGCTATCCATTAT	2
1658	ATTCTGGCACTTCGACAAATCGGAAAATCGCATGAACACTATAGGGTTCAGATGCGGATAACGTTCACTGCA	2
1659	ATTCTGGCACTATAAGATCACGATGAATAGCATCCCCCTCCTTCATATCCTGTACCGTCATGGTAACGAGTG	2
1660	ATTCTGGCACGGCCTGCAGGGAATGCCAAACGACTTTAAGACACCACACAAGACATTGGACACGTGTCTCAA	2
1661	ATTCTGGCACGGCATGTAGCAAAGTTAACGTACTGATCCTTTGCACACTCATGTCCAAAAGCTGACTGATTG	2
1662	ATTCTGGCACCTTCGACGTCCGTCTCGGCAGCAAGCTTTGCCCACCCTCACGAGACAGCAGCCGTTTAACGT	2
1663	ATTCTGGCACCTGCTGATTGCCAGAAAGGAGCAGGCTCCGACAACCGATGATCGATCCCAAGAACCACACGT	2
1664	ATTCTGGCACAGTTGCAAGTGAAGCTATCACATCACGAATTTATATACAACGCTTTAATAGTGTAATGGGGA	2
1665	ATTCTGGCACAGGAAAGCACTGGTTCATAACACCATTCCCGCGTATGTAGAACTAACATACTTCTTCCCCGA	2
1666	ATTCTGGCACAAACGTTAACGCTACAGAGTCACAAAACGACAATAACTACTACTCCCTCTAAATCAACAACC	2
1667	ATTCTGGCACAAACGACACAGTACACACAAGCAATCGCGAACCCGCTGTGTTGCAACGATCAGCCCTGCTAC	2
1668	ATTCTGGCAATCCATGCCACACTGACTTAGCCCACCTCGCAGCGTCACACCCGAACGACAGGCAGCAGCTAA	2
1669	ATTCTGGCAAGTAGAAAGGCAATTCCAACACCTAATGTACCTTGCTCGTGTGAGACAAGCGCCCTGCCACGG	2
1670	ATTCTGGCAAGCCAAGCACTACCCTCAATACCACAGGCTGGCCGTCATAAGCCTGCTCACAGACAATAGCCA	2
1671	ATTCTGGCAACAAACCCGAAAGCTATTGATGCGTAACAATCGGGCCAATGACCGCGCTCGAATAGCACCGTA	2
1672	ATTCTGGCAAAGCAAATCCACAGAAATACCCACTTCGTAAGCACGAGACTGACCCAATAGCAAAGCAGCGTG	2
1673	ATTCTGGATTTCAAGCAGGCCATTCTGTTCGAGGCCTAAGCAAATCCCGCAGGTGATAATCTCCCGCTTGGC	2
1674	ATTCTGGATTACACCATCCCATACTGGAATTCATGTCACCTGAAAGAACCCGTGTCCGCCCGCCGCTTCACT	2
1675	ATTCTGGATGAGGTACTACCATACCATAAGCGCGACACCATTGGTATATGCCCGCTTCCTACCAAAGAGGTG	2
1676	ATTCTGGATCTTCCTCCCTAAGCCCAACCCCCCAGATAAAGCCGGCCCTTCCGATGCTCAACACAGAAGTTC	2
1677	ATTCTGGATCTGACCACCAAATGCCCACGGAACCAGAAAATACTAGATACCCTATAGTCGACAAACATCATT	2
1678	ATTCTGGATCTACCAAAACTACCACCCCCAGAAATTATCCCGGTACGCTAATGTAAGCAATCCGTCCGTTTC	2
1679	ATTCTGGATCGCTCCGCCCAGCTAGGCCAACTGAATCGATCCGCGCCCCTCCACTTAAGGAGCTCTGGACCC	2
1680	ATTCTGGATCCTCCCCCGCCCAGACCCCACGCTCTCCATCAAACCTAAAACTCCTCCGTCAAGTTATTTAGA	2
1681	ATTCTGGATCCCACCTGCCCGCTCAGACTTCCAGCACTGATCCTTGAGCGGTTGTCATAGACGTCGCAAGAA	2
1682	ATTCTGGATCCATCAGCGACGGAGAGAAACAAAGCGTATTTACTTAACGCAGAAAATCGCGCTATATGCTGA	2
1683	ATTCTGGATAGAAACAGGGAACTAAAATGCCACGCCCTACAGCCACTATTCTGTATGGAACCGATTACTCCC	2
1684	ATTCTGGATAACGATGAGCAATCGCTCATGAAAGCTCCTCCAACCTTCCAGCGTGCACCGATCGCGTTTACG	2
1685	ATTCTGGAGTTGCTAACTCTGCCCAATAGCGCCCCCCGCCCCTCACGGCACACCCGCTGAACCCTCTCCCGT	2
1686	ATTCTGGAGTATACCGAACGTCTAGAAACGTAGCCAACTATTCTCAATGCAATCCCTACATGTGTCACGTAC	2
1687	ATTCTGGAGTACCCAAGGCACCTCCCCCTTAACTCTACAACGATGTAAAGCAATGTATACCCAACAAGTAAG	2
1688	ATTCTGGAGTAAGAACCAACACTACCCCAAAGCCCGCGACCACTCGAACACAACATAGTGCGGCCAAAGGCA	2
1689	ATTCTGGAGGCTGTTTTTCACCTTTCCTCTAAGAGCGCTTCCATGCCAAGCACTCAAGACCTCCGCCATCCG	2
1690	ATTCTGGAGGCAATTTCCGTGATACTGGCTAAAAGACTATGTCCACACACTCACCAAGGAGTCCCGTCCTCC	2
1691	ATTCTGGAGCTTATCAGAGAGCACCGGCCTGGTAGACACGAGCCGATACGCACTTTGGTCCTTGAATCCCCT	2
1692	ATTCTGGAGCTGCGTCCGGCACCCATCGACCGAATGCGCTAAAAGACCAGGAGCTCACGCGTACGAAAAGCA	2
1693	ATTCTGGAGCTCTACTCAGTTTTCCAAGGGGTTAGCACTATCACGAAGCCTCGGGATCTAGCCTTACAACCA	2
1694	ATTCTGGAGAGTGACCCAACCTTCTGCTTGAGCTGCCTAAGTGGGGTCCTCGTAGCCTTACTTGAGTAAAAG	2
1695	ATTCTGGAGAGTAACCAACAATCAACAGCCAGACTACCGACGCTAAGCTTGCTACATAAGCCACCGAAAACC	2
1696	ATTCTGGAGACTTGTAACTGCAATGGATAAGATGACTTATGCAACGGTACGTCATATCTCTCCTGCCCTGAC	2
1697	ATTCTGGAGACTGTACCTGCACACAGCAGTTATGTGGACGTTACGTCTCCCTGACCTAATTTATGCAGCGGA	2
1698	ATTCTGGAGAACCTCCTCGCTGTCCGGTAACAGCAGGGGAAATCACTAGTACATACACTCACGGAAGGCCCT	2
1699	ATTCTGGACTCCCAAGTAACCAAAGCTCCCAAGTACTCATCAAAGCACGAACTTGGCCAACTAAAATCCTAA	2
1700	ATTCTGGACCTGAAGGCCTGTAAGACTGTATCGTACAGGCCGCCCACTGGGAACAGTTAACGACATGCCACA	2
1701	ATTCTGGACCTGAACTCCTAGACAAAGCCCAAACCCAAAGGGAATAAGCCGAGTTGGCAAGGGACCATACGA	2
1702	ATTCTGGACCCAAGAACTTTGCCTCCCACTATATAAGGGAGTATCACAGAGCCGACCAACTGAAAGCCAAGG	2
1703	ATTCTGGACCATTGCCTGGGCGATAAAGCCGCTACGGAGAACCGACGAAAACGATTTGGGCCCACGACTGAT	2
1704	ATTCTGGACATTGCCGGACAAAGCGCTGATGGACCAAGCCGCACTTTTAAGAATTGGCATTGGCTTGACGCC	2
1705	ATTCTGGACATGGAAGTTCAACGACAAAATAAGACCTACGGCCCCGTACCCTATCTTATACATGAGGTACCC	2
1706	ATTCTGGACATACAAACTATCGTTTTGGCCGTGTAGAGGTAAGTGCGGCTGAAGCAACATAGACCCGAGTGC	2
1707	ATTCTGGACACTAGCCTGCAGTACACTAGAATTACGGACTACACATTGCCAATACAAACCGGAGCAATAGAT	2
1708	ATTCTGGACACGACCCCCGACGGAAGCCAACGTACGGGCCCGATAAAAAAGTGCGCACTGATAACTGGCACC	2
1709	ATTCTGGAATGTTGAAACAGCCCCCATGACCAGCACGACTAACCTATCATATTCGTGATCACGATAGGACCA	2
1710	ATTCTGGAATCTCACGCGACGCGGAACCTATCGCCTCCCGACATGACAGCTGACCAAGACCAAGTTCAAAGA	2
1711	ATTCTGGAATCGCCAACGTGCATATGGTACAAAGATCCATATGCATACTCCTCACCCCCGTTAACAAGCACG	2
1712	ATTCTGGAATCCCACTAATCCCTCTAGACCAACCAAGCTGTAGCCCGTATTAGGCATACACAACTCACCTGA	2
1713	ATTCTGGAATCCACGCCATAGTCAAGTTTCTGACAGCTGTCAGGGAAAATGCTCTGACACGAGACCCGGACA	2
1714	ATTCTGGAATAGATCTCAAGATCCTACCGAGCGTAATCTTTACAAGAAGGTGCGGACGATGGTAAAAAGACA	2
1715	ATTCTGGAATAATCCACCCCTATATCAGAGACAATCAGCACTTCCCCAAGGCTAACGAAGAGCAGCAGCCTA	2
1716	ATTCTGGAACTCGTATCATTCAACACCCAAAGGACCGGATACTTGCCTAACCCGATCATTATGTAGCAGACC	2
1717	ATTCTGGAACGTCCTTCCCGATGTCGCGCCGAGTAGGGCTAGTTGGCGTCGCACAATCATGACTCAAGCGCA	2
1718	ATTCTGGAACGAGCCACACAACAAGGGAGCTACTACAGAAAGCAATCTCGGGAACTTCGTATATCGTGACCA	2
1719	ATTCTGGAACCCTGCTATCCACGCTGAGGCTCCGACTTACCGTGCAGACTCTTGAACCTCTGCACTCCACCT	2
1720	ATTCTGGAACCCAAGCACCTCCCGCCCCAGGGACCTACGTGACACAACACGCTGCAACTTGTAGGAACGCAA	2
1721	ATTCTGGAACCATGGGCCTATTCCCAGAGCTACACAGCGAAATAGAACCCCTCGCTGGAAATCCCCGGCATC	2
1722	ATTCTGGAACCAAAACGCCGGGAGAATACTCCTCCACCAACATTGGGATAGACGATACTCGGGACCTGGACG	2
1723	ATTCTGGAACATTGTGCAGCCGGGGCCGAACACCGAGCGACCCTGCCCGCCGACAAGCCGTACCTAAACACC	2
1724	ATTCTGGAACAGTCACGGCCTTGCGTAAAGGCCCGCCGTAAAGCTGGCGCAAATACACAGTCAACCTCAATG	2
1725	ATTCTGGAACAATCCGGTTCTGCCCCCCCGGGAGAACAAGCGAGATAAGCACCGTCAAGAACACGGCAACCT	2
1726	ATTCTGGAACAAGTGCCCGGACCGCAGGCTAGAATCCCCCCATACCCTGAGGCTTCCCGGGGCGATACGACA	2
1727	ATTCTGGAAAGTACCCCCGACCAGCCCCACAACCATAGCACGCCAGGAACGCACACGAAACGAACAGCCGCT	2
1728	ATTCTGGAAAGCCGATATACAGAATACCATGTTTATCACAAGCTCAAAGATAAATAGCCCTCTTGGGGTATA	2
1729	ATTCTGGAAACCCCCAGACCGAATCCCCACCGAGCGAACCCTTATCTGTAATTGTGTGCCACTCTGACCCGC	2
1730	ATTCTGGAAAAACAATACCACAACACCCGCTCAGAACAAGCAAGCCCCCGGATTACTTATGACTTACCGTTC	2
1731	ATTCTGCTTTCGGAACCCAAGGCGAACCGCCCCTACCGCACGAATAATACCGAGGAGTATCAACCACTGTGG	2
1732	ATTCTGCTTTAGACACAAGAGGCCCTTTCAGACAAAGCCGGAATAGCAAATCGAAGCGCAAATGCACCGCCG	2
1733	ATTCTGCTTGTTGAAACATGCACCCCCTTCACGAGGCTAGCTACGGTACAGATCGACAAGTTCGTTTCAGCT	2
1734	ATTCTGCTTGAGAACGAGGACTCAAGGGGAGCGCGAAGCACATCATTGGAAATTAAGGCGACTTAACTTCAC	2
1735	ATTCTGCTTGACTCTACTTTAGGAACCGACTCCACATATTGGCGCCACTCCAAAAGGATAACTGAGCCGAAG	2
1736	ATTCTGCTTCTAGTTACCAACAGCCTTTCCAAACTACACTAATGCGAAAGAATCGGACAGCATATAATAGAA	2
1737	ATTCTGCTTCGTAGCGCATATCATCGATTATCTCCGTAAACCCCGCGCATAATTACTGCTACTCTAATGGGA	2
1738	ATTCTGCTTCATCAACGACCGACAGCATAACTCACCGCATTGAGATGTCTCACGAATAAGCTCGCAAAATGG	2
1739	ATTCTGCTTCACAAGGCCAGCCTTCTTCGGACTCGATCCAAATATAATACTTTGAACAGATGCCGTCCAAGC	2
1740	ATTCTGCTTCAAGAGACGATGATATACGTGAAACACAAATTAGGCCCCCCAGACGCGACAGCTGCATTTCGA	2
1741	ATTCTGCTGTCGCGGCACCCTCAGGTTAGGATAAAGCCCACTGATTAGGACTCGAAAGGCAACGATCCGAGA	2
1742	ATTCTGCTGGTGCTCCGAAAGTTCGGCATATGATACACTAAAAGAAGCACAAGAGCCGAACGTCCTAACTAT	2
1743	ATTCTGCTGGTAAAAGCCTGACTTTGCGAAGTCAGAACGCATAAGCAAAGACATAGCGACCTCCCAATGAAT	2
1744	ATTCTGCTGGCTGGCGGGAAGAAGAAACGTAGAACTCAAGAGTAGTATTGAACTGAAGGTGAAGGATCCCCC	2
1745	ATTCTGCTGGACAATCACATCAACTCGGATCTGGGAGAAATACTCACCACTAAACGGATACAAAGTGTAAAA	2
1746	ATTCTGCTGCTCATGGATGGACCATCCAAATCAAGCTTCCCATAAATCAGAAAAAAAGTGGCTTACACCCTC	2
1747	ATTCTGCTGCTAAAGCTAGAACCTCACGAATCCGGCATGCGTGGAAACGTAGAGTAACGCCCACACGACATT	2
1748	ATTCTGCTGCGTACCCAGTTCGCACATGGTGGATGGTTCCAAGCGGTTAAACTCCGCCATTTTGCTTCACTG	2
1749	ATTCTGCTGCCTTTAGAAGGTAGTCCTGAAGCCGCAGGTCTTTAATACATTGAGTAATACTGAAACTGACAC	2
1750	ATTCTGCTGCCTTAGTCCTAAAAGGCGCGGACCCATGATTGAGACAATGACGCATCAAATCACGCAATGAGT	2
1751	ATTCTGCTGCACCTACACCAAAATCCCAGCGGTTACACATACAGCCAACCTGACCCAAAACCCATACGCGTC	2
1752	ATTCTGCTGACGCCAAGTTAACACATAAGCAGAAGACATAGATAATACATTAGACCACTAGCCTTTAGGATC	2
1753	ATTCTGCTGACCGCTCCAACGACGTAGCAATCCACCATCAGACGGCGCCCGCCATCGATATCATCTAAGAAA	2
1754	ATTCTGCTGAACCCCTTTCATGTGGGCACACAGCTAGCATGAATCCAAACGCTGTATGGAAGAAGGCACCCT	2
1755	ATTCTGCTGAAAAATTAGACCCGGTGTAAGCTCGCTTGCTGGCGTGTCACTAGCCCCGCTTTATCACTGGCC	2
1756	ATTCTGCTCTCGCAAAAGTTGCGTCGTAGACTGTATCCCAAACGCATCTCTCCGCCCCGCCCCACATCGCAG	2
1757	ATTCTGCTCTCCTGTTCGGCACAAAAGTTACACCTGCATCGCAAAGATGGGCAGATAAAAAGCATGATCCAT	2
1758	ATTCTGCTCTATGCACGTCAACGACCCACAACGGGTTGCCATTCACAAAATAGCTACATCTAAACTGACCGC	2
1759	ATTCTGCTCGTCTACTCCGGAAACTTAAAGGCAGTCGGCACTAAGCCTACAAGAGAAAAGCTCTCTCCTCTG	2
1760	ATTCTGCTCGAAGTAGAAATAGGATACATCTAACCCCGACCTTTGAACTGGCCTAAGAAATCATAGTGAAGC	2
1761	ATTCTGCTCCTCACGCCCCAAGCCGCCGCACAGATAAGCATAACCCAGGCACACTGTACTGAATATGCCAAT	2
1762	ATTCTGCTCCGTGCGAACCGGTCCGAGGACGTCGGTTGCAGTTATACTATTTGACATCTGAGATTGGCCGCC	2
1763	ATTCTGCTCCGGACGTGGAGATAGCCAACATCTGGAAGAAGTCCAAGGTGCCACCTTAACCCACGACAATCG	2
1764	ATTCTGCTCCGCGTTTAATCAAGCTTTCCTCCTAACGTAGCAACCACACAGTTAGCACAGCAGAGAGGAATG	2
1765	ATTCTGCTCCCGAACAGCGTACTTCATCCAGGACTTGGGGGTCCAAATCCCATTCAGGAGACCCTCGAGCAC	2
1766	ATTCTGCTCCACCAACGCGATCATGCGTTCTCGACCCACAGACTTCCTTACACCGGACAACCATGTTCCAGT	2
1767	ATTCTGCTCAGCCGCGCTAACGGGGGCAACGGACATCCCCGTATCAACCAGAATCTGGCTAAGAGAATCATG	2
1768	ATTCTGCTCACATACCGCTCCAAGCACTCCGAATTGTGCTTAGATGCTGAGGGAACGTAAGACACCACTGGC	2
1769	ATTCTGCTATCATCGACCTACCAGAAGCGTGCAGGACGTCCAGGCAGGAAACGTAGCCTGGTGAGCTCGGCT	2
1770	ATTCTGCTAGGAGCCGAATCCCGTGACTATAACCACGTCAGCGAATGAGCCGAGCACGTTCACCATAGTCCT	2
1771	ATTCTGCTAGCGAGCTCTGCGAATAAACAGGATGCTGAACCTCTCAGCGCACTTGTATAACTGCTGCAAACA	2
1772	ATTCTGCTAGAACAACCACCTTCAATCTGAAATGCAACAGAATACTGATAGAGTCTGATTAAAGACCTCTAC	2
1773	ATTCTGCTACTCCGGGCCCAGCATTAAAACCACGCATTATTATGTCAGTCAGCGAGTCCCAAGCTACGATAG	2
1774	ATTCTGCTACGCCCCCCGGCCCGCAAAGCGCGCCAAGACCCCAACTACACCGATATTCCGTCGTAGCAAATA	2
1775	ATTCTGCTACCCCCCAGAACGCCAACAATGAACTCACATTGCGTATCTCCACACTAAGAGCGCGTGTCCCCT	2
1776	ATTCTGCTACCCAAACAGCCCTAATACCCAGTCAAGCCGTTACTCTCGTGACCTTGCCCCCCTCCGCTACCA	2
1777	ATTCTGCTACAACACAAACCCAAAGTACGCTTTTCCTAGAACTACGACTTCTCAAACACCTCCCAGGAACAT	2
1778	ATTCTGCTAACCAAATAAGACGACAAAACGCTTGGCAACCTCAACAACCCCAAGGTCGCATGTAACTTATAC	2
1779	ATTCTGCGTTGGCTCACAGCCTACTTTCCAAACCAGCCCTAGGCGCTGGAAGGGACAATACCCAAACCGTAT	2
1780	ATTCTGCGTTCACGCGCCCATTAATAGGACATATTCTCGTACGGTCGAGATACATTATCTCGACAATCGAAA	2
1781	ATTCTGCGTTACTGTGCAGCAACCGAGCAAAAACCAAAATTACCTTGAAACTTAATAGGCTTAAGTATCATA	2
1782	ATTCTGCGTGACCGCACCCTCCTTCCAAAGTTGCCACAAAACGCCAAACTCAATACCGAAGAAAAGAGTATG	2
1783	ATTCTGCGTCTTTTGCTACACTGCGCCTTGGGGATCCGGATAATCTTAGCTAAGCGACCGGTACCGCATAAA	2
1784	ATTCTGCGTCGCATATGAACCAATATACCTCCAATACCTGTGGCGGCAAATCGTTAAGCACGCTAATACAAA	2
1785	ATTCTGCGTCCGTATAATCATCGAAACTCCCCCCACCAATACAGCTTGAAGGCATGGACGGTCATCAATGTC	2
1786	ATTCTGCGTCCACTCATGGAACGACGCATGCCACCTCATATAACAGCAAATCGTCCCTTATTCCCAACATCT	2
1787	ATTCTGCGTAGGCCTACAGAATCGCAACCCCCCTACACCTGACACCCAGACTTAGGTAAGACACGACAGACG	2
1788	ATTCTGCGTAGACCGGACCTATCCTCGCTCGTATTTAAGGACAGTAGCTCAGACCCCGACCTGACCCTAACG	2
1789	ATTCTGCGTAATCCAACAATTACCCCGCACTGCGCAGACTTCACCCAGTGGTAGTATAGTGACACCCTACGG	2
1790	ATTCTGCGTAAAGGTCCATTCACCATACACACGCATAGATCTTCTGAGACCTCAACTCAACACAATAGACGC	2
1791	ATTCTGCGTAAAGCCCGCTTCCGCCACACATGGAAGTGTCTTTGAAAGAACAGACATCACTTTAAAGAGATA	2
1792	ATTCTGCGTAAACGGACAAGCCAATGCAAGGACCTTGACGTTTAGACCAATGGCTCATGTAGAGCACAACGG	2
1793	ATTCTGCGGTGCCATTCTTAACAGTGTACAAGTTTGTACGCGTCAAACTGACCTAGATACCGCCTCTATGGG	2
1794	ATTCTGCGGTGAGTACCGGCAATAGCGGAGCTGCCGCGATACCTACAGATGCAGCAATGTAGATCTCGCTCA	2
1795	ATTCTGCGGGCCAAAGCATTAGCTGCACATTAGAGCCAACGCCGTCAATCCACCCCCGCCTACAGCGGCCCA	2
1796	ATTCTGCGGGACCTCACCACTTGCCCGCCAAACGCACCTGCACTACTGGGCCCCCTCTAGAACCGACGATCG	2
1797	ATTCTGCGGCTAACAACGGATGTACATCGCACGGCGTTACGAATCCGGCAGATCCTAACACGCCGCCGAGCC	2
1798	ATTCTGCGGCGTACAAGCAACCTACCCGCCACCGCGGGATGGATAAGAAAAGGAAACGGAAGTTAGTAAGAA	2
1799	ATTCTGCGGCAGCTTGCAGGCTGAGTAAAAGAAATATGTTGGAGACATGTCCACGAGAAAGAGCGACGCATG	2
1800	ATTCTGCGGCACCACAGTCATGTTAGACCCCCCGGCATACTTTTAAGCAACGATACAAGTCCCACAGTGTGC	2
1801	ATTCTGCGGACTACACTCTCCGATTACCCCCATTGGACGATCAACGGACGAGTGGCAGACACGTTCCTCACG	2
1802	ATTCTGCGGAACTATCTTGCCCTCACTTAGGGACTCGAAAGTGACGACATGTGCTACTATAGCTACACATAG	2
1803	ATTCTGCGCTTCAGACGGCCCTCCCGACGCTACCTAAAGTAATCGTCCTTATCCGAAACCATGGTCCATGTA	2
1804	ATTCTGCGCTTCACATCGACGGGCGCCGGCAAACCACAATCCCACGACGAGTGGAAAGCTCACCCAACCGCT	2
1805	ATTCTGCGCTTACCCGGCCTACTATATGGCAAGCAAGTAAATGTGGGAGCGACCAAATATGAAGCTCCAGGT	2
1806	ATTCTGCGCTCTTACCAAATCCCTACCTTAGCCAAACGAGGCACTAAAGCGGAGGTAGTGCAAGAGATTCAA	2
1807	ATTCTGCGCTCGACACGACGCGAACGCCTTATCCGGGACCAAACGTAGGGAACCGCCTGCACAAAAGGATGT	2
1808	ATTCTGCGCTCAGCAACGTAGTCTCCCACTTAAAGCTCCTGACGCACAGGCCGGATAGCGCCCGAGACGGGG	2
1809	ATTCTGCGCGCCCACGACTCACGAATATCACGATCCCTCCTCAGGAAACCTCATAGGCTACAGTGTAATTAC	2
1810	ATTCTGCGCCTTCATCATGTTAATGGACCCCACAGCACGTTAATCGCCCTCTCTAAGGCACAATGGAACTAC	2
1811	ATTCTGCGCCGCTATAACCGGGCAACGACCCACTTCCCACAACCCGGAGCCTGGTTTCAGGCCGTCACGCGA	2
1812	ATTCTGCGCCGCTACATATGACAAAAACCTTCACAGGATCTTCATACCGACCCAGCGAATTCACTGCAGACT	2
1813	ATTCTGCGCCCTCCACTAAACCGTTGCCAGCCAAGTGCCGCCCCCACACCTTGTCGCACATATTCACTGCAG	2
1814	ATTCTGCGCCCCGAGGCCCATGGGCTCCCAGGAACATGGAGACCTTCTTAGCCAAACCATGCATTGGTTAAG	2
1815	ATTCTGCGCCCCCCCTCACCAATGTGAACTATTTACATCCGGATGCAATCCACTCAATCTACTCGCCGCACA	2
1816	ATTCTGCGCCATCCCAACCCCTGACGCTAACAACGCAATATAAATAAATCGATGACCGAAGGGGACCCTCGC	2
1817	ATTCTGCGCCAGCTAAACCTTGCACCCTCGGAAAATAACGCTTGATGAACTGAGTGTTCACCGACCTCGACG	2
1818	ATTCTGCGCCAGCCAAGCGCACCGCCACGACATCCTTTTTCATGAAACACCCATCCCCTGGTTAGTGACTCG	2
1819	ATTCTGCGCCACACAGCCTGTCTCAAAACGTCCAGCGATAAAGGGGTTGGAAAGCAAATATCGACGGCAAAC	2
1820	ATTCTGCGCCAAGTCAGCCCACGCGAAACAGCCTCTAACACCTACCCTACAAAGGGTTGGCCACGCAAAGGC	2
1821	ATTCTGCGCATACCACGCTTGCATAGCCGAGCCTTGCCGTAGATCTCCAGGCCCGGCGTATGAGGATCGTAG	2
1822	ATTCTGCGCACGTGCCCATCAGGCCCTAGCGTGTACAAGGCCCACCCTTCTGAGTTCAGAACGAAGGCATTT	2
1823	ATTCTGCGCACAACGATGCTCATACTGCTATCACCATAAGTAGCCAGCCACTTGTTGAGGACGCGCGCCCCA	2
1824	ATTCTGCGATGATACTATATCGCGATACTCAGTACTAACCCTTATAGCGCCCATTAACCGTAGCAGCCGACC	2
1825	ATTCTGCGATAGTATGCCCGCGGGCTGCAACCACGTGCCCTGCCACCCGCACTACCCTGACCGGATCCATTC	2
1826	ATTCTGCGAGCTACCGACAGACGCCCGTAACTCTCCCTAAACCTAACCGCTGGAAGTCGCAAATATCACGAG	2
1827	ATTCTGCGAGCCACCGACTGCGCCTGATACCGAAGAGCGAGCACCAGTTCTTGATATACTTCTTGCATGGAC	2
1828	ATTCTGCGAGCATATAGGGGACGCCCCACAGCTCCATATTTAGACCACCCAATCCAATTGAAGGGAGGGGTG	2
1829	ATTCTGCGAGCACGACGCAACCGCACAGCGTTACGCAACCTCTACACCAGACCGTTTGGCCAACCCCTTCCA	2
1830	ATTCTGCGAGATCAAGCGTGCATCCCTGACGTCCGTACCGGTCCTTCTGCAATTGCCAACGCTGAGCCACCT	2
1831	ATTCTGCGAGACACACATGCCAACTCTAGCGGGCCAGACTTAGAACAGGGACGTCCGCCCAACCGCGCAACA	2
1832	ATTCTGCGACTCCACATGATCCCACAGAACGGAATCAATGCAGCCCCCCCACCCCCTCCAGGTGGTGACGGA	2
1833	ATTCTGCGACGCGTCAAAAGTGGACAGTGCACGCCGAATTAAAGACAAGCGGTCACTCATAAATTTAAATAC	2
1834	ATTCTGCGACCGCAGAATTGGTCATCTCCATTACGCCCCAGCTACTTTGTAATCCTGAACAGACAAAATAAT	2
1835	ATTCTGCGACCACGATACGCACCAACTCGATAAGGCTCGGAATATACCAGAGATCGAGGAGGGCTGCGAGCA	2
1836	ATTCTGCGAAGAACGGCTGCACAGGATTACCCTTTTACCCTCGCACCCATTTATTTGCCCACACAATCTAAT	2
1837	ATTCTGCGAAGAACACTAAGCGGACTAACCGACGGTCCACCTTGCAGATAACGCCTCTAAATCGAACTATCA	2
1838	ATTCTGCGAAAACTGTCTCTGAACGCTACCCAACCACTGCAGGTAGGTATCGTTTATTATGAAGAACTCTGC	2
1839	ATTCTGCCTTGCCGTTTGGGTGAAGTAAGGTTCCGCACCACCTAACTCCAACACGCTTCCAAAATAGCGTAA	2
1840	ATTCTGCCTTGAACCGGAAATAAAACGACGCAAACGCACCCTCTGCTCGATCGACCGTTATGCAACACGGAG	2
1841	ATTCTGCCTTCGAAGCTATTTTACGCAAATACAGAGTGCAACCTACAACAATTCAATCCAACTTGGATCGAC	2
1842	ATTCTGCCTGCCTAGTCCCCATGCTGCCCCCCCGGTCCGGCAGCGGCTAATGCGAACGCTGATAGCGCTTAA	2
1843	ATTCTGCCTGCCAACTCCCAGACTTTCCACCAAGGAAAGAGAGGAACTAACATACAGCTTTAAAGACGTAAT	2
1844	ATTCTGCCTGAGCCCACACACAGAGATCCTAGCCAAGACTCAGTTAACCAGGAGCCCGGTACGCCTGTGCGG	2
1845	ATTCTGCCTCAAGTATTCCTGCTCAGCAGCAGAACACCTTGAGAAAATCGCCGTCTAACGAGACTAGTCCAT	2
1846	ATTCTGCCTATAGTTCCCGGCCGAACGCTGTAATATTATCCTGAACGCCCGGTCTGGCCCTCAGCCGAAACG	2
1847	ATTCTGCCTATACCAGCTACAATCATAAACTTAGCGAGCATCCCATTCCAGTCCATCCAAGGCCAGCACTTT	2
1848	ATTCTGCCTACACGCGGTAAGCGACCTCTTAAGCGTTTGGCGAGCTCGAGGGCGCCAAAGAGCACATACGCG	2
1849	ATTCTGCCTACACCCCTCCCAGCACGCGCGCACGCTCCAAGTAACAGCTGACCTGCGGTGTAATGCTCGTGT	2
1850	ATTCTGCCTAATAACGCCCCCGAGTGCCCGGACAAGTATAGTAACCGGAAACCAGTCAGTCATTCTGGAAAC	2
1851	ATTCTGCCTAACGACATATTGCTGACCCCGTTAAGCGTAGCAGACACAGTTAGGGCGCGTAGCGTGCAACAG	2
1852	ATTCTGCCGTAACAGCCATGAATGTACACAATGCTTAGCCGTCGATCATCGGACCTCGGTTCAAGTGCGGGA	2
1853	ATTCTGCCGGTGCTCCAACGCCCCCCTAGTGCCCATCTGACGGGGACCATTAAAGGACAGGAACAGCGGTAG	2
1854	ATTCTGCCGGCTATTTGCGACACCGCTCACGGGAATTTACTCGATGCACCATCATGTTTCACTGCAGACTTG	2
1855	ATTCTGCCGGCGTGGTACCAAATCCTACGGGCTGCGCTGATCACGAAAAGACCAGCGCAACGTTCCCAGTCA	2
1856	ATTCTGCCGGCCGCTCAGATCTACTCAGGACTGTAGACGCAGATGAGTAGCCGCCAACAGATCCAGTGGAAT	2
1857	ATTCTGCCGGACGCGTCGCACTATCCCTTGCTTGGAAATAATGAGCTCAGAAAACCCCGTCAGCCGTCGATT	2
1858	ATTCTGCCGCTATCGCAGGTGTCCCAACCCATAAACCCCAACACTTGGCCGCACCGGTGTTCCGCTACCAGT	2
1859	ATTCTGCCGCTAACGCGCCAGCTCGTTTACGTTAAGTCTATAGAGACACGCATTACCATCGCTAAAGACACC	2
1860	ATTCTGCCGCGGCCCGGAACTAATGTGCCAAGTCAAGGCTACCGGCTTTACGATGTGGCCCAACATTCCGCC	2
1861	ATTCTGCCGCGATTAAGGCAACGCAGGAACGAAACTCACATGTCCGCCCCATTGCCACACTTTGTTACAACA	2
1862	ATTCTGCCGCGAAGGAACCTTACTTGGACCAGGAAACACGAAGCCGAAGGGCGGAGTTCGCTTTGCCCGACA	2
1863	ATTCTGCCGCCACTCAGCGATCACCTGGAGGGTCCGAGCATTATACACGCATTGTTCTAGCCCAAAAGGCAC	2
1864	ATTCTGCCGCCACCTGATACCGAGGCCAGCCATGATGCGCAGACAATGGACCTCAGACGCACAAATTTGTAC	2
1865	ATTCTGCCGCACACTGCATGCAGGTTCAGGCAAAAGTACTTAGTTATCATCTGGATTAACAGTGGACGACCC	2
1866	ATTCTGCCGCAAAACATTCGACTTACAGAATCTCTCTGACAGATCACCGGGTCTTAGGAGAAACCCAGAACG	2
1867	ATTCTGCCGACTGGAGCGTGCCTCTGAATTTCCACCCACGAAACCAGAGGTTCCTCCAGCCATCTTATCTAG	2
1868	ATTCTGCCGAACTTTACGCCCAAGAGATACCTAGAGCCATCCAGCAGTGCTGCATATCCCCTTCCAGCTCGG	2
1869	ATTCTGCCCTGCAAATACGTTGCAACGCCCGGCGCTGCTAATACAGGGAAACCAACCTCCCTCAGGCCCTGC	2
1870	ATTCTGCCCTGAGTGATACCCAATTCTATCCACGCACTTACGTAGGCTAGGCGTAGTGCTAAAATATTCACT	2
1871	ATTCTGCCCTCCACAGAACGAAAGCTTACGTGCTACGCATCGCCACACCTAATCCCACACCTTGAACGATGC	2
1872	ATTCTGCCCTCAGAATGACAAACCCGACCCATTTGCACAATTGAACTCGTTTAAACAAAGAAATGAAAGCGC	2
1873	ATTCTGCCCTACGCTCCGTCCCCAGATTACACAAACCTAGGAAGTGTTCTCCACCCAAGCCTAGCTCTCAGG	2
1874	ATTCTGCCCTACCCTCCATCACCTTGCTTCCATACAATCTAAAGTAACGCGGCGTCTGTTTCTGTTGAAGCC	2
1875	ATTCTGCCCTACATAGCCGTTACAAGCAAAATCTTGTACAAACACAACAGCACGTAGAAGTACTGCGCCACT	2
1876	ATTCTGCCCGTACCTGCCCGGGACTCATCTACCTATACACCGCAATTCTACGGGAATCCGAGAAGCCATGGA	2
1877	ATTCTGCCCGGACGACTCGTGATCGTAGCACCAGACGCGCAAAAAGAGACCTACACGTGGGTACTTCGAATC	2
1878	ATTCTGCCCGCGTATACAACATAACGCCCCATCCCACCGAAACAGGCTCCGACGTAAAGATTAGTAGCGTAA	2
1879	ATTCTGCCCGCCTACTATACAATACCGACAATTATATGAGTGCGGACGAATCACCCCAAACCCCCACGCGGG	2
1880	ATTCTGCCCGCCCTCGACATAAGCTCGTTGTATACCTGTACCGTCTAAACCATACTAGAATGTACTTAACTT	2
1881	ATTCTGCCCGACCGACACAGCCACTAATATCAGGGGGGGCACCTTGCACTAATTTAGCCTTGCAATGAGCAA	2
1882	ATTCTGCCCGACAGCACACTTCCAGCTCATATAAGCGCTTTCCAATCACCCACCGGATGCTACCCACCGGGC	2
1883	ATTCTGCCCCTTGACGCCCACATGGACCCTCCTCAGAATTACTCAATAAACGCATGTGAAGCACTGTTACCG	2
1884	ATTCTGCCCCTTAATGCCTAATCGAGTGACCGATGAGAGGAACTTATCACCGTGACAAACGACGATGAGGTA	2
1885	ATTCTGCCCCTAAGGAAACGGCGACTTCCATGGCATCTGGCGGAGGTCCCGGTGCCGTCCGCAACGGTCCGC	2
1886	ATTCTGCCCCGTCTTGAGGGTGACCCCCTTGAGCCCGTGGCCATCGACAGATATTACAACAGCTGTCCGACC	2
1887	ATTCTGCCCCGGACCCCCTTAGAACTGGTCGTATCCAGAGAATAGAAGTAGCTTGCAAGTCGTACAAGTCCG	2
1888	ATTCTGCCCCGATAGTATTGATAGCAGACACGATATGTATCACTCGACCAGGAGGACACTCACGACACCCGT	2
1889	ATTCTGCCCCGAGTAAATACCCAACCTGCGCGTGGGTAACACTATTCCACTTCCAAGACCTCGGGCGACCCA	2
1890	ATTCTGCCCCCTCTGAAACCCCACCTATCTAACATCACCACACAGACAATCTACCTTCTGCATGGACAAGCC	2
1891	ATTCTGCCCCAGTAAGTCCCCGCTCATCCGTATGTGTCCAAGATGTCCCAGCTACCCGAGCTGTGAAGAAGA	2
1892	ATTCTGCCCCAGGTGCGTACATCGATCCAACACGGCGAGTAACACTACCAACGACCCCAACAAAACTACCTC	2
1893	ATTCTGCCCCACCGTTCCCAACCGCACGCCCAAGAGAGGATCCTTACGGATTAAGACCTGCGGCTCCCTAAT	2
1894	ATTCTGCCCCACCCACAATTAGACCCCCTATACTACTGCAGGAGGAGGAAGAGTCCTGTTCCGATAGCTAGA	2
1895	ATTCTGCCCCACATACCACTTCCGTTAAAAGTCACATGCACGAAAGAACTTACGGATCAAAATCGTGTAGTC	2
1896	ATTCTGCCCCAATCATTGAGACCCCAACCCGTACGAACATGGATCCACCACCTTGGCAACGCAGGCGTGAGT	2
1897	ATTCTGCCCCAATCACGCCCGCCTATCACTAACATAAGCGCAACCACTTGATACAAAACGCTTCCAGGCCGA	2
1898	ATTCTGCCCCAACTGGGTTGCGCGAGAGCACCGACCACTGCACGACGCCCCGGCGTAGATACCATTGCGCAA	2
1899	ATTCTGCCCCAACACTGAACTCACCACAACTTTCCAAACTACTCGGGGACGCCCTCTGGTCACACCAGACTA	2
1900	ATTCTGCCCATGGCCCTCTCAGCACCGAATCGCGTAACAGGCCCGAAACTAAAAACTTAACCGAAATGAACT	2
1901	ATTCTGCCCATGACAACAGACTGACGCGAGCCTAAAGCCCAGTTGAATTCAATGCATCACCGATGCTAGAGA	2
1902	ATTCTGCCCATACTCAACGCGCCGGACAACCGGCAACCACAGTCCAACCCGATACAACACTAGTTTAACAGA	2
1903	ATTCTGCCCATACAGCGACACGGATAACCCCGATCCACCCGGGACACCCTAGAGAAACACTAACGCGTCATT	2
1904	ATTCTGCCCAGACAACGTACCAAAAATAACAGCCACATTCACAACAATAGACCCACACTTAAAACGAAAGCA	2
1905	ATTCTGCCCACACCTACTCTGCCCTGATATGAGCCGACGTGAGTCCCATTAGCGGAAAGAAAACTTCACAGA	2
1906	ATTCTGCCCACAAGCCCGAGGCCTAGCACGACTCATATGCCCCTGGAATGTGATACCCTGGAGATAATTCTG	2
1907	ATTCTGCCCAACTATTAACTCTCAGGTGGAGTTATCTAAAGGCATACATAGAGATTTAGCCGGGTGTCCGCC	2
1908	ATTCTGCCCAAACCCCATCATCCTGCTGCCTGGCAAAGCAGCCGGACTGCATTTGAATGAATTTGCACCGAC	2
1909	ATTCTGCCCAAAACATACACAGAGACTACGGCAATTGTGGTCCATACACAAAGTTGTCGATAACCACTAAGT	2
1910	ATTCTGCCATTGATAGTCCTAAACTTGCACCAAGTATCCTGTAGCCAGCCACAGTCAGCTAACAACACGGTC	2
1911	ATTCTGCCATTCCAATGATAACTACTTGCAAAGCAATAAGCTTCTGAGTGCCAAATCAAGAATCCGACCACA	2
1912	ATTCTGCCATTAGGAAGAAACAAGCTTCTGGCTGTAACTGTTAGGTTATTCCTCGAGCGCAACTGCGAGGAC	2
1913	ATTCTGCCATAACCAAAAATGACGTGAGATACCGGACCCACCTACGCCGGCCGAGTCACTTTAACAACCCCG	2
1914	ATTCTGCCAGTGCCCGACACCCAAATCCCCGCACAGCCACTTACACTCGCGACAGCTAAGCCTACGGGTTAC	2
1915	ATTCTGCCAGTCGATTCACCCTACACGATGAGATCACAGTGATAAACAATCCCCCGCCCTAAACTTTGCGGA	2
1916	ATTCTGCCAGCCGCCCAAGGTGGTAATTCGTCAGACCTACGAGTTGCAGTCTAGGCTTATACTTAATAACAA	2
1917	ATTCTGCCAGCAACACTCACAGATTTTGCCACCTTTGATGGCAAGTCGCCCGACCCGCTTCTCACTGAGCCG	2
1918	ATTCTGCCAGAACACTGGCCTGAGAGCTGTACTAGCCCCCAGATTACTACATGACCAACGGCCCGGAATAGC	2
1919	ATTCTGCCACTCACTGCTGTGTTAGTAGCACCTCCCGCGGCTAAGTTGCAAACAAAAAGTGCATGAATGTAG	2
1920	ATTCTGCCACGTACAAAGCTTAATAAGGTCGAACTGAGCCCGAGATTCCAACAGATCGGGCGCGTTGTAAAC	2
1921	ATTCTGCCACGGATCAAAGAAAACTAACTATAACCTCAAAACGTTAGTCAAGATGGCATAGCGATCCACACC	2
1922	ATTCTGCCACGCTTCGACTAGTATCCACCGAATGACCAAGGCCATAAATCAGGTACCTCGAACGGCCAAGAC	2
1923	ATTCTGCCACGCGTGTAAATCGATTACTATCAACGCAAGCATAGCTCGAAAAACTTTCGTACAAACGATATT	2
1924	ATTCTGCCACGCATTCAACACAGAAACAAAACACTCTCCCAACTTATTACGAAAGAGGACTCCGGACTATTG	2
1925	ATTCTGCCACCTTAGAGAAGCTATAGCCCCATTCGCTATTTGGGGATATTTTCGCTACCTTAGATCTGGATG	2
1926	ATTCTGCCACCTCATCTCATGCGACCGCCGCATTCCGCAAGCAAACATACAGAAAGCCTATCAATCCAACCT	2
1927	ATTCTGCCACCCGCCATTGCGTAAGACCACAACGAGGAACCTAATCAACCACGAATACGTTGTATCGAGGTC	2
1928	ATTCTGCCACCCCCAGAGTAATTAGAACCCCCCTGACGGACATCAAGCAGCCTGGTCTCAAAAACCTAACCT	2
1929	ATTCTGCCACCCACTTCCCAGACAATGAACCTTTAGTACCGATGCCGCCGCAGCCTAGGAAGGCCATAGAAC	2
1930	ATTCTGCCACATCAAATAAGGCAATCCAAGAACGATGCAGATATGATCCCGAGCGCTTCACATCAAGTGCGA	2
1931	ATTCTGCCACACTTAACGAAATCGTAATGCGACTTGGTCAACGTAAGACACTCCGCGTAGCGGCAGCAGAAT	2
1932	ATTCTGCCACACCCACGTAGAAATCGCAATTCGTAATGACCATAGCTTTACCAGCACAAAGAAAGCCAAAAC	2
1933	ATTCTGCCAATTCTCAAAGGCCAACGTTTTAAGCAATCGCAGTAGTCTTACTCCAGGCAAAGAGGGCCACTT	2
1934	ATTCTGCCAATGGACTTTCCTAAGTTGAAAGCATAAGCGGTCGAAAGCAAGCCGGATTGGATAAGGAAACGG	2
1935	ATTCTGCCAATCTTTAAGTAGTATAGTACGGGCTCCCTGGCCCCGACACCAACCAGCCAGGACCCCAAGGAC	2
1936	ATTCTGCCAATATAGCGACTGACCGTTATATGCAAGTCGAGACTAAATTAGGCTACATTGTGTCCGGGCCGG	2
1937	ATTCTGCCAATACCGCACCCACACAAACCGCCGTAGCAAATAGGTGAGCAAGATACAGACCGTCCCGGAACA	2
1938	ATTCTGCCAACGTTCCAAGGCATCCACCTGACCAATAGTGAATCCGGCGGTTACACTCCCCCAGTCACGTCA	2
1939	ATTCTGCCAACCTACTACCGTCGCCGATACCATACGGGCACCCGAACCGTAATTGGAAAACTTCACGCCTAT	2
1940	ATTCTGCCAACCGACGCGGCTGAAGCGTTTGAGCGCAGTGATGTAACGAATGCTTCCCCACCACACAATCAA	2
1941	ATTCTGCCAACAGCACAGCCACCCAAGCATCACCGAAGATCCGCAACCCGGGCCACCGCCTACATGGCACAC	2
1942	ATTCTGCCAAACTCTATATGCCTACGTGCCCACTTGTAACTGAGCCCAATGACTATCAGTACACCACCTGAG	2
1943	ATTCTGCCAAACCCAGCGACCCCTGCGGAAAATGTACACAGCAACCAGGGACACCAAAGTATTGAGTGGTAC	2
1944	ATTCTGCCAAACCCACAAAAGAAAGGAAGCCCTACCGGCCGAAAGATTAGTCTCGCTAGTTAACGGCCCATG	2
1945	ATTCTGCCAAACAAGCACAGGCATCTCAGCCAAACTATCACAGGGAGAAAACTGGCAAAACACAGTCTCATG	2
1946	ATTCTGCATTTCCCGTACGACAGAGCCTAAGTGCGCCGCAACTATATGTACGTACCATGGGGAGCGAAGTAA	2
1947	ATTCTGCATGCCAGTAAATGTCAGCTACGGGCTTGGGATCTCATCCACTTAACCTTTTAGTCGCGACCGACT	2
1948	ATTCTGCATCTGCGCAAACAACCCTCCGTGTGCGTACAGTAGCAAGTTGCGAACCCCCACGCCCGGACAAAC	2
1949	ATTCTGCATCTCACCGGTACTCCAGCCCCAGCGCCACTCCGCCTGGACGAGCAGTAAGCCTCGCAGAACCAG	2
1950	ATTCTGCATCGTGCCGGAAAGGGAACCTGAGATCTATCGCGGGGGCCCGTACACAACACCGCGGCCTGCGGC	2
1951	ATTCTGCATCGTCCCGCCACGGACGCAACTGCAGGTAGGTGTCATTTATAAAAAACGCAATAGCCTCACCTA	2
1952	ATTCTGCATCGCCTTCCGCCCAGAGCTCCCACTATGACAACCCCCCGTTAACGCTAAAGGGCCAGATGTACT	2
1953	ATTCTGCATCGCAAGTTTTTCACGATCGTCACCTTCCTACGACACCAAACACCGACCACACCGAACTCTACT	2
1954	ATTCTGCATCGACAAACCAGCTAAGATGCCGCGGCACCTGCACTTGGCAGGACTCTTGCCCCCTGCACTCAC	2
1955	ATTCTGCATCCCTCTAGGCCCCTAGTAACCTATCGCCACGCAGCCGTCACAGACGTGATGAGATACCAAGAC	2
1956	ATTCTGCATCCCCTCCTGGCGGCCGCACCCCCACGACTTTTAACCAGCTTCTGGTTTTAGTCTCGAATAGTA	2
1957	ATTCTGCATCATAGTTACTCCAATCCACAGTATACCGGTCCTGCCGTCAGCTAGGGTATATCGCGGACATAG	2
1958	ATTCTGCATATAGCAACGGCCAGGAGACAACCGGGGGATAGCCATCCCCCTGCTATATCACATAAGTTTATG	2
1959	ATTCTGCATAGACGCGAACCGTTTTCGCCTAAGACACCAAAATCTCTCTGGCTCATCGATCATCGACGAGTA	2
1960	ATTCTGCATAAGCCCAGCATAAATCGAACAAAAGAAAGAACAATCGCTCCCACCACCTTAGAAGCATCCCTC	2
1961	ATTCTGCAGGCCCCCCAAACTCTCCAAGCTAATAGGGAAACCGAACAATAGACGACAAACTAGTATGCTAAA	2
1962	ATTCTGCAGGAGAGAGAACAGCTACTGCCAAACGTCAAACACCCTTGATAGTCCGACATGCCAGATTAACCT	2
1963	ATTCTGCAGCTAGACCAATAAGTTGACCTGCCATGTCAGACGAGATTTTATCCTCGGCCCGTGCGACAACCG	2
1964	ATTCTGCAGCCCTTCTGAGGCCATTCGCTGCCACCGCCGTTTGTGTAACGACACTTACTAGTGAGCAGCATA	2
1965	ATTCTGCAGCCAAGAGTCTGCAATATCCTACCGTGCCACAGCACCCCGTGCCCGAGCGTAGTACGACTTGCA	2
1966	ATTCTGCAGCAGATCGACGACCGTTAACAGCCATCTAATAACGAAGAAGCCAGTGGGTTAATGATTCCCCTG	2
1967	ATTCTGCAGATTACGGAAAGCCCCTCCCCAGCATCGGACACAATCGGCCCTACCACCCATCGCACAGGAAGA	2
1968	ATTCTGCAGATCTAACTGGTGCAAACCCCGTGATCCCCAATAAACCCACTTTCACTAGATACACCGCTCTTC	2
1969	ATTCTGCAGATCGCCCGCCGCCCCTGAACAATGGCCGAACCGCCATACGGGTGGCGTGCGGATAAGTGAACA	2
1970	ATTCTGCAGATCCCTCAAAATTGACCGCACACGGTGTCCCTCAACCTAAAACCGGATGTGCCGGACGGGTCA	2
1971	ATTCTGCAGAGCGCGCCCCTAACCCCGAAAAGCGCAGGACATGAACCCGCCCGAAGTCACGGCCTTGCACTC	2
1972	ATTCTGCAGAGCAACACTGAGACCCCCAGGTCGACATTTTGTCGAATGAAATTCAATCGCTCAAACGAGTCT	2
1973	ATTCTGCAGACTGACTCCTTACTGCTCGGACACTATATATGGACATGACAGTGATAAAACGGGAGACGAAAG	2
1974	ATTCTGCAGACCTAGGAGGTCCCGCGCGGCAGAGGCCAATCATACTCAATTATGACATGATGCACCCAAGGT	2
1975	ATTCTGCACTCATGATTACGGACATAGCTACTCCCGCAATCATGTAACGTTTCAACAACGCTGCTGCATACT	2
1976	ATTCTGCACTAGAGTATCGAACGTCACATGACACGCGGCTCTTGCTGTATCTGGGCCACAAAACCCTGATTC	2
1977	ATTCTGCACGGCCATTTGCGAGCCCCCCCCGGATGACTATTATACGGCACACCACATCACTACACTCGCATC	2
1978	ATTCTGCACGCGGCCACATCCACCCTAACAATCCAAACTGCCATAAATAGCAGCATTAAAACGATCAATGCC	2
1979	ATTCTGCACGCATAGCCCATTTAGTCGTCTAGCCTCATTCGATCGAAGGCGACTGAACAAGTCCCTTTCACT	2
1980	ATTCTGCACGAAGCGTGCTGAGCCGCTGCGAATGTCAGGCCAAGCGTACGTCTGAAATTGCACGACTTGACC	2
1981	ATTCTGCACGAAATCATTAACCTTAACGGCCAGATGAGCACGAGAAAGCCGACAACGCTAAAGAAGCGAAGT	2
1982	ATTCTGCACCTTAGCAGCGGAAAAAAACGCAGCAATCCACCATCGTCTAACTGGCACAAATTAGCAACCCAA	2
1983	ATTCTGCACCGTGGTGACTGCGTGTACCCTGGCCTATCGGCACTACACCAGACAGACGATCCCGAATAGTCA	2
1984	ATTCTGCACCGCTTACAAACATCCCAATCCACAAACTAAGTACTTCCGACCCAGAACATGCATCCTGATCAA	2
1985	ATTCTGCACCCTTGAGGAACATCCTCCGGAGAATCGACGTATCTAGTTGACTAATTATGTAAACAACCTCCT	2
1986	ATTCTGCACCCTTCAATGTCACACGCTAACTCACAAACGAATCCGTTTAACCAAAACTTGAAGGGACCTCGG	2
1987	ATTCTGCACCCCTGATAGAAGGCTGCTCCTAACCCCGCCATCCAAGTACAACCCAAACACGACCTAACCCTA	2
1988	ATTCTGCACCCCTCTGTGTTACGTAAACACTCTGAACTACTAATCACCCAGTGATTGAACCTCCTCGCACTC	2
1989	ATTCTGCACCCCCGACGCATATCCGCATCACTTGCCTCCAAACGCCGGCCGACTCTGTCCGATTTGTCTTGG	2
1990	ATTCTGCACCCCACGCGCACGGCTAAAGGAGCAGGTCTCTCGCATCGAGGGCTCATCCATGTGCGAAACGAG	2
1991	ATTCTGCACCCATCCACAGATAAGCGACCCCAGTTCAGTCCCAAGCAGAGTTCACTGCCCCAATGTACAAGA	2
1992	ATTCTGCACCCACCTAGCAACCGAAAGTCCGTAATATCCACTAGAACATTCTCACACCAGTAGTATCGCGCA	2
1993	ATTCTGCACCCACCGTTCCCAATCGGTATGTTGTAAGCCCTCAACCCCGAGGCAACAACACGCGGCATAACA	2
1994	ATTCTGCACCCACACGCTCGGCATTCTTCCCCGGTTAGAATCAACTCAGCATAGCACCCCCCGAAGTCCCTG	2
1995	ATTCTGCACCCAAACATGTACCCAAAGTCGACCTTCATAGCTCCTTACGCACCTTACCCAATACGAAACCCG	2
1996	ATTCTGCACCATGCTAGGCCCCCAGCGCATGCGCACCTACGAAACGTCGGACGGGAGAATGGCACCAGCCGT	2
1997	ATTCTGCACCATATAATAACGCTACACGGACACACGAAAGGAAGATCACGACTTCAAGACTATGTCCGCTTG	2
1998	ATTCTGCACCACTCAACGCCCTGCCAGAGGCTTTCCCAACATCAGACACTGTTGCCTCACACGTCTGGCCAA	2
[truncated: 8,002 more rows]

## Sheet: SELEX EMPTY Cycle5
rank	read	R5_EMPTY
0	total-multiplicities	8017157
1	ATTCGATACACGCGCTATCGCAAGGGAAAAGGAATCCTCGCTGATGACCGATTTGATCCAATCTCCAAGCAC	5
2	ATTCGGGTTATCGCATCTAAGCAATCCCCCTCGCGCCAAATGCAGACGCTGGCACAGGTAATGCCACCACAA	4
3	ATTCGAGCCACAGACTGCAGACACACCAAGATACATCACGTCTCGCCAGCCCTCGCATCAGCGTACGGACGC	4
4	ATTCCATCTCACAATCATGAGAAGAACCCCCCATGACATTGAAGATGGATCCGCCACTAGATTGAAAAACAA	4
5	ATTCAAGGTAGAACGCTATCCGCCAAGGCACTTGCATTAGGCAGTCACTATATGAATTAGTAGCATGACTAC	4
6	TTCCGCCCGTCAACGCGAGCTCATACGCAAGCGTTTAAAACCAATGCTGAGCCTTTCGGGTACGGGATATGT	3
7	TTCCAGAACTCTTACCAGCACTGCGCTGCCCAAAGGTATGTAGCAAAACAGTAACTCCCCCCCACTAGATTC	3
8	TTCAAACGTGTCACCACTTAAAACGTTGAGTCATCCAAAGAGACCTACCGCCCATTTAGAGGTCCTAACATG	3
9	TGCCTCCCGTCGGCTCCTCACAACAGCAGTAGAAGAAGCGTCCAGCCATCATAATGTTCGCACCCAGGCGCG	3
10	GTTCGCACTCGAGACAAAGAGCAAACTCTTGCTCCCCTCCCGCCTGTGGAACAGACGCTCACTGACACTACC	3
11	GCTCCCGATGAAACTAGATGCCTCCCAAGCCAACTCACATATATAACATCTTAGTCATGATTATTCATCTAC	3
12	ATTTCAAAAACGAGCGCACGGACCCATCTCAGCTTGCCTTCGCCTCCCCCTCAAGAAAATGAGAGTGCTTGC	3
13	ATTCTTTAGCCCGATAAAACATAACAAAAACCAGGGCAAAATTCTAGTTCTCCAGTCCTCGTCATCCAGTGT	3
14	ATTCTTGAGATATCCCACACAGCGCCACATCGACCAAGCCTCGACTTATGCACATGAAAGAACCTCTCATAA	3
15	ATTCTTATTATACTACCTCACCGGCACAGCCCTGAGAACGTCACGAACTCCAACATCGGTCCAGTACCGCAG	3
16	ATTCTTAACAACGAGGACGTTTCTAATCCTTTGCAAAGTCCTGCACAGTCTTGAAGAATATGGTTGCGTCCC	3
17	ATTCTGTCAGGTTTGCGCGTCAACTTAACCCAATACTTAGCTTCACGACACCAGCCGCAGCCACGACGCGGA	3
18	ATTCTGGTGTGTAAACGCCTGAGCGTGTCTCCTTGGCACTGATCTTGCACCGACTAAAACCAACATACGACT	3
19	ATTCTGGATCCCGCCCTGAAAAAAAAAGTCTGAGCACCCTCAGGGCAGTTCCCCCCTTTCGTACGTTACCAT	3
20	ATTCTGCGTGTTATGCCCTCTACGCCAAACGCAGAAATCCTAACTAACCCGACTCAGGATAAGGAGTTACCT	3
21	ATTCTGCCTAAGAACAATTGTTGCTGCGTCCGTTGACGTAGAGTACCGTCATCATGAATCTTGTGTATCCTC	3
22	ATTCTGATGCACTTACTCGCTTCGAAGCAGCCAGTAGGATGGCAAGCTTCACTATCTGCTACAGACTATTCG	3
23	ATTCTGACAAGAGTTGTCGTCACCCAGCTCGCCCGCAAAGACCTTCATCTCCAAGCTACGATGGACCCTGCT	3
24	ATTCTCTACTCTGAGCACAGCGAAAGATACCCTTTACGAAGGTGCCGACCAAACAGGCACCTTAAATAAATG	3
25	ATTCTCTACAGCAATTCCCCAACGGGGCGCCGGCTACCGGTCGAATTGATAATACCCCTCACCCAAGCACCT	3
26	ATTCTCTAACCTGTCACGCGTAGCAACATAAAGCCCAAGCTCCCCTTGGAAACTCTCACATCCACCCACAAA	3
27	ATTCTCGTCCACGACACACACAGACTTCCTTACACATAAAAAATCGAACACACTCCGAAGACCGAAGACCCT	3
28	ATTCTCCACCCACCCAAATTGAAGCAGAAGGTCAAGAATACGGTCAGAGCGCGCGGGAAACTGTTCAAGAGC	3
29	ATTCTCCAATGGCTCAACAGTAGTGGTATCCTTTCTCCTAATGCCGAAATGGGACGAATCAATTGACGGCGA	3
30	ATTCTCAGCTGGTAGCGCCCCACGCGACTGAACTACCTCGCGTAGACCTATCACAATAGAACATTAACCATG	3
31	ATTCTCACCGCAGCCCTACCGACCCCAAAACGAACCAAACTAACGGACTAGCCCGAACGATACACCCCGTAA	3
32	ATTCTCACCCCGCATACCCTAACGACTCCGTCATTCGATTGTACACTGTTCTATGGATGCACTCGCCCTCCA	3
33	ATTCTCAATCCAACTTAACCAAGCATATCTTACGACACAAAAGGACAAACCAGCCTCCTCGGGAGCGGCGTC	3
34	ATTCTCAAAATCCATCAAAACTAATAGATGCTCAACTAGGTAGTGTATCCCATACTTACACCAGCCAACCCA	3
35	ATTCTATGAGCCCCCCCAAACCGAGTTTCTACCAAAGCAGCCTCTGCATGCGCATATCTGGCGTCTTCCAAA	3
36	ATTCTAGGAATCGCATAAGGTCTGACTTCACCAGACTCGGACTCACATACTCCCTTGCGGCCCGGTTTCACT	3
37	ATTCTAGCACTCGATCGGTCCCAATAGAAGACGTCGAAAGTCCGACGCCTGTTTGGGCTTAATACAGAGCCG	3
38	ATTCTACTTCATCACGGAGCGAAAAAGCAGGACCTATAAAACACGGCTACTGTGAAAGTCCGACCACCACTA	3
39	ATTCTACTTAACTGCGTGATTTTGATGGCAAGCGGAAGCGATACATAAGACCTCCACTACCCGATACTAACG	3
40	ATTCTACTCCCCCGGATATTCCGATCCGAGATCGCCGGACCAGATCTGCTAGACACAGTGGATTTCACTGCA	3
41	ATTCTACGGCACCTAACAGTGTCCTCCACGAAGACTGCAAAAGAATGATAGCTAAAAACCACAACAGAAGCA	3
42	ATTCTACCCGTAGCGACGCAGAACACGAAAGCCCGGCGTGCAAAGGATCACAAGTTGTAAGAAATCCCACGC	3
43	ATTCTAAGCCGCATCTATGACGCTGATCCGAACCGCCGCGTGTCTCGAAGCTTCGTAAAAAACAGACTATTG	3
44	ATTCTAACGCTCTCGCTATCAGCCCACTGGTTGACTAGTACGACCATCACGCAAGTTCACACAACATTCCCT	3
45	ATTCTAAACCCTAAATGATCCGAACATGACCATGAAATCCTCCGCGGACCGCATCCACACAGAAAGGGATGG	3
46	ATTCTAAAACCATTCTCCTCGTCACACCCATCCAACCCGTCGACCAAACGCGACCGACACCGGAGTGCCCTC	3
47	ATTCGTTCCTACTGTGCACCTCCCGAAGGAACACAATAGCGCCTGCGAACACCTGACAAGCCTTCACTGCAG	3
48	ATTCGTGTCAGCCAGCCCGCGCTACAACCTGCCGAAGGAACACTCGCGCCGCCACACCGTCGACGCATAGGT	3
49	ATTCGTCTCCGCCACCACTTCTTTGGGATGAGACTTCTCAAGCTACACCCGCCCTGTAAACTGACAAGACGT	3
50	ATTCGTCGGCCCACGGCAGATATATACGCCGACACACAGTCCAATATACCACGAAGTCAAACCTGATCGATG	3
51	ATTCGTCGAAACCCAATATTGGAGGCCGGGTAAGATTCCGCCCTGTGTGCACAAACGGAAAGGCAACACCGG	3
52	ATTCGTCAACCCACCCGCCGAGACAAGAGCAGCCAACTCAATAAGTTAGTCGAATCTGCCCAAGACGAAAGG	3
53	ATTCGTAAGGCCCATAGTACAACCCCAACCGCAGAAGAACTGCGACAAACCCTTCGGCTAAACAGCCGCTAG	3
54	ATTCGGTTGCCTAAACAGACCTGTATGCCCAAAGCTCATTCCTCTGATTATGTAAGGACCTACAATATGAGC	3
55	ATTCGGTACATAGGAGTATCTTCTCACCATAGCCCAGAGAACACGAACGGAATTAGAACAAGGCATGTTGCA	3
56	ATTCGGCCGAGTTCTACCCAGCCCAAGAGAAGCACTTTTTCCGTTGTCACAGATCCAGCATTCCAGTTAAAA	3
57	ATTCGGCCACGGCCAGCCCTGCACTCCTCCGGCCATATTGATCAGTACAACAATGCTCCACAGAAACCGACG	3
58	ATTCGGCAAGCACATCCGGCGATATTTAGTAGCAATCGACGCGGACACAGTGACTTACAATTCATTTATGGA	3
59	ATTCGGAATCAAGACTACACTCTGTGCAGAGCCTGAATACGAGCGGGTAACAAGCAGACTAGATTACCGTAC	3
60	ATTCGGAAAGGCGTCCTACCTGACCTTATATTCTTTTGCGCGCATTGGCAATGGCACGTAAGTCTAAAATAT	3
61	ATTCGGAAAAAATCTCCACGCTTAAGTATATCGCGGCTGATGTTTCACCCGCCCCCCGATTCGGCCCATCAG	3
62	ATTCGCTAACAAGCCAGGCTATATCGCACAGGACTGAGAATGAACGGTCCTGTAAGCGTAACCGAAGTATTA	3
63	ATTCGCGCGACAACCCGGGAGAAGGCGGAACAGCCTTCAACTCCCTCTTAACAATTTTGGACGATAGCGTAC	3
64	ATTCGCGCCATACGAATAAACTCCAAAGACGAGCTAGAAAGACAAGACCCGTAGTAATTAGCATACTAACGA	3
65	ATTCGCCTATCTTCCACCCCCAGACTCCCCGTTCCCATAGTACCAGTTGGCAACACAGTCGAACCTTGTACA	3
66	ATTCGCCCTCCCAAGCTTGCAGATCTTGCCCCGAAAGTATAAGCCGCTGTCGACTATACCACACATAGGAAC	3
67	ATTCGCATGTATGTGTAAACTTAGTAGAGATTAGTGATACCACATAGGAAACCGCTTGGTCGAACCGAACGA	3
68	ATTCGCATCCGTCCGACGCCTTAATCGACATAGCCTCTGTACCCGATGGCATCTTATACTAGGCCCAAGAAA	3
69	ATTCGCAGATCCTCTCCAAGCCAGAGTGTCTATGCAAATTACATGTTCTTTGTCCAGAGCTCACAATCTACC	3
70	ATTCGCAACCCCCGAACACCATACTCCACGAAGCTAATTGAACTTAAACGACACACGCAACCAAACGCAATT	3
71	ATTCGATACCCCTAGTAAAGAACCACGACTGTAAAATGATGTGTAAAAGGAAGCACGCGCAATTAAACACTC	3
72	ATTCGAGTGCTTTCCCACAAACTCTCACAGTAGGCTCAAAGAAAACGTGCACTTAGATGAAAGCAGACAAAA	3
73	ATTCGAGTATGCGCACAGTGCTTCCACATTACAACGACCAGAAACATCTTCACGAAGTGAGATCTTGGAGCG	3
74	ATTCGAGCCCCACAGAAAGCCACGCAGAACTACGCGCCACAACCAAAAAACCTGATAAGGCAAGACACGTGA	3
75	ATTCGAGAGTCTATCCTACCGAACGCCAAAGCCCCACCAACGCTTTACACAAAGAACAGACTCAAACCCGAG	3
76	ATTCGACTCAGAGCCAAGGTTCGCTCGCAGTAATTCATGTCAGACGAGGAAGCCACCAAGGTAAGCTGGATA	3
77	ATTCGACGTCCATAGACGCCGGAGAAGCCATGGGTGCAAATGCGGTCGCCTCATTCGCCTCGGGTATCCCCC	3
78	ATTCGACGGTCAAGAAACGCCCACCCTGAGCAAGCGAGCATCGAAATTCTCTCAAGCGCCATCCCAATTTGA	3
79	ATTCGACGGCAACTCGTTGACCCACAGAGCGGTATGGAAGCAAGACTAACGACACGGACTCCCACCTACCGA	3
80	ATTCGACCTCCGCGCAGGACAATGCTGCCCCAACGAACGCCTAGAGCTGGCTACTACGGGGTAAACAAGACG	3
81	ATTCGACCGAGCGAACGAAAATGCATGGCCAGCACGACCATCGCATTCATATTGCTCGTACGCTACAGGGCG	3
82	ATTCGACCGAAGATTCAAACGCCCAGCGACAAGACGCCGCGCTACAGTCCGTAACTAACTAGGACTCTGCAA	3
83	ATTCGACCCTCCCGGGCGCACAAGCGTACTGATGTCCTAGCCGAGGGCAGACGCATTACTCGAACCCGGTGA	3
84	ATTCGAAGGAGATCCCCGCAGCTAAGCACACTTGGGAGCACTTGGTAATCAAGCGGGTATGTGGATTTTCCG	3
85	ATTCGAAGCAACCAACGCCAAAGTAAGCCGGCGCCATACGCACCTGATACAAAACGAGGCCATCTAACTCGA	3
86	ATTCGAACTTACTACGTGACCCGAAGGCAAGCTTACCCAGACTTGCGAACGACTACCGATTCCCAAAGACCC	3
87	ATTCCTTGCCATTAAACTGAAAATAGTATTAATACAATATCGTCAACCATCCAGCTCAAAGAATACATTCCA	3
88	ATTCCTTGATCCCAATACATGGAAGCCGAGCGAACGATGCACGAAATTGGATCACTGTAAACCTCATTAGTG	3
89	ATTCCTTCACCCAGCCGAAGCCGCCACAACACCTCCACACCTCTGCAGAGCCATGTTAGTATTCCAACGGCC	3
90	ATTCCTGCTCCAAAACCTAGCCCTCACCTTGCTTAAGACCGCTGTAATAATTTAGACCACCCCTCGAGCTTA	3
91	ATTCCTGCGGTGCTCACAACGAAACCCACCCATGTACCCCCGCGAATCCACCGATAAATGCGTCAAGCTCGG	3
92	ATTCCTGAGGGACCATTCGCTGCCTACCAAAAGACCTGTTCCTTGAGCACTCAAAGATCGAATGACTACATT	3
93	ATTCCTCGAGCGTTAAACAATCAACCAATTCCACATGCGTGCGAACTTCATAGGACACGTAGCCTACCCAAG	3
94	ATTCCTCCGGGCGCTCAAAACATCCGGAATCTAAGCCCAAACAGAGACGTGGAACAGGTCCTGATGACAGAT	3
95	ATTCCTCACTCTGTTTCTCACCCCCCATTCTAACTAAAATGAATGTCATGGACAACCAGGAACCATTCCAAT	3
96	ATTCCTCAAACACACCCACAGCTCCCGCGTAGGGTACTATAGAACCAAACTCCTATATTATTACCCAGATAC	3
97	ATTCCTATCCTGAATGACATATACACATGTCAGGACAACCAACTTGAACAACGAGATGACCCATAAATGTAT	3
98	ATTCCTAACTACGGACCCCCCACCCTCACTCTCCGATCGGGAATGTCTAGAGAGAGAAGCGTGAGTTGACTG	3
99	ATTCCGTGCGCTTCATAACGCTAAATCCTACCTCGAGCGGTGTGAAACCCAATACTGCCCATGGCAATTGCA	3
100	ATTCCGTAAAGGATATAACAGGGCTACCGCTTCTGGGGCATCCTAACGCAACAGTAGCCATCCAATTTCACT	3
101	ATTCCGGCTTCCCCCGCCCTTGCCGGCCAATGCGCTACGCTTCACTAAGGGACATAACAATCAGCCTTCCAC	3
102	ATTCCGGCGGGGCCTCGCAACTCTAAACGCATGAAAACGTGGTGTTGCGCCACTTCCCCCCAGGGTCCTAAA	3
103	ATTCCGGCCCTTCAGACACCGAAGGCGAAGCAAGTGTGGAAACGTCCGACACTCGTAGATGTAGAGAACCGG	3
104	ATTCCGGCCCAAAAACTTCCCTCGTGTATCACATCTAGGGACATGCAAGACTTACGGAAAAAAGTCTAGGAG	3
105	ATTCCGGATCAAGACTAATTATAACTAACCCTCCCGCCAAGCGTGCCGTGACGTCTCCTTCCATCACCTACT	3
106	ATTCCGCTCAACTACCCACTACCTTATACACATCTAATCTCCCCCAAGGACTCTATATCGTCGACAATCATG	3
107	ATTCCGCGTAGAGTAGCATTCCGACGGCACCTCAACAACCAACTCTCATACACCATCTCCTCACCTAACCAC	3
108	ATTCCGCCGCCAAGCCCTATGCGCACTGTACCCACCACTCTCCGTCCCAAGCTTTCGAATTGCCATTCGTGC	3
109	ATTCCGCAGGGCTAGCCGCATGCTCAGGCCTGGCGGGTAGGGAGTTAGGGTAGGGAGACCAGGAGAGCTGGC	3
110	ATTCCGATCCCCGGAAGGAGACAAACCATACGGCATTTGAAATACCGCCCATCCCCCCTGGGATTCACGATC	3
111	ATTCCGACCGTGACCGCACGGGCAACACAGACCGATCAGCTACCGTGCGACAGCTACGCGCCGAGACCTGCC	3
112	ATTCCGAAGCTCGTGACGGTACCTCCTAAAATGTCCATGGGGAAGGGAGGGAATGGGAAGGACAATCGGACA	3
113	ATTCCGAAACGCGTCACATGCCTGGCCCCACCAACTGAATTCAGAAATAGACCAACCATACCTAGCCCCACA	3
114	ATTCCCTTTCAAGGGTAAAACGTCCTCCGAACCGCCACCCCCATAAAAGTAAAGTTCAAACCTGAGAACCCA	3
115	ATTCCCTTAATGGCGCACGACGTTGGTTCTGCGACCCAAACCACAACAGCAGTATCACGGACAAAGCTCACA	3
116	ATTCCCTTAAGCGCACAGCACCCCCCTCCAAAGCAGCCTCCGACATGAGCACCGACAGTAGGAGAGCGTCTA	3
117	ATTCCCTGATCACCCCACACCTATCAACCACCCAACATGATGACCAAGTTAGAGCGCACAGAATTTTAACTA	3
118	ATTCCCTCCACGACTACAGCAACAGCCCATATCTACTAAAGCGTCGTCGTGGCTATCCGGTCGGCCACTGTA	3
119	ATTCCCTATATACGGCCCCGGTACCGCCGCGAGCCTACAGCACATCACAAACTAACCGCCTTCGATAGCCAC	3
120	ATTCCCTACACACTCGCGATGTGCCGCATACGTATACCTGCCCACCAAAATCCTGGGGATATGATAGACTCC	3
121	ATTCCCTAAGTAAGGTTCTCGCGCCATCAGACCCGCGAACCCATCTCGAACTCAACTATTATAATTCCTACC	3
122	ATTCCCTAAAGCTAAACCACATAAGACTAATCCGGCACCATCACCAGTACACAAAACCTAGAAGAGCCGCAT	3
123	ATTCCCGGGAGGATCTAAAAGGTGCACCCTCACGCAGTTAACCTTCGTCCCCCAAGCATTCCCCACGTTAAG	3
124	ATTCCCGCCCTCGATCCTACTACCTCCAAAACTCCGCATCCCAGCCAATGCGCTTTACTGGAGAAAAGAGAG	3
125	ATTCCCGCAGCCCGAACCACACAACAACGGTTCCGGCGCTTGCGCGGTGAAAAGCTGATAAAGGGCAGATCA	3
126	ATTCCCGACGACTTAGTCTCCTCAAGGGACCAACGACAGCCGGTTATAACTCTGCACTAGTCGTTCATCTCC	3
127	ATTCCCGACCGCTAACAGCCGCTCCCAACAGGACATCTGGGATCCAACCATTTGCCCAAGACAAGCCACATC	3
128	ATTCCCGAACCATCTTAATCGCGCCTACGTTGCCGCTAAGCGGAGACCAAACTATGATAAACTTCGCAAACC	3
129	ATTCCCCTTTTCGCACCGACGTCACGCCGCAAGATTATGAACCAATCTAACAGAGCGCCCACCAGCCAAATG	3
130	ATTCCCCGCAGCAACAGCCAGTCAGTATGAACGCCAAGACCAACAAAAACAAATCGCACCAAGACGATTAAC	3
131	ATTCCCCCGAGCGCTCTGATACGCAACAGCTTTAATATCCAGACGTGGATATACTCTCTACACCTCCCAGAG	3
132	ATTCCCCCCTGGTATCGCATCGGCATGCCATCCCAGAGGATCTTGAACAGACAAGTAGGATCCATATCACAA	3
133	ATTCCCCCAGAACCCGCTTTAATATAACCGACGCGTTCACGCGTAACCATCCACCTACCTCGGTTTTCACTG	3
134	ATTCCCCAGGCTCTGAATCTTGACACTCTCCACATAGCGTGCGTACTGAATGGCGAATCAAGAGACAGGAAC	3
135	ATTCCCCAATCGACCCAGCCTACGTAACGCCGTAACGACTCAATCGAGCGGCTCTCACCCGACTCAGCCCCA	3
136	ATTCCCCAAGCTAGAACAAACTGAACCGCACGAAACTTAAACTGTGAAGACACCTGGTACCACCCTAAATCA	3
137	ATTCCCCAAACACCTCGATACTACAAACATCAAATATGCTAACCTTACCCCTAAAGATAGGTTTTCGGCACG	3
138	ATTCCCAGCGCCCGTACTCCGTATGGGAGTACCCAGCAGTTCCCTACTCTAACCATCGTACAATCTCTGACG	3
139	ATTCCCAGCACGGTGTAATTGAATGTGAAGTCACCGCTCGCCCTCTAACCAGCTACGTTGAGAAACGGCCAT	3
140	ATTCCCAGAGGGAGATACGCACAAGCCCGACCGCCAGCCCGTAAACCATCTTATCACCAGGCACTAAAGCAA	3
141	ATTCCCACGTGCATACGCACCTGAAGTCCAGATTGGCAACAGGAGGAACCACACGACTGACTGGCAAACCTC	3
142	ATTCCCAATAAAGAAAGCATCAGCGCCCAAGTCTATGGACCACACTGAGCTCGAGTAAGATTGACGTATACC	3
143	ATTCCCAAATGTCCAGCTATTAATATGTGATCAATCCACCCAGCGTGTCTAGGCACGCACGCGCTTAAACCC	3
144	ATTCCATGACGCCCCGCACATCACTCAAGCTGAATTAGCCACTCATCGGCGTGTGGTCCGGCACCGCCTAAC	3
145	ATTCCATCCTGTGTGAAGCCTGGTAATCACGCCAAGAACCGTGCTCGCGTGAAACCAGTTCGACATCGCACG	3
146	ATTCCATATAGTCATGAGTTTATTCCTCTATCAATTTAACAAACGACGCGATCACATCCAAGATGCCAAAAT	3
147	ATTCCATACAGAAAGCATAGATAAGTCGGGTGACACCAAACCGCCTAGAAAGGACAACCGTCCCTCACCCAA	3
148	ATTCCAGAGGACATCCTGCCCCAACCCCAAGTGCGAAGTACAGGCATGACGGACCGCAGCGACCTACGAGGT	3
149	ATTCCACTAAGGTCCTGCCCTACCCACCGGTTGACGACGAAGATCCACATTCCTCTCGAATGTAGCAATGAA	3
150	ATTCCACGCAGGTCGGAAAGCCCCACCTCTTCCCGCTCCCATTAAAGACGTCTCCGTAACAGGCAAAATTCC	3
151	ATTCCACCGCTCGGATCCTACCTGATCCCTCCCCGTGGGGCATAAGGCCAGAGGCCGGGTACATACCCAGAA	3
152	ATTCCACCCATGCCGCAAACAAGCATCCCAGCAAAGTTCGGTACCTATCATTGAAGGTGGAGTGTTCACTGA	3
153	ATTCCACCCACAGCAAGCGTGAGTCTGCACAGCAGGTCTCCCCACTTAAAGCAATGACTACGGCCGGCTCAG	3
154	ATTCCACCATTGATTTAGAGTATACCGCTGAGCTCGCACTCAGGACTGCCAAGAGCAACTAAACAGGCCACC	3
155	ATTCCACCAAAGAGGCGCGGCCCACACACCCGCGTCGACACTTCTTCCGCACCCGTCATGATGCACAAGCAC	3
156	ATTCCACAATGCGTACCCGACCAAGCGATGTAGAGAATCTAAAGAGACGAGGCTCAATCCCGAGATCTCGTG	3
157	ATTCCAATTAGCGCTCCACCGAAGGGTAACCAAGCGTTGTGGAGCTTTTCCAGAAAATCCATCATCACGAAC	3
158	ATTCCAAGGATAGTGGTCGGAACGGATTACTAACGGTAAAGTTTATCGTATGGGGGTGATTGGATTTAGGAT	3
159	ATTCCAAGCACGCGCAGTACCTCACATAGAGAGCATTGCCGCCCACCGGCCCTGTCTGACCGTCAATAGTGC	3
160	ATTCCAACCTGTACGCACCCCTCCTACCCACCCAACATCCACAACCCGGCGAATAGCGATCTGGCACCACGA	3
161	ATTCCAAACCCGACGTTCCGATACGCGCCTTCTAATGGAGCTTCCTCGTACGGGGCATATAAGATCCCCCGA	3
162	ATTCATTGCTTTGTCGACCCGACAGCCCCTCGAGGCATACCAATGAATGAAACATACCCTACCCTACTTCAC	3
163	ATTCATCTCGCCGTTAACGCTCAGCGTTCAAGGAGGGTCGAATAATACACCTCTCGGTACTGGCAATTCACT	3
164	ATTCATCCACCTTTGCTGCAATGTCCCAACGCATTCACGATATCCTGTCAGCTGCACATCAGGAGTTAACTT	3
165	ATTCATCAGTAATCCGGTAGACGATCCCCAAGTCCATTCGAAAGCATAAGCAATCATAATAAACCGGCATCG	3
166	ATTCATAGCTCCGCATTAGACTCGGATTAGCGCGGAAACCAGGCATCTCGCCCGTCCATACAACCCTACACC	3
167	ATTCATACCTTCCACCGGAGTAGCACCCGTTACTATGTGACGCAAGGCCATAGCGATCACCGGAACAGTGAT	3
168	ATTCATACCATGACATGCACGACCTCAATAACCGCCCAACGGCTAAGACCACAGTCAATGTACCCATCTTGC	3
169	ATTCATAAGAAAGTAGTTACTACGACCTCGGTGGCTAGAATACACTGACTGGCCAATGGCGCGTTCTCGGCA	3
170	ATTCATAAACTACCGGAATCGCGTCAAACTCTGCGCGAATATCGCGGCTCAATCGGCAAAGCGAAGAACCCC	3
171	ATTCAGTGGACTGTACCCCCACGCATGATCGATTGGTTAGTGTTTAAGACGCAACCCCGGAAGTGAGCACTT	3
172	ATTCAGTCTACACAAAAAAGCCTCGGGCCCGCGGAACTCCCACAATTAGTTGACTCTGGCATCTAATGTGGA	3
173	ATTCAGGTTTGGCCACGACTCACCCAGCGTCTACTCTCTGCCCGCCTGCACACGCGAACACAGTAACAGCGC	3
174	ATTCAGGCACCAGCCTAAATCCAAATGTGCAGCGCCATACGGGCCACTACGTCGACATCAGGAACGGCGTAA	3
175	ATTCAGGACGCACGACGAAACCAGGGAACCGATGAAACGTATAACGATCGACGTGATACCTAACGAGCTAAG	3
176	ATTCAGCTGCAACAGGACCCCTGTGACCTTTAGACTGTAACGGCACCTAAGACGCCAGCGATGCCTTCACTG	3
177	ATTCAGCGATCCCCTGCCGACCGAGCAGAGTAGCTGCCACTATCCGACGCTTACGTGCACTAGCAATCCGAA	3
178	ATTCAGCCTCTTACCGAAACAGCTGAGCCTCGACTGGAAATAACACCCCAGTTACCTGAAGGTAGGATACCC	3
179	ATTCAGCCGGCCCTCGGTGCCATAGACCATAACTTACTGAATGCTAAGTTAATCCAACGCCATATCGAGCCA	3
180	ATTCAGCCACCCCGTAACAAGCATCGAAGAGGGTCTGTGAGAACCCACTTTACGGACACTTCTCACCCCACA	3
181	ATTCAGCAGGCTGCGCACACCTGGCTCATAGCACCGATGCGATGTCTAGAAATAGTAATAACAACGGATCCT	3
182	ATTCAGATTTGACTAACTCCGCAGAATACCGCGACACTCCCCGGCCCAACCGGTACCAGGAAATGAATAGAA	3
183	ATTCAGATGATTACGAGGTATTTGCACACTATGTGGGGCAACGGTAACAAATTCACGCTACTACCTACCAGG	3
184	ATTCAGATAGCTATACGGACCACGATGACGAACATTTAGCATACACATTACAACCACACGTTACGGCCTAAC	3
185	ATTCAGACTTAGGCACCTGATTCTGAAGATTTAACGTGGACCCGTGTCGGGAATCCTAATACTACCTAAACC	3
186	ATTCAGACGGTCCATGCCCAAAGTTCAACCAACAGTGCTATGGCAAGGCACTAGTTGAACTAACATCGACAC	3
187	ATTCAGACCCACATACGCCGCCAGGCACCGACGGACCATCAACCCAGCTCTCTGCGGTTAGAGGGACAGCCC	3
188	ATTCAGACACCCCACTCTCGCAGGGTAAAACACGTATAGAGAACTGGATACAAAAGCCATAGAAGGTTTCGC	3
189	ATTCAGAATGAACCACCTATCTCGTAGCCTCCGAGATCAGACTTATGGCTAGCGGTCCAAGGGGTCATCAAG	3
190	ATTCAGAACCTGACCCCTACAGGGCATCAGCCATCTTCACCGCCGCTAAGAGCAGCAACGCACATCTCACCA	3
191	ATTCACTCCCACTAGATCCAAAGATGTGTAACATGATCTACAGAAAAATCCAAAAGCCCCCCTCTACAGGCC	3
192	ATTCACTAGCTCAATCTCCTCGAGATTGACACCAAAATAGAATTGTCATAAAGGCACATCAACAGCACGTCG	3
193	ATTCACTACCGTACTGGCACAAATAACCTGAGCGGTCAAACTGAAGACGAGGCTGCCCGGACAGTATTTTGA	3
194	ATTCACGGCCTTTTCAACCAGCCACACCAAAATCAGACGACAGATGCGGTACCACGTACCCTGTGACATATG	3
195	ATTCACGCTCATCCAATTGAGGAAATTACTTAACCATCGTGCGGGAAGTACGCACACAAATCATGAATCTCA	3
196	ATTCACGCTCACGCAACGAAATGCCCTTAGGATCGTCCGCCTGAGCAGAACGAATGGCTCCAATCTTCAGTA	3
197	ATTCACGCAACTTCGACCAACATGATGGAGATCCGCCCTCGAAGCACATATTGAACTGAGCAATAGGCATCA	3
198	ATTCACGAGCTGTCGTGGAATATCAAAACGCTGCCTCCACCTGTGCACGTTTTAGTTCCGAATAACCCGCCA	3
199	ATTCACGACATCCGAAGCGAATCAATTCGGGCCGACGTGGGTAAAAGACGAACCCAGAAATATAAATAGAAC	3
200	ATTCACCGACTTAAGCCCACCACCCTATACGCGCACGTGGAACCCGGGAGTTCCAAGCTGGGAGTAACGGGC	3
201	ATTCACCCTAGGCTGCACAAAAGCCAGTACTCCGGGGGGGCCAAGCAACGGTCTTTACCACATACAAATTCT	3
202	ATTCACCCCTATGACTCCGTAGAGTAACGATCTATCCTCGTGCATGCACACAGCCATTCCACCTAGACAAGA	3
203	ATTCACCCAGCTCCAGAACCACGAACTCGAGCTGAAGCCAACGTGTTAATGAGCATCTGCACTACATCCAGC	3
204	ATTCACCCACAGCCGTCTACGTAAACCCCAACGTCGCGTCATGCTACCATTTCACACTCAGGTCCGAGCTGA	3
205	ATTCACCACCCTATTAAAAACATCCCCCAACCGCCCCAGTTAACGGAGACGGCAGCAACTACCGAACGGACC	3
206	ATTCACCAACTCTTCACTCCTAGTTACTTGGGGCCCAAGCCCCTCGAGTATATTGCCCGCGTATGCAATCAC	3
207	ATTCACATCGGGATTCAGTAACAGACGAACACGGCATGCCTCGTATCCCCCGGGCATGATCCCCAAGATAAG	3
208	ATTCACAGCACAATCACCCCCGATATCGTTAGAGGCTTCAAGAGCGACCCACGGTATGAAAAGAACCGAAAT	3
209	ATTCACAGCAATGCAGAGCCAGTGGCAAACATGACGAGCACGATCTGCTAAGTCATAACAGCACTGTACCAT	3
210	ATTCACAGAGGAGACATCCAACATTCTTCTACTGCACCAATAGTCCTAGCAATAGCCGCTCGTATCCGGGTG	3
211	ATTCAATGGCTATCCTTACCAAGCTATCAATCTTCAGCCGCGCCAAAACGAACCCGAGGAAAAGCACAACTT	3
212	ATTCAATCCCCTGACATCCCCCGAACCGCACGTCGAAGACCACGCCGTGGACTACAAACCGTGCCCTCCTGC	3
213	ATTCAATCCACCAAGCTAACTCAAGAACTAAAAACGGAGCCGAACGTGTAGTGCAAAAAACGATCAGCTACA	3
214	ATTCAATCAAGCCGAAAACACCGCCAAGCAGTCGACACCCGCAAAATTAACATGGCCCCACAACCCGAACAA	3
215	ATTCAATAACGGACAATGCTAGCCACTCCGTTTCACACATACCCGACTGCCCAAGCCCGCCTCTTCACTGCA	3
216	ATTCAATAAATTCTACAAACCCATCCGTGAAAATTTGCATTCCTGGTTTAATATCACCGTACGTCCCAAACC	3
217	ATTCAAGGAATGTCACCGCGGGATACTATCATGCGAGACACATGCAAACGTTACTGCGCACCAATCTACCGA	3
218	ATTCAAGCACATACGATATACGTCTTAACAACTCCAATCCAACACGTCTGGTGTCCAGAGACCCCACTGACG	3
219	ATTCAAGACGGACCCCGCAGCCCCGACCACAACAAACCCCGGTCCGAGCCCAATGTGTGATAACCTAAGCAA	3
220	ATTCAAGACGAGCTTGAGCTCGCACCGGCGGAAACACGCCACTCTGGGATAGGATCCAATAAGCACCCAATG	3
221	ATTCAACTTACACACAAGGAAGGAGCGAAGCAAATGTAGAAGCCTATATGACGATTGTAACGCCCCACAGAT	3
222	ATTCAACGGGCTTATGCAAATCGACACTCCTGACGTGAACTATAAATCCTGAACCATAGCGCAGGAGCTTTC	3
223	ATTCAACCCTGACATCGCCAGGGACACAGAATTCACATGGTCATAAAAACATCCTTGTCAAAAGCTCAAAAG	3
224	ATTCAACCCCGTTCTCTGACACCCAGTCACCGTCCTACTGTGGTAAAAGGCGCCCCACCCGTTCGTTCGTTC	3
225	ATTCAACCCACAGTATTGTTATCCGGGGATGCCTAAAACTGATGGGAGCACGTGTTAGCACCCAACGGAGCA	3
226	ATTCAACCCACACGAGACACAACTCATGTCCAAGCCCCTCCGCGCTGCGACCATGCGAGCTGGCCCATCACT	3
227	ATTCAACATTCCGGCGATCAATTCCTAGTTGAATCACTACACCCTACGCTATACACTCCTCGGTATGCAAGA	3
228	ATTCAACAGGAATTGCCCCCCAACAGAAATAAGATGCTCCTCAGTGAAGAAACCAAAATTACCAAGCGCTCC	3
229	ATTCAACACGCCAGCAAAACGCCCTCTATCCTAGCACAGCCCGCGCCTGACATACAGGCCGCACCAGAACCA	3
230	ATTCAAAGCACAGAACAACGATACCCCTGTATATCCCGTATCTGACGAACGACCGCCACTAACTACCCACTT	3
231	ATTCAAAGAAGCCCTTCTTTGCACGATACGATCTACCACAACAGCTCGTTAGTTAAGTCATAGTCACCTGTC	3
232	ATTCAAACGGAGCTAGCCGCTTAACACTACAAATTTAAATGTTCTCCGCGACACGGGGTATCACTCAGCTCG	3
233	ATTCAAACGCACCTCACAAACCAACTGAGGACGCGCTAGACTACAGATCATATTTCCATCACGCAATACATC	3
234	ATTCAAACGATAGAACCCGCCCAGCCATTTTGTCCAAAGCAGAAAACGTCGTCAACTACCGACACGCTGAGA	3
235	ATTCAAACACTCGCCCTGAGAATGCCTAATCTCAATAAAAGGGGAGTTCATTTCTGAAAGTACTCAGATCCA	3
236	ATTATATCGAAACAGTGTAAAGCCCGCTTAGAAATTTTGTCCATATAGCTTCACGGGCAACAGTTTAGAAAC	3
237	ATTACCCGTGAAACCAACATATCCACTCAAACCCATAACAGTAGAGCCGAATACAACCTGCGCACGGAGAGG	3
238	ATTAACCCCCAAACACTCCCCCAGATCCTCCTCCTGTACTTAGGGGCCTAGTGGACCCTGCGCATTTCGCGA	3
239	ATCCAACGTTACCCCCCCGTGGATTGGACTCTTCCATAGCAACATGCCCCAAACAAGTAGGAAGAGGCTCGG	3
240	TTTCTCGCCGGTCATAAACACCCAAACCAACTATTCCTAGCCTCCCCCTCCCGTGAAGTCGCAGATGAGACA	2
241	TTTCTCGACCGCCAGGAACACACCTTACCGAAACCGCGGAAGGTTTTAACTGCGGTAGAACAAAGTAGGTGA	2
242	TTTCTACAATCACCCAGGTAACGTCAACCAATCGAGCTCAAGATGTCGATTCAGCTTGAACGGTACCCATCG	2
243	TTTCGTTAAGAGATCAAAGATACATTGAAAGGAAACTGCTTATACATCTAACCCAAAGGTTGATTTGGAACG	2
244	TTTCGCTGTGCATTCCATCGATTACGCCCTATCGTTTATCCCAGCCTGTAAACTCCGCCCGGACTACATCAA	2
245	TTTCCTAAGACTACATTCGCGGATCCCATCACTGAGCAGCATCGCAGACCGAAGATCCTACCACCCAAGTGC	2
246	TTTCCCTCTGAACTTGCTCACTACCAGCAAACCCCACTATCCATTCAACGCACAAGTAGCTCATGACAATAC	2
247	TTTCCCTAAACCCGTCCACCAGGCCTAAGCCGCAACGAACCTGCCTTAACATCGTTTTCCTAACACTTGGTA	2
248	TTTCCCGTTCCGACCATAGAAATTATTGGTAGGATCTGAACCCAATCCGTTATCCTGCACGGATAATAGAAC	2
249	TTTCCCCGGGAAAGGCCGACGTCCAGAACGATCCCCTAGACACTGGCATCAGGGACAGATGAACAACCCGAC	2
250	TTTCCCATTAGGCACGTGTACGTAGCATCCAAATCACTGGCGTGGAGTAACGTACACAACCAGTGCGCACCA	2
251	TTTCCATAGGATCTGACAACCATACACGCCTAGCCCAGGGTTCAACGCGTAAAAGATACCGTCCTACCGCCA	2
252	TTTCATGTGATATAGATGTAACCTGTGATGGCCGCAAATGAATTAATAACCAATAGCGGCACTTGTTCACTG	2
253	TTTCATAAGACGTTACTGCACGATGGTCTCAGACCTCCATTAACACATCCCGCTGATGTCAGAGCACTAACC	2
254	TTTCAGGGAAGCGCCAAACTCATGTGCGCCAAACCCCGCGCCCACTCACCCCACAAGCCCCATAATTAGGAT	2
255	TTTCACTTGCGCCTCGGAAAAGCTAACACTGACAAAGCCAGCAATCATCATGACCACGCACGAACAGATTCA	2
256	TTTCACCGGGTGTCCCCACACACGCCAACCTCTCGACTCGACGTTTAACCTACACGCCACAGAAAATACGGG	2
257	TTTCACAAAACTAGAGGCTTTCGTGAACAACAAAAGGACAACGCAACCTGGTAAAAGCACCTGACGACAGGC	2
258	TTTCAAGGTCCGATCGAAGATGTCAACGAGAAACTAGGCGTCATCCATTTCCTGTACCCAAGCTCTTCGCAG	2
259	TTTCAAATGCCATACTAGGCCCCACTGCAAGGTTGCGAACGCTCTGGAGGCTATGAATGAATGCACCATAGC	2
260	TTTAGCTACCGAATACTCACTGATCCAGCCGCGTAGAAGTAAGTGAACAATCTTCGCATTCACTGCAGACTT	2
261	TTGCCAAGGATGATAGTGACCATCTGACCCAATATGCGTTGGATGAAGGACCACCCAAGAAAGTAAGAATTC	2
262	TTGAAATACCACGACTGTAATTCAAACTGGCCCCAGGCACACCCGAAACTTTACTTCTCAATAGTTGCAGGC	2
263	TTCTTCTGTAACAAGCAGCTGGTGGACCACGCTCAGTTCAACCGCCAGTAGCACGCCTCCAACAGACATGGT	2
264	TTCTTACTTCATACAAGGGTAGATCCATCCCTTAGAAATCGAGGCCCACAGCCTAACGCTCACCAAACGTTC	2
265	TTCTTAATCCACCAGCACACACCAGCCCTCGGGCGTGGCTTCAACGGAGCATACCCTCATCAAACCTAGTAT	2
266	TTCTGTCACTGATTTCCCCTGAAATCAAAGGCCTGCGATGGAACTGCTACTATTGCTGACCATATTCACTGC	2
267	TTCTGTATGCCACTACAGTAAGGTAATCGTTCTGATCCTCCTAGATCCTACGCCCTAAACACCAACACACTT	2
268	TTCTGTAGGTAAAGCTACACTCAAGCCAAACTTGACCGGTTGTTCCCTCGATGACGGAAACATATGCCCCGG	2
269	TTCTGGTAACAATGCCACCTCCCACTGTGCAACAGACCGTCGATATTCGAACGCACCCCTGCAAAGTCGTCC	2
270	TTCTGGCCCCTAACGGATAAAGCCCGGGTCACCTCGAGTGACGCAATTAAACGCAGAGCCAGTGGACAAAG	2
271	TTCTGCTGCACAGTCCATCTGATCGATCACCTCCCATGAATGACCAATCCAGTCGCCCTAACCCCTAACTCA	2
272	TTCTGAGCCTGAACTTCCCACGACGACAAGCCCTCACTGAGCACTTATGGTGGAATGTTCATACAGATTAGA	2
273	TTCTGAGAAGGAACTTATACCGCCACAAACATGGGCGTAGCACGTCTGGCTGAGGGTACGTGATATCTCGGC	2
274	TTCTGAAGGGTGTCCTTTTGCACTGTCTGCCGGTGATCCGCGGAAACATCGGACCAGGACAGGGGTGAAACT	2
275	TTCTCTGTAGCAACATTCCAGGCAGTCTGGCAGGGTGCTCAATAGACTACCTACAGCCCCTCCGACCTCTTA	2
276	TTCTCTAACAGTCTTAACTCCGCGCGAGAACGCCGCTGGCTGGAACCCCAATCAACGCCCCAAACCCGAGTT	2
277	TTCTCGCTTGCCCAACGAACGCGCATGCATGCCTCGACGTTCAAGTAAAAAACCACGTGACAATTGCGGTCT	2
278	TTCTCCTATAGAAATGTCACTATCAGTGCCGTCCCAACCACAGGAGGACATCGCAGAACAAGCGGTAGCAGT	2
279	TTCTCCAGTCTATAGGCCAGGATCGACACCGGCCGGCACTGATGTAACCGAACCACGTAGCAGTTTCACTGC	2
280	TTCTCCAAGAAACCTAAAGAGCTAAGCGGCGTCAGTCTCAATTTGGGCATCTGACATTGACTAACAGGTATA	2
281	TTCTCACCTGCACGTGGTCTGGCACCCACTTAGTATTGGCCCGGACAGTTGGCACAACCGCCGCAGTTTCCC	2
282	TTCTCAAGACCCAGGATTAGAAAACCCCTTCTCCCTGAAGAAGTAACTAACCTACGTAAGCAAGTGACGCAT	2
283	TTCTCAAGAAGGCGCCTACGTAGGTGGCATTGTCAGCCTCCATACGGCAAGAATAAGATAAGTCCAATGCCA	2
284	TTCTCAAAAGGTAGGGTATCGGTCATTCGACTGGCCGTAAGCATGACCTGATATAAACCAAGGATGACTTTC	2
285	TTCTATTTACTGAGAGCTATAAATCCCATATAAATCAATGTGACTGACAGACGCCATGGACAAGTTTGCAAC	2
286	TTCTATGCCGCAAACCCTAAGACCCATGCCCCCTCCAATACATGGTAGCGCTGGTGAAGCTCTTGTGGACCC	2
287	TTCTAGGCGGACTTACTAGCCGAACGGACAATATAGAAGGCACAGATTAGAAAGAAATCTTTAGGCTCAAGC	2
288	TTCTAGCATCAGATCCCCATGGGTGGCACAGCCCCCAGACGCACTGGTATGTCACGCCAGGGCAGACGCACC	2
289	TTCTAGACAGCTACCGAGGGCTACGCAAGGCCCACACCCACAACATACTAGCACCGGACGCCGTAGAACCAC	2
290	TTCTACCCTAAGCAAAGCACAGTGGAGCATAAACCGCAAGTCCGTAAAAGCCATAAATATTTAATTTCACTG	2
291	TTCTACCATGCCGTGTCTACAGCGCCTCTTCATGGAACAACGTGATGGACCATATTCAACAGGGAAGCGAGA	2
292	TTCTACCACGCTCTCTAACCGCATAAATTCAAGAAGACTAGATACCGGCACAAAAGTAGTAGAGACCTAAAG	2
293	TTCTACCACGAACGACGTTAGCGCAGTCGACCAATGATAAGAATCCACGGAGGGATTCAACCACCCATAAAC	2
294	TTCTACAACATCCCGTATCCCCATCGAGCCGGTCTCCGAGAAACCGATACGAAGGGTAAGACAGGCCACACT	2
295	TTCTAAGCAAGAGCGTTCAGTGACCAAAGCGACTGACGCGCCTATCGCGCACTCGTAAGAAAGTACCCCCGC	2
296	TTCTAACCGCAGAGTGTAAAAAACGCCCGGAGCAATCACTATCTTAGTATACTGCTCCAACCCGCTAGAGGC	2
297	TTCTAACATGTGACGTACGGATTCCCCTCTCAAGGATGCACCATCACTCCGAGTTAATGGAAATACGGGTAC	2
298	TTCGTGTAGAGTCGTAAACCCTGGTACAACAATGTACTATGGATTTCCAACCGAGACCAACCGTTACTAAAG	2
299	TTCGTGCATGGGGGCACAACCATGAACCTTGTAACTGCACCCCCTTTACGCATCAACGACACACCCCCAACA	2
300	TTCGTGATTTCCCACGGTGCGCACTACTAGCACGCCCCTGCCGCACCCCACCGAAGATGCACCCGGCAACTT	2
301	TTCGTCCACGCCTCGCGCTCCGCAGCCCCACAACGAAAGGCAAATAACAGCTCACACAAGTATAAGAGGTCC	2
302	TTCGTACTCACCTAAAACTGTCCCCAGTCGCTATCAGAATCCAGAGCTCCTACCGCGATAACAGGAGTGGCG	2
303	TTCGGTGTATTATCGGATACTACGGAACGTGACGAAGAGCTAGCCAATTGACCCGCGCGTGTACGAAACCAA	2
304	TTCGGGCCAGCAACGCTCCTTGTCAACCGAAACGGAAGCTGACACCTGACTGGCGCAAAGCTACCTGACTGG	2
305	TTCGGGACCCCAACGCCCGCTCGCCAAACCGGCCACTCCACCTCTTCACGACCACATACGTGGATCAGTGAG	2
306	TTCGGCTCAACCCCCGCGGCGCCAACAGCATCTTAAGATACGTTCCATCCCAACCGAAATACGACGGTGACT	2
307	TTCGGCGTCGCAGTTATAGACCACTACGATACCCGGAACCCCTAGAATGTCTAAGACTGACAACGATATAAT	2
308	TTCGGATGCGACGCCATGGAATGCCCGGCGCCGTGATTCGACAGGAACTCACTGCACTATTTCAACCTTTAA	2
309	TTCGGAAAGCAAACCATATCCGGCCCACCGAGCCCGATCAAAACCCCCCCGCAATGACCTGAAGAGGTTCAC	2
310	TTCGCTTGGCACCCTCATCGGACCCCGAAGTTCGAAATTTAAGTTGCGTTTACATAAACTAGTCGAGAACAT	2
311	TTCGCTCGCCCAACGGCCATCAAAAACAGGAACACGCGGCAACAATAATAATAATATACAAACCGCGCACAA	2
312	TTCGCTCATAACGAACCCTGGAAGATTAGAACGAGCTCCGAACAAGGGTAGGAGGCCATGATACCTCCACTG	2
313	TTCGCTAGATGTTCCGCGCCGAACAGGAAAAACAATACGGGTCGTAACGGAATCCACCATAAAGCGCACGAG	2
314	TTCGCGTGATTCGAAGCGGTGTATAACGTATCGTACCTACTTCCGTGCACTGACGCCGATAATACGCGAACC	2
315	TTCGCGCCCCATTCACAACATTCTGCGAGACCTACATCCCCGGTAACCGCCATGACAGTCCGCAAAGTCACG	2
316	TTCGCCGACCATCCGCCATAGTCCGCCGGACCCACATCATAAGCTAAACCTGCCTCAACCCCCAACGCACGA	2
317	TTCGCCCACCTGCATCTGAACCCGTACCAAGATAGACCCAAACCTTACGGCGTCCGCGGAGACTCTTAAGG	2
318	TTCGCACCCAGCAAAATGCAACCTTTCCTGACCTCCCTCCGAATATAGACCAGCCTCGTTCAACATAGACGC	2
319	TTCGCAATAGCACATAGCGCAAAGAGACCAAGTCGAAAGTGGCGGATCTGATCACGGCAAAGAACAAGACCT	2
320	TTCGATTCCACGTCTTGAGGCTCTTATCATCAGGCTTAAAGTAAGGATACCCGCTTCCCCTTCGCGATGTAA	2
321	TTCGATAATACCATACACGAGCTATTTCCCCACTTCATTCACGTCTCTCATAAATAGAGGGTGCCCAACGAA	2
322	TTCGAGGAATCCGTAACTTTTACTGGACCCCATGATGCAGTAGGGACTCCGGGCCGTATGAACCAGACGACC	2
323	TTCGAGACAGCCACCACACATAAGAGCATGGTATCTCGCCCGGAAACATGCCTCCAAGCAAGGAACGCAGCA	2
324	TTCGACTCCGCAATCCGAGGGCGTATTATCCCCGTGCCCAACCCTCGACAGATTATTTAAAAACACGAAGGG	2
325	TTCGACCCACGTAGCTGAATAGTCAAAAAGGGTAAACCAAACCCCGGCACGACCTTGCTGAGGACCGCTGTG	2
326	TTCGACCACTTCATTAACCAAGTGGACAACCTGTCACAGGCTGCAAAAAAGGACTCACGCTCTATGGTGTCC	2
327	TTCGACCACGGGTGTCCCCCTGCTAATAAACTCACATGGTCAGAAGAAAACGTGCATCCTTCACTGCAGACT	2
328	TTCGACCACCCCAACGCCTGAAACTCGAATATCCCGTATCCCGAGTCGACAAGCACTGACAACATGGTTTAA	2
329	TTCGAAGGTCTCCTTAGAATAGGGCCACCCCCATACAGGCATGCCGCCCTACGTCAAATGAAAAATTGAGCG	2
330	TTCGAAGCACCGAGACCGCTACCCTAGCCAAATCGTCAACGCGGATCCGAGTTCACTATACTTCGACCCCAG	2
331	TTCGAAACAGACGACCCGCTCGTGACCATCCGCTGCAATGTATGAACGACATCTGCCAGAGCGCCCCCTGGG	2
332	TTCGAAACAAAGACTAATGTGACCCAGGTTTCTCTCTTGCAAGGAAGCGCATACAAGGCACTTGTCCCAATG	2
333	TTCCTGCAAAACAGCCCATCAACGCGATATACCACAAGAGCACCTACAGACTCCTTCGAACTCATGCGCCGA	2
334	TTCCTCGCGACACCCCAGGGAAAAATGCGGGACCTTATACGACGTCCCAGGCGCACGTCGCTCCTTAAATTA	2
335	TTCCTCCCAAACCCTTTCTATGTCAACTCGGACAAAGGTGTCCACTAACTAAACCATGGGGAGTGACATGAC	2
336	TTCCTCCAGCGTGGTAGAACCACAAATGTGCCAAGAGAAGAACAAACCACCGCCGTGTTCACTGCAGACTTG	2
337	TTCCTATACCGAACCTATACACTCTGTGGTGCTTGCACCCCTTGACATTAAACATCACAAACGTTAAGGAAT	2
338	TTCCGTACTTAGCTAAACCTCTCCACCGCGCGTCGACCGGATCTACTAACGTATCACTACCTACAAGGCCAC	2
339	TTCCGTAACCAACATAGTCATGAGGACATGGAGCACACTACATACCCCTACTCAGCCAAAGATTGCCCCGTT	2
340	TTCCGTAAACCCCCACGGTTTACCTAACAGTCGAACGGAATACACAGTGCACCTAACTAGTCCCGTTGAGTT	2
341	TTCCGGGTGGCTGCACCTATGCAGTTCATTGTACCTCTCCACATTGCAGCAGGCCTGAACGACACTGGTTAG	2
342	TTCCGGCGGGGCCTTCGCCGACAGACCCCCTCTCGGACCCATGCCTGATGCAGGAGACGGAGTGTACCAGCA	2
343	TTCCGGACACATACCGCCCGAGAAAAAAACTTGTGCACCACCCGACCGTGAACTCATGGAACGCACACACAA	2
344	TTCCGCTATAATGTAACTACTCACGCTCCCACTGCGCTTTGGCCGGTCGTTGCATTACACCAACAACCAGCT	2
345	TTCCGCTAGCGTAGCCTGCTCGACGCAAACCCCCAGGACTACCTCTTATAGAAAAAAAGTGACCGTCCGTCA	2
346	TTCCGCCCTTCCCTCGCGCCCACTGGCAAACATTGCTCGGGCCCTACCGATCAGACTAATATCCTACTGCTA	2
347	TTCCGCCCCAGCGCCAACCCGAAATGCGCAAAGACTCTCTTAAGAACCACTGTAGTTTTAAAATATGCCGAC	2
348	TTCCGCAACGCCCTTGCAACATATACCCCCCCATCTTACGTAAGCGGGAGACGCAGATGCAAACCCACCCAA	2
349	TTCCGACTGACGCTGGACCGGAAACTTAGCGGTCACACCGCTGACGAAAACATAGCCCAAAGTCAAGCGAAG	2
350	TTCCGACGCGTGCACGGCACTAAAGTCCAAATACCTTCAAGAAGTTAACCGGTACACACACGCCAAAAGGTC	2
351	TTCCGACCTATGGAATGCAAGACCCCAATCCAGCAAAGAGAAAGCCGACCCACACATGAACCAATGAGAGTT	2
352	TTCCGACCACTACGCAAATTCTTCGGTACTAAGCAATCACACCACAAATCTTTAGGGGATTGAAGATACGGC	2
353	TTCCCTGAACCAAGTAGCTCGCCATTACTGAGTCATAAGATGACCCTCTCAACAATCTACTATTACGAGACA	2
354	TTCCCTACTGAGACAATGCGCTGCCTCCATAAGTCCAGAAACCCTTACACGCAACATGTACCGATCGCTGAC	2
355	TTCCCTAACACCACCTGTATAGATTAGATGAATGATCCATGCTAGGAGCTATCCCATATGATGTAAACACAA	2
356	TTCCCGCCCCCTGTTCTACGAGCATGCACTCCCCCCTCATGGTCGATTGAACAAGCTACCTGGACGCTTGGG	2
357	TTCCCGCACTGGAAGCGTGACGACACCGCCACTACCCGCCATTATAACCGAGTTTAACGATCACAAAGATCA	2
358	TTCCCGACCGATCGCCTTAGCTGTAATCGGACGCCAAGACGGCAAAAGACAGTGTAGCCCACCATACGCAGG	2
359	TTCCCGAATGTTCCTGGCAAATCACAGCAATGCGGCAGTAGCGCATTGCGTTGCATCTCACGTCCCCTGTAG	2
360	TTCCCCTTGCATAGAGCGCAACTCAAGCGTAATCCGGTCCGATCGAGAAAGTGACTTGGAATATTTCAGCCA	2
361	TTCCCCCTCCACTCGGAACGCTAATCACCGTTGATGGGACTCGACCTCCTCGATCTACAGCCCGGCACAGTC	2
362	TTCCCCCAGCCCATAACGCGCCCTTAAAGGCACAAACAGGGTGGATCACCACGAATACGAACATACCTGGAG	2
363	TTCCCCATACCTCCTGCGGACAGCACCCAAAGCGCCTGGAGGCAATCAGTGAATAAAACCGTCCCGAAAACC	2
364	TTCCCCACTCCAACGACCACTAGGTTCGCAGAAACTAAATGACCCACCGTACTCCAAATTGGCACGTTGAGA	2
365	TTCCCCACCCCTCAAACTGAAATAGTCACAATGGGCGGAGTGAGCACTTTACCACGATTCCGGTACCGACCT	2
366	TTCCCCAACTTAACCGGTGAAGGACCCAAAAAAAGGAAAACCAAAGCTAGATGTAACCTTCAACGGGCAGCC	2
367	TTCCCATGTCACTACTATTCTTCCGCAGCGGGCCCTCGGGCATCCTCTAGTAATAGAAAGCGCCCAGTAGCC	2
368	TTCCCAGTTCAAAAGAGCACAAAGCACTAGACCTACCAGCTCGAACTGGGGATTCTGGTATCTAGCCAATCA	2
369	TTCCCACCGACAGCAGCAAGTGCGTCCCTAACCTTCACATTAATTATAGCCCTATGACGAGCAAGCTGAGCC	2
370	TTCCCACCCGCCGGAACTTGAACAATGCTTACACGACAGATGTCCAACTAAAAAACGCGTCACTTCTCGGAG	2
371	TTCCCACAGTGCCGATGACCAGCACAGACCCATTCCTTCCCCGTTGAGGGGCCCGTCACATCAACGAAGCCC	2
372	TTCCCACACATGACTCAGCCACAAGAGTACCTACCTGGCGATCGTATAGACCGATTGCACATGAGGGGGCAT	2
373	TTCCCAAACGCCTGTTCCTCTAACAGCTCTCCCGAAAACTGTCTAGGACAGACACCGCTTAGAAGGAGCACA	2
374	TTCCATCTCAGACGATTTCACGCCGATCGAAACTCTCCTTCGACGGGACCGGCAAGGCCAAGCCTAAATATC	2
375	TTCCATCACCCTCTCCGAAAATAAAGCAAGCTACTTTGACATGGAAACGTCGATAATGGCACAGGGCACCCA	2
376	TTCCAGACAGACTCCGGGCGCCCCATAAGCGGCGTTGAGGGCCTGTCATTTCTTCCAGACTCGTTCCGAACC	2
377	TTCCACCTCCGAACACAGCCACCTCCCCCCCGCCTTATCCTGCTTTCCTTGAATAACTCTCCCAAAGTGAAC	2
378	TTCCACCCCCCCCTCACCAGAATTCCCTGATGATGACCGGTAAAAATTTTATTCCCGATGAACCAGCCTTTC	2
379	TTCCACCACCCACCCGTCTGACGAACCCAAGAGGGATATTGCGCGTAAAGCCATTGCCGTCAACCTCCAAGT	2
380	TTCCACACCACACTCCGAGTGTCCGCCTAACGTTAGAACTACGTACCCCCCCGCAAGACAATAGGGAGAGGC	2
381	TTCCACAACTGTCGAATTGGCACCTGCCCCGCTACCTCCTCCGAAACAGACCCGAATAAGTCAACTGTACTT	2
382	TTCCAAGTAAAACACGGACCTCATTACTTAGACATCCCCGATGCTCCCCAATTCTAAACCCCCGGCTGAGCA	2
383	TTCCAAGCTCAGTCGAGACGACGTAAACTGAAACTGGCGCAACCACTGCCCGCATAAGAGCAGCATCACTAC	2
384	TTCCAAGCGTGACTACGCACGCGCCACTAATGACATACCGCTGCCTAACTCGGATCCAACGCCGACGCAAAC	2
385	TTCCAAGACCATGCCGACCCACACTAGCTATGTCAGGAAAGTCCAAGACGATGAGAGAGTTCTTTGGTATCA	2
386	TTCCAACGGCAACGCTCCAACCCGAACTACATCCAAAAAGAAACACACCACCAACTCCATCCTTCAACCCGA	2
387	TTCCAACCCCGCAGGACAACCCAAATTGGAGGACAAAGAGAAAGGTCCTCCACGGATCTCCCCGCTGGGCTA	2
388	TTCCAAACCCATTAACTAAAGGACCTAAGCTCACGCAATACGCGACCTACCGTAGTATTCACTGCAGACTTG	2
389	TTCATTCTGCCATACTCCCACCGAGTCTATGGGCAACACGGCTGGAGGAACCCTGTATGTCATGCCGCATCC	2
390	TTCATGTCGACCTTGTTACGTCGCTAACAAACCATCGCACCGCACGAGTATTCGGAACCCGATTCACTGCAG	2
391	TTCATGTCATGCAGATCCCTAACCCTTCCCTTACGCCCTATGCGTGAAAAGACTTCATAATTGCGCAAGGCA	2
392	TTCATGACGCAAATAGAAGAGATCCTCCACCCTAAATGCAATAACAACTATCTTATCCTATTCATAACCGGA	2
393	TTCATCCCGAACCACTCGCGACCTTTTCCCGCACTAATAAGATGAGAAAATACTCCGCTAAAACCTAAATAT	2
394	TTCATATTCCCTTAACCCACGTGCTCGGTGCGCTAACACGCCGGCGCAACGTGTATACGCACACAGAATATG	2
395	TTCATACCACTCGCGATTTCGGAGCATATACATGACAAGACAAGCTGATGACCTTAACGGCCGAACCTTGAA	2
396	TTCATAAGCCCCACATGTCCCCCTCTTCCTCCTGGTAGATCTACGGTCCGAGGAGCACCTGTAGATACTGAG	2
397	TTCATAAACAAATTCCCCACCATAATCATATAGTAGAAGATGGTAACCGCCGACACATACCATTATAGTGTT	2
398	TTCAGTTGCTATCAACCCAAGACGTCCCGTAAGGCCCCTAAAGCGATCCCAGCACCGCGATAAACTAAAGAA	2
399	TTCAGTGTGCGAAGAGCCCACCCACAGTTAAACATGAACCCAACCCCGTGCCAGCCCCCTGGGTTGGAGAAT	2
400	TTCAGTGGAACAAGCTCCTGATTGCGATACACACTAACTGGACATGATACGACCTGGAGTGCCGCCCCTCCA	2
401	TTCAGGTTCAAAGAGCGAACCACAGTAAACACCAAAAACGGGCTAAAAATTAACGTAAATTCTGAAACAGTA	2
402	TTCAGGCCTCTGGAATGCCCACCGGGCCGTAATCCAAAAAGAAACCGTCCACTCAACACTAACTGACTCTTT	2
403	TTCAGGCCACCTAGTATCAGCGATCCATGAGAGTTTCCCCGACCGTGAGGAATTAGACAACGAACAGTGTGC	2
404	TTCAGGCCACACAACTCTCCAGCCATACCCCAAACGGACTTACCCTGCTCTCAACCAAAGTGATAAAACACT	2
405	TTCAGGAGAAAAAAAGAGATGTCTAGATCAAGACCCATAATCTACTGCTGACGTAGAATCAAGCCTAGACTC	2
406	TTCAGCGCCACTACTTACCATCAGTACTTCCCACAGGTGAGTTCAATGAAGACAGGCATGCACCCCCACGAG	2
407	TTCAGCGCACTTGACTGAACTCCATACGCAACCCGCAGACGGTCTAACGTTTAACACCCGCACTGACTAGGT	2
408	TTCAGCCCCACTAGCGCAACCCACCACATCTACCAAGAGAGCCTCTAGAATAACGTCCTTTTCACCGCAGCG	2
409	TTCAGCAGGTGTATGACCCATCGAATGATAATTCCCCGATACGAGAACACCTGCGGCCATAGCTAGATGGAT	2
410	TTCAGCACACGTGCCCGCCAGAAGGACGGTTTGCACCCGTCCACGGACCCACCCACCTGCCGCGAACGATGG	2
411	TTCAGATTACGAAAAAACGGACAGCGTGGCCTCATAGAACCCGCAATATGGAACAGGGACGGTTCAGTGAGG	2
412	TTCAGAATCTACCACCACTAAGTAAACATCGCTGGTTCACAAGCTGATAGCAAAGGCTCAAGAACCGTCGTG	2
413	TTCAGAACCATCATTACGCTGCCACGCCCTCGACACCGACTCCATTGTATGACGGCTCCATGATAAGACACA	2
414	TTCACTTACCAAGAGACCCATAACAGTGGCAAACTCAAATAACATAACACACACCTTACGATAATTGCCTCT	2
415	TTCACTGGAAGTGACCAAAGCAATCCTAGTCCTCCGATGTCATCGGCGCACACTTGGCCCTTGCGGACATCG	2
416	TTCACGTAACGCCCATGAGTGCACCTCCCCGGAAGCGACTTAGTCTGCACAAGCCCACGATAGTCGCTAGGT	2
417	TTCACGGTTATGCCGCACCCCCCGGCCGCGTACAGCACGCCACATTCCACAGCTATTCATGGTCTGCCCGCA	2
418	TTCACGCCTCGACCACCTATTGCCCGTTTAGTCACACAAAACGCCATACTGTGACTCAGACCGCGGGGATTG	2
419	TTCACGCAGGCCCTTGCCCCACGCCACAATCCTAGTACGACAGCAGTACGCTGTAGCCAACTCAAATAAAGG	2
420	TTCACGATGAATGGCATACCCCGATCAGGGCGTAGCCTTTACGCGTCGTGTTGATGATACGCCAATAAAGGA	2
421	TTCACCCGTCCTTCCCATTCCACTGGATTGCAGAATATACGGCCCACCGCGACTCCCTCCTAGGTACCGATG	2
422	TTCACCCGATCACTGCAGAAGCCCCAATAAACCGCCTAACGCGAAAGTCACCGCAATGGTCTAGACAGAGTG	2
423	TTCACATCTAGGGATACGACAATCCACTCCACGAAGCAATTTATGACGCAGATCCTTGCCGACCCAAAGAAG	2
424	TTCACACTCCCACACTTGGCCAGCATACTCCCCAACTTATTCTGCATATGTAAAGCCAAAGTTAGGACGATG	2
425	TTCACACTCAGCCTCACCTGAGCTCGTCGCGATGCACACCGAGCAGAACCACCCCTCAATACTCAAACCTTT	2
426	TTCACACCAGATGCTGCACCGGAGTTCACCCCGGACCCTCGCAAGACCAACAAAAGCAACTCTACCACGTTA	2
427	TTCACAATTGTAGCACAGATGCACGAGAGTCAAGGCCCCCTAAAGTAACGAGAGATCCGGAATGCTCGTTTT	2
428	TTCAATCCCGAACGCTGCCCCTACCGGAATCTACGGGCGCGGACTAACATGGACCCCGAAACAGGGATTCAC	2
429	TTCAATATCCTAACCGCCGGTACCAAAAAGTCACCGATCCCTGGATCCCCCGAGGTAGTGCAATGGTCGTAG	2
430	TTCAAGGGCACCCGCCATCCTAGTACCCAAGACGACCCCTATAGGTATAATTACTTCCCACACTTTTGTAGG	2
431	TTCAAGATGATGGGTCCACCACTTGGTCTAGCTGCCAAGTCAACGAAACCAAGTATGAGCTGTCCACAAGGG	2
432	TTCAAGAAACCGACAGAGACCCCCTCGCAACCAAATTTTACAAGGACAAAAGCTATCCCGCTTAAGCACCCC	2
433	TTCAACTGTTACCACGCCTCCCCACGGAGAACTAGCAAAAGGGCAGCAGGGCTCCACCTATGAGGGCCAACG	2
434	TTCAACGCGAACGATCCCCGTTACTGAGAACGAGAAACGACGGTAGTTGTCCACCCTTGCAACTTTCACTGC	2
435	TTCAACCTAGATCCATTATAAAACCGGGCAACGCCGTTGACTATTATACGCCCACGGGTTGCGAATCACCTC	2
436	TTCAACATGCCACCAAACTCGTACTTAACATTGCGCACTTTAAACCACGAGTTGGGAAAACCTCAAAAGGCC	2
437	TTCAAAGAGCCTACGACGGCGCGTTCGAGGATTTCCTATCGACCCCGGAATACATAACCCACCAGCAACACA	2
438	TTCAAACTTCGCGGAATTACTGCGCACCGACGAAGTGCCCGGAGTAAGTCCACAATGGCACGATTCGATAAA	2
439	TTCAAACCTTTACCAAATTCTTACAAGGCATAGCCCCAAAACCTCTCACCAAGCGTACGTAATTGTCCAAGC	2
440	TTCAAAATGGAGCCCCCTCGATAATTTACGCAACATCGCTAATCAACTCAAGAAACACCCTGCCTGAAACAA	2
441	TTCAAAAACCAAGGACAGAGTAGTACCCCCCAAACGGTTCCTAGCCAGAGACCATAGGTACACATATCGGAA	2
442	TCTTAGAGGCTCAGGAGAGGCCATACGGCGCCCAGAGGCATAGTATCATGTACTATCCCCTGGTATCCACTT	2
443	TCTATGATTGCCACCAATACGCCTAAACTGAGTTCGCGTATCAGGTACAGCAAAACAAAAGCACTACGCGAT	2
444	TCTAACGGTTACAAAAGCTACGTGTACACTGAACAATTCAACCTGCACTTAGGGCAACCCATAGCGACCTGC	2
445	TCGTCCCAGAGCGACCCCAAAGGCAACGTAAAAAAGGGGAGCAAGCTCGACACAAAGAACGCACAAATGGGG	2
446	TCGTAAACATCTGATACGCACACTTGTCACAGAACGGATGGCAATCACCCGGAAAAACCCACCTTCACTGCA	2
447	TCGCCTTATGTGACAAGAGTCTGTAGTACAGCCTAACTCAGAACTTAAACAAGAACAACAAAAATACCAGAG	2
448	TCCTTCAGTCAGTCGAGGTGATCTAAAGGAGACCCAAACCATCTATTGATGCAAATTAGAATACTATCCGGG	2
449	TCCGTGCTTTAACAACCAAGTAAGCACAAGTGAAACGATTGGATTGTAAAGGGTTACGAAACGGTCACCGCA	2
450	TCCGCGAAAACATACGCAGTAACCAGTCGCGTACCTGCGAACACCCGACTTCGGATGTCAGAGTACGCGTAC	2
451	TCCCGCGAACGCCTAATAGGGGTCCACACCAACACTTAATGACAAAACTCGGTTTCCACGTTTCACTGCAGA	2
452	TCCCCACCACTGAGCCACCAAAGCCACGAGTCACCTGTGCCAGATCGACTCGTGATACGACGACTAAACTCT	2
453	TCCCATTCAGCGCTTTTAACCCCTCTACACACCCTACTAATAAACTCGCCCACCTAATCGAGCGACCAAACT	2
454	TCCATTACACGCTACTCCGTGTTCCTCGCAAACGCAAGGATTAGATACCCGCCAATAGTCTATCTTACCCCT	2
455	TCCACCCGTAACACTTACCTGCCTACCTCCTCGCCCATCCGCCCCAACTCAGAAGACAATGGGGATATTGAC	2
456	TCCAACTATTACAAGCTGTACCAAAGATGGTACACCCCGTTAATAACGAACTCCCATGACGACCAGGGACAA	2
457	TCCAAAACTAACCGCTCGGAGAAAAAAGGTCACCGTTCAATACACTCAGCCTACTTCTCATTTGGATTATAT	2
458	TCATGCGCAGAAATACCAAAGAATATCACCCCAAATCATATGCGACTCGTTCAGCCCAAATGACCTACCTTT	2
459	TCAGGCGGTCCACTTACCCCAGCAACCCGTTACCGCAACGCTGCATGTGTGAAGGTCACGTGGCAGCGGCTT	2
460	TCAGCATTGCCTTTGTGAAGCAAAACTATTAAAAGCGAATCGTAAACATATAACAACTTTCATCCCTTATGT	2
461	TCAAGAAAGATCCCCTACTGAGCCTTTAAATAGGGGCCCGGGAACCTGGACACACATGATCAAGGATAGAGA	2
462	TAAGTACCCAGCATTAACCCAAACTATAAGCCCGATCCGAATAAGAGCACAGGACATTCTATCCTAAATTCA	2
463	TAAGGACTCTTGATCGCCATAGTCATGCAAAACTCTAACGCGGACCAAAGCACGGTGGGTCGAGCTTCACTG	2
464	GTTTTGTTTGACCGTCATCCTCTCCCACGTTACCACGGGTCTGATTCCACCATATACGATGTTTGTTCACTG	2
465	GTTCTGTGAGCGGATGTGCAGATCCGCACCATCTTGACCCCATCAAGAGACGACCAAATCTGACGATCCAGG	2
466	GTTCTGTATATAAAAGCCTCTACTGCACCGTAGGAATCATCATCCCAGGCCACACTAATTCTAGCATTGCCA	2
467	GTTCTGGCTGAACTAAGAACAGATTGCGTCCGGATAGTGACTCCGGGAAAGAGCGTCCAACACACCTACCTA	2
468	GTTCTGCTTAGCAGCGCAAATAACATGATGAATTCTTAACCCTATCGGCGCCTCGTGGTACCATTTCACTGC	2
469	GTTCTGCCATTTAGGAAAGATTATTTGTAACACATCACTGGATATGAATCCCAACTCAGGGCATAACGGCCA	2
470	GTTCTGCACATGCTACAACAGCCGACAGCAGCGCGCCCTTACAACAGGAGAGAAGTTTAGGCACTCCGGTAG	2
471	GTTCTGCAATTCTACAGAAGCTGAAAAAAACTAAGAGACCTGAACCAGCTATAGCATTCAGTCCAGGCGAGA	2
472	GTTCTGAACTCAATCCCAGGGGACTCTTAGCTAACTCGCGCGGATTGTAGCCTATAAGACGACAGTTCACTG	2
473	GTTCTCGCTGGAACGCACCGCGGTGACACTACGGTGAGCGACATGGGACGGTGAGACACTTACCTACCGACC	2
474	GTTCTCCATCGCAAGTCACACCACTCCGGGCCCGACACCTCAAAAAGTGGTGTCCCGGAGACAGAATGCACA	2
475	GTTCTATTAACACGACAACTCCTCGTGCAGACCCTACAATTCGCGAGTTAGAGGAAACCGGGCTCCGTCTTC	2
476	GTTCTATTAACACCAGCGACATAATCGCTAGACACATGGCTCTGGCGCCTCGCTACCGACAGCTGCCGGACG	2
477	GTTCTACCAAGCTAACTGAACTCAAGCTCGGCCCAAGAGATAACTTGTAGCACTGGTTGAACCTGGAGCAGT	2
478	GTTCGTTGTGAACTTAAGCAAAGAGTTACTGGTAAGGGCCAGGCAGAGTGTTGACCTCAACGATCTCTGGTA	2
479	GTTCGTTGAGCCCACCTAAAAACGGCAAGGCCACTCACCGCACAAGCTCCAGTTGCAGCAAGCAGACGACAT	2
480	GTTCGGCTACTCTGCCGACTGGCAGTGTTCCTGTGATGGCACAGATCCATACACGCCGATGCCGTTCACTGC	2
481	GTTCGGCGCAGATCCGAGTGGACTAGCCCAATAGTCCTGAGAGCGACCGTCTCAGTACAGGGCCGTTTCAAC	2
482	GTTCGGAGGAAAATGCTGCCCACCCACGTCGGCGCCTTTATGAATCAACCACAGACCCTACGAAGACAATGT	2
483	GTTCGGAAGCATGGAAAAGGTCGCGGCTCGGCAAACTAGCAAAGTGAAGACAATTTGATGAACGAACTTCAC	2
484	GTTCGCGTTTGGGCAACAAACCCATACTCCACGCTGGCCAAATCCAGTGAACACCATAAAGCCACGGTGTCA	2
485	GTTCGCGGGCACCAAACCCACGCCGTATCCGCCTGGGTGGGGCCGACTATGGATCACTCCACATCCCATGTC	2
486	GTTCGCCTCGCCAAGGTTACGAGCTTGCTCACCAACCCGGTCAGCCATAGCAGCCCGTACCCTACCCTCGTG	2
487	GTTCGCCCCAAGGAGAGAGACAAACTCTACTGAACAGACGCGAGCCACGAAAACACCCGGTGCCACATACGA	2
488	GTTCGCAACGTTCGAGACTACGGCACTTAGTAAATATACCGCTTATCCCAGCGCGAGCCGCCAAAAAGGAAT	2
489	GTTCGCAAAAAGGGGCAGTTATTCCATGAACCCGGTCAGATAAGTTCACAGGAGCATAAGTGAAAATCAGCG	2
490	GTTCGAGACCCCGGACGTGATGTGCCAAACTCAGCCCCATCTGCCTAACCTTAGGTGGACCCTAATGAAGGC	2
491	GTTCGACGGAGTTGCAACCCCCCGAACAACCTGCCAAAGCCCACTACGATACTTTCCTGTTAATTCTGCCTG	2
492	GTTCGAAGCCAGTGCGCTGTACTAAACGGAAAAGGCGTAACCGCAGTGGTAAACGACTTAGCAAATGCAAGC	2
493	GTTCGAACTCCAACCCGAGGTGCCTCAACCTCACTATCTTCCATAGGTCTATGCGAGAAGAAGCGAAAGACC	2
494	GTTCGAACCCTTCGACATCGCCCCTCACCGCGCTCAGACTAGCGAAGAGTCACAGCCATCTACGAAACAACA	2
495	GTTCGAAAGGAAACATATAATACGAACTACACCTAAGCAATACTCACGGTCTCAAGCGCCAACTGACATATG	2
496	GTTCGAAACGAAACCTGTAGAGCGGCGGAGCCTAAGGCTGGAAGCGGGAGGACCTTAGGACGTGCTTAGTTT	2
497	GTTCCTTTTTTACTACCACAGTACAAGGACTTCTCCCGTGACGCCAGACAAGAACTCGCAGAACAATTAACA	2
498	GTTCCTTTCGCAATCAATACTAATTGAAAAGACAGGCCATCCATACAGGGGCACCAAAGCTACAGTGTATGA	2
499	GTTCCTGGCCTATGCCCCCACAGTACGAATCCATAGCAAGCAACCTTCAATGCAAGAGCCGCGACCGACCCC	2
500	GTTCCTGGCCCGGTCCTAAAACACGGCCGTGTGATCTTCCTCCACCCGCGTGATGGCATAGTATTTAATCAT	2
501	GTTCCTGCCTAACACCGATGCAGCTAGATCTACCAGTCCGACGTTTAAAGACGGACAGAAAGGTAACACTGG	2
502	GTTCCTCCGCTGCAAAGGAGTGAGCCTTATTACTCAACAAATCCTGAGATAAATATAAGGTACAAACCACTG	2
503	GTTCCTCCCTCGACCAGTTCCTCACCGAGTCTGAATCCCCAAGTGCTAATCAGAAGCGTCCGACTCCAGCAA	2
504	GTTCCTCATAACTGACAGCCAGACGCAGCTCTCCACCGACTCCGTATGAAATAGTCGACCTCGAGCTAAAGT	2
505	GTTCCTCAAACCTGGCCTGGGTTTTCAACAAAGTCAGGCCCTATCCCGACATGTTGATATCTCCAGTTAATA	2
506	GTTCCTATATAACGAAAGCCTAATGCCACGGATATAGCTCACAAGCCGCCACCAAACAGCACGCATTATGAA	2
507	GTTCCTACTCCCATGTTTCTAAAAGCGCGGCGCGTATGCACCTCGGGATTCTTCCTTGCCTCTCCGCGGCTA	2
508	GTTCCTACCCCGGACGGCTAGCCTCCAAGCATCTCCGCAAACCGACACAGCCGATTCAGCCCGCAGCATTCT	2
509	GTTCCTACCCAGAAACTACGAAACGATCCTGGTGAAACAGCCTACACAAGGGCGTGATCCAAGTATGACTTC	2
510	GTTCCTACAAACTAAGCGAAGAATGCCAAGGGTAACAACGCTACAGCAGACGAAATTGAAGTTACACTTCTG	2
511	GTTCCTAAGTAACCCAGCGCGATAAATAAGATTAAAAATATCCCTATTACTTCATGCAACACGTTATCAGAC	2
512	GTTCCGTGACCCATGCCAAAACAATAGAGCCCCCCAGACGAGGATAAACAGCCGACACAAAGCGCGATCATA	2
513	GTTCCGGCCTACTTAACCATGATAGCGGGCCGCCCGTGGACATTATGGTGACGACACAGCATGTCACTCGGA	2
514	GTTCCGCTTTGCAGCCGCCATAACCTAAGTCCAACCCGGACGAACGTACCACCTCCCTTCTTCAACGGGAGA	2
515	GTTCCGCCGAACGAAATTGCAGAACGTCCAGCCCACCAACTAAACAAACAGACGCTCTTCGTGGACCCAAGG	2
516	GTTCCGCCCCTCCGGAGTAACTCATCCGAAAAAGATGTAATCCCCTTAATCATCATTCTGACCGATCCCCTT	2
517	GTTCCGACCAAACTAAATCACTCGGGACGAAGCTCACTAGTCAATAAGCGGCGAACAAATCAGATTGGGCCA	2
518	GTTCCGACAGTTGCAACGCCTCCCTCCTCTGCACCGTAAAACGGAATTCTGGTGGATTGAGATACATCTGGA	2
519	GTTCCGACACACTAGTCCACCCCTCTTCCTGCGCAAAACGAGGCAACCAGCCCAAACCAACTGGTAACCAAG	2
520	GTTCCGAAGCGCGCGAAGTTGTGTCCTACCGGGTAATACAAGGCTAAGCCAATCCGGTAAGGTGTGTAGCCC	2
521	GTTCCGAAGCGCCCACTCGTGGAAGTTGGCCTAGCCCCCGCGCCCCGTAACGGACGTTCTTCATACTGCAAC	2
522	GTTCCCTTGAAACCATCATGTGCCCAAAACTCCCTCGGAATCTTCGCCGTTTAAACAACGACCAGAACAGAG	2
523	GTTCCCTCATAATAACGCCTTTAGATACCCCCAGAAAAGTTTAAACGTCGAAGGTATGGGTTGAGCCATAAG	2
524	GTTCCCGGGCACTAAATGTCCCCCGCGAACGCTAATGAACGGAACCGAAAGACACCATACGACGCAACACCA	2
525	GTTCCCGCCAGAAGCTAACCTCGGCGGAAACAATCCAAGCATTTACCCACTTGACCCACGTTTGTCAAGTTT	2
526	GTTCCCCTGCATGTTCACGAACAGACAAGATCTAAGGCGCAGATTTACAACGAAGGCGGTTAATCAGAATGA	2
527	GTTCCCCGCACCGTTCTGCGGAACCCAGCTACACTTTCTCATCCGTATCTGCAATCAACACAACCACGATCC	2
528	GTTCCCCCCACTCCATAAGCGAACAAAGTCCGTTGCATTCCACGTACAGCCGCGTTACATGCAACTGGCAAG	2
529	GTTCCCATATCCGACTTGTTCTCCACATCCCGCATAAGCACATAAATTAGGAGATATAGTGTTTAGTCTGTA	2
530	GTTCCCATAGCGAAAACAACTCGAGTACATGGAATGGGATACACTACCAGGCGGTCAACTCCACTCCTCCCA	2
531	GTTCCCATAAACCCACCAGGTCTCCCACCGCCGCGATTCGAGACGAAGGAACACACCTGGACACCTACTATA	2
532	GTTCCCACGTGTCTCAAAAAAACACGGTGAACTGCCATCCCCGCCTGACCCGGCAGGTCATACGCACGCATG	2
533	GTTCCCACCACCGGATCCCGACATAGCCATGAAGATTTCACACGTAAAAAGGGAGTCCTCTACCGATCGTCA	2
534	GTTCCCACAGGATACCTAGCTCCAAGGCCATCGCATTTGAATGGTTCCCCACGTCGCGATAACACTTCACTG	2
535	GTTCCCACACAAACCACAGTGCTGCAAGTGCAAACAATCGATGAGTCACAAGTAGTGCGCTACCCAAAAATG	2
536	GTTCCCAAGAGTCGCCAACACTTCTCATATCATACGCGCCACTCACGAGTGCTCAGGAATCGATGACATGTG	2
537	GTTCCCAAAAGACCAAAGCCTACGGCCCCAGCCCGAGATGCAAATAGACTGACACGAAGTAGCGGAAAGGAG	2
538	GTTCCATTTAATATATGCACTGTAAATTATAACGTCTTCTCTAGCGGCACGTAAGAACGCTGCCCGGTTATT	2
539	GTTCCATATCCCTTATAGATCTTTGCGCTATACCTGTTAAACTTAGAGACCCTGGACGAAACATCCCAGATG	2
540	GTTCCATAACGACTCAGGACCCTATCCGGATGCTCTTTGGGAAAGATTAAACTACCACTCCTGAGCAACTCG	2
541	GTTCCAGGGCTAGATAATTATATCGCCAATAAAGCACGCGACACATGAAATTTTGCCACACTGAAAAAGTGG	2
542	GTTCCACTCCTCCCCTAGTCCTACGGCCAAACCCACTGACCACATATCCCCACGAGCGAGCGCTTGGAGCGC	2
543	GTTCCACTCACTTCGGACGGTCCACGGGCAGCGCGTGCAACCATGTCCACTTCGGAAGATCCAGGAAAGGAG	2
544	GTTCCACTAGGACTTAGGAGGGATAAGAACGGAGCTGGCGCATCTCCACTTCAACTGAGATTTGAATGGATA	2
545	GTTCCACTACTGAACGAACGGTAGACGCGTTACTCCCGCTGCATACGAACGATAGTGATGAACCACTTGAAT	2
546	GTTCCACGGCCTAATCCATCTCGCTTCCTCTCGGGCTTCCGGAACTACCAAGCGCTACAAGGGATGGTTTTA	2
547	GTTCCACCAGATCGCGACCAACATACGAGCCCCTGAGAGCTACTCAACCGAAACCAGGATCGGACCTCTTAT	2
548	GTTCCACACGGGGTGAGAACCAACCACCTATACAGCCTTGTGCCCATAGGACACATTCAAAAGCCTCCACTG	2
549	GTTCCACACCAAAACAATGCCCACCGTGACGCAACTCCGGGACCATACCCACATTGCACTCGGTCCCCTACT	2
550	GTTCCACAATGGACTTCACAATTTTGGCCACCTAAACAAATAAGCGCTCCCCCACCTCGTGACTCATCCTAA	2
551	GTTCCAACACGACACGTGACACTACATAACACGCCGAATGCCTTATTAGACCGTAGCTGGCAACATTCAATC	2
552	GTTCCAACACCGAGAGACTTAGCGTGAGCCTCTTATCCGTCAGCTTATTGCAGGAAAAGCCCAAGTTGTGAT	2
553	GTTCATTTACGATCCGTAACATCTACCCTCTTGCGCACGAGTCCGTGCACACAGGCTTAACTTCCGGCCCAG	2
554	GTTCATGGGCGTTTTGCAGCAGATGGCTTTCCCTTGCCAACGCCAGATTTCTTTACCTTCTGCCCTAGCGTA	2
555	GTTCATCGGTACGGAACCCAAATAAACGGCTCCTCCAAGTACATCCATTTGCCACGCTGGTGAGACGCGAAC	2
556	GTTCATCGCCTGGCATCTGCTTCATACCCCCGGTCTCAGAAAGCCTCCCGGACCAAACACTAGACAGTGAAA	2
557	GTTCATCCGCAAACAACGCGCACGCGGAGAGCTGCCCTTATCCAGACGTTACGGACTCCTGGAAATGACGAA	2
558	GTTCATCACGACTTTAAACACATAAGCCCACCGGACGCGTCAATTCCCGAAACTATACATCGCAAAACCCTA	2
559	GTTCATATACACGCATTGGCACAGCGAGTAAAAACTACGCACCGACCCCGCAAGGTAAGTGCAAGCTAACGT	2
560	GTTCATACCATCTGCCCTGGCCCCCATTCGGAGGAAATCGCTTCGACTCTCAGACGAAACCTAGAGACAGTT	2
561	GTTCATAACAATTCCATAATTCGCCAGTCCAAAACTTCCGTCGAGACTACGGATAGCAACCGGATAGAGTAC	2
562	GTTCAGTGTCGGTACACGAAGGAACCATGAGCTACCTACTAGCACTTAATGAAGAGTGTCTCAGCATACTCA	2
563	GTTCAGTCCCACGGAATAACAGAGATCCCGACTCCCAAACCCTAGACACAAAAATGAACAACTAGCACCAGA	2
564	GTTCAGTATCAAAGGGAAACGCTACAGAGCGTGCACAAACGCCCGGAATCTCACCTCCCAGCGTTAAGCATA	2
565	GTTCAGATGCGCGGCTAAGAGAGGCTCCGGTTTTCGTATTCACATGGATTCGACCCGAAAAATTGCCAGTAC	2
566	GTTCAGAAAGATGTCCCGGCACACTGTGCAACGACACCAAAGCGTGCTCAACCGCTTAGGTCACCCAGACGC	2
567	GTTCACTTTATACCCTTAACGACCAACCCTAGCACACCGCATTGCCGCCAAGGAAAAACTCCACTCAACGAT	2
568	GTTCACGTGCGAATACGTACCCTATTTACGCCAGAAACACGGTCGATAAGCAAAGAAAAAGTGAGTGTGCTT	2
569	GTTCACGTCTCGCCCTGCATCATACATGAACTGACGACGATACTGCATCTGACGAGGAGACGTTCTCGAAAG	2
570	GTTCACCTTGTCTCCGTACTGCGTTATCGTCAACTTCTGTTGTCCCCCCCATCCCACAAGACATGACTCACA	2
571	GTTCACCTCCCTGAAGCTGAAAAAGTGAGGGCAGCCCACCGGGGGGTGAGAAGAGCGGCAGTTCACTGCAGA	2
572	GTTCACCCCCACGAAGTCTGGAAATTGAAGTCCGTAACGAATATAGGGAGGTCTATAAACCTAGATTCACTG	2
573	GTTCACCCACACGCATATTCTTCACAAGACGGAACAACGAACCAGTTAAGCCTACATCCCCCACGCTACAAG	2
574	GTTCACCCAACCAACAACGCGAACCGAAAGGCGTGTGGCTGGAACGAAGATAAAGCACGTCAGAGTCTAGAC	2
575	GTTCACCATTACACCTGATCGAGCACGGCCAATTATATACGATCCCATCTCGGCAGATTGTAGTGTTTTGGA	2
576	GTTCACCACGCAGTACCCTAACTTGGGGCGCAATGAGCCGCGGTATTGCAGTACACATAACCCCCAAGTAGA	2
577	GTTCACAGCGTGGCGTATCTGGACGTGAGGCTCAACTTAAAATTCAGCCGACGAGATTAACAAAGCTTGCCG	2
578	GTTCACACGCTCCTAAATACATACATCGACTTGGCATAGATGTCGAAGAGTTCTCCCTTTAATCGAGTGTAT	2
579	GTTCACACCGTTCGCACATAGCTGAAAGCTGCACAGCAGTCTAGCACCATAACGCACACAAAACAGCATGGC	2
580	GTTCACAAGCACCTCTCAAACCCGGCGCTAAAAACCACAAGCCAGACTGATCAAAGAAGAAAAGTGCCGTAC	2
581	GTTCAATACATTCCAACTCTTCCTAGGACATCCATCACGGAGAACCCCTCTAAGTGGGACTCCTGGCGACTA	2
582	GTTCAAGAAACACAGAGTTAGCAAATACCAAACCCTTCGCACCTTTAACGTATTTAGCCTAAAGGTTGGGGC	2
583	GTTCAACCGCCCGTACAGATCTCGTGGAAGAGTCACCATATCAAGATGCTTCGGTTGCCGCGTCAATAAGGG	2
584	GTTCAACATTGAGGCTCATGCATGAACCGTGTGATCCAGACGCAGGACAAATTGGAGGATTTGAGGGTTCAA	2
585	GTTCAACATGTATAAAATGATTCTACTCGTTCATTCCAAATGGAGCCCGGAAGCAACAAATGTACCGCAGCA	2
586	GTTCAACATGCTCAAAAATACCACTGACCGCATGGGATGCATCCGTCGGTGTAAGTGGCCCCAGGAGTGTCT	2
587	GTTCAAACCAACGACCAATGTAAAACACCCTCGAGCTGGTCGATTGGCAGATACTCAGACACGCTACATCGG	2
588	GTTCAAACACCCCTATGAGCCCCCGGCACAACAGGCGCACAACGTGGCAAACCAACCTGAGCGAACGTCAAT	2
589	GTTCAAAATCAAGAGCGACAACAGCCTCTAGAACACACCTGTTACTAACCATGCCTACCACCAAAAGGCCTA	2
590	GTTCAAAACGCACACCCCGTACGACGATTCGGCTTAGCCCATACTAGACGTTCCCGAGCCAAGCCAAGGTAA	2
591	GTCCAACTCAACGGGCAACCGTACAACCAGTAAACCTCCCATACCACTCAACCGGTGATCCACGAAGCGCAA	2
592	GTACCAACGACTCAACATCGAGTGTAACGCACAAAAAGATTGAGATACAAATACCAACCATCCCAAATTTCA	2
593	GGGACTGCAGAGGACCTTAACGCGAGCAGTTCGCTAGAGTGACTGAGGCAGCATTGACTAGCCATCTTCACT	2
594	GGCTGCTTTCTAGAAGAAGACTTACCACGGCGACCCGAAGTTTCCCGGGTCCGCCGCCCCTCGGTCACATTC	2
595	GGCAAAAAGACTTGCTTCCAATAATCGAGCTGGGATATAATAAAACTCCATAACTCGGCAAGCACATTCACT	2
596	GGACCACCCACATGGCCGTTGAGATGCAGTGCATAAAAGCATAAAGATTGTTACCCAATAGTGAACCAGCTG	2
597	GCCCACAAACCTCGGGCCTCGCATCCCAGGGCCTCACATCATTCCCACTTCCACCCGGCGTCCGGCCTTCAC	2
598	GCACATGAGGGGGAAGTCTAGACATTCGTAAATTGCCGTCGACTCTCCCATACTGAGCCTTCACTGCAGACT	2
599	GAGAGCTACGTCCCCGAAAGCGCGGCGTTAGACGCTATATTGGGAGTAGCCGCCTACTTAGTCGATAACTTC	2
600	GAATGGATCCACATCTACGAATTCCGTTCCCGCAGAACCATAATACCTTGGCCCACCTGAACCGGTAATTAC	2
601	GAAGAACCTACCGGCAACCTCACACAGCCCACAGACTATTCTTTCTACTCGCACGACCCTGGATGGCTTCAC	2
602	CTTCGTACCGCTGCGCAGGCTGACCCAAAGTTGGAGAGACCTCAAAGAACCATTCCTTAGCCCCGGCATTAT	2
603	CTTCAAGCGTATGCACAGCCCAGACCGCGAGTTAAAAGGGTCGCACATAGCTACGCTGCATCCCCGACGTAC	2
604	CTTCAAGATCTCTGGTAGTAAAATCGTTTCACTGGTTACATCACCAATCAGAACCACACAATGGACCAAAGA	2
605	CTCTCGAAGCTCTTGGAAAGCAGGACCGCCAAGGTACAGATCTGGACAAGTGACGTTGTATTCACTGCAGAC	2
606	CTCGCACAAAACTCTGTGTACTGACACATGGAGGTCTGAGGGCCTCTCCCAGAGTCTCGACCTACCTTCACT	2
607	CGTCGGAATACTGAACAATAGTAAAAGACTTGGGAGCCGCAGTTCCAATGGTCTTACCCTTAAACCGACTTC	2
608	CGCCAACCCATGTAGTGCCTTCCACCAAGGCATTACAAAGCACACACAGAAAGTGAAGCCATGCGCTTCACT	2
609	CGCAGACACGTATATTAAAGATCTATCAGCAATAATATAGGTCTAGAAGGTAAGGAGACCCTTCACTGCAGA	2
610	CGACGCCCCTCCCTTAACCATTGCCCTTAATCCAATATGCTAGGATAATGCACAGCCTTCCGCGTAACATGT	2
611	CCTGACCCCACGTGTTCGTGCGGAAGACACATCCTTACGGAGCCACGCACCGACGATTATTAAACGATTCAC	2
612	CCTAGGCCTCGTATGTGAAACTACGCACCCGCTTGAGAATACCCCAGCCATCAAAGCCCGAGATGCCACGAT	2
613	CCCACGTGCCTCCCCACAAATTGAACTAAGATAGCAAGCCAACGGCAGCCACTGAATGCAAGTCCTTTCACT	2
614	CCACTAAGCACTGCGCGACGAGAACTGACACACCCCCACGCGCAACAATGTTCAGGTGCGGAATTTCACTGC	2
615	CCAAGTGATAAACAGCCGGACCTGTATGGTACACGATCCACGAACCTAGATAGCACAAACGAATAATCAATT	2
616	CCAACGCTCGCACTGAAAGGGCCCTACAACCTGCTCCGAGCTCACAGCCTGAGAATCTTCACTGCAGACTTG	2
617	CCAAACGACCAAACTTAACTCCTGCCACACGGAGGTGACGCCGGTGAGCTAACAGTCTCCACGTTCACTGCA	2
618	CATATGACACCACTTCGCACCTACCTTTTGCACCCAATAGATGGGGACCTAAATAAACCACGAAACAAACCG	2
619	CAGCTGCTGGCCACCTCCACAGGACCGCCCACTGACATGCGGGCCCCTCAGAAGCCGTGATGGCCTACGGCT	2
620	CAGCCCGTAGCAGCATTTCCACTGCAGACTTACGAAAAAGAAACCTTCACCGTCTAGCTCTTCACTGCAGAC	2
621	CAGAGCGTAACACGTAGACAGACCTCGAGTCTAGACTAGGAAACCTTACCCGCAAGGCCATACACTTCACTG	2
622	CAGACCTCCAACAGACACAAGCTGCCAGTCTTGGCCAAATCCCACAATTTCCCCTGTTAATATTCACTGCAG	2
623	CACGGCAACCGGACCCAGACGCGGCGAACCGGACCCAAGAAGACTAAAGGTCCCCACGCCTCCATCCTCGTT	2
624	CAATACGGACCCCACAAGCAACCTGTGTAAAAATCGTGCTATCCACAAGACCGATCCTATCCTAGGATTTTC	2
625	CAAACCAACAGTACGCCATCAAAACCCCATGGGATACACGCAAACAACGGCCGCCGACGGTCCCCGGAATTC	2
626	ATTTTGGCACGCGTCCACTTAGCAAAGGGGTGTAAACACAGACCAACGGATATGCTCATAAGAGCACCAAAG	2
627	ATTTTGCTCCGACTCACAACTGTGGGCTGTAACAACATAAGGCTATATGGACGGATAGATATAGTTCCAACC	2
628	ATTTTGCTACCCCCCCTGCAATTTCTCTAGAGAAGTGGCAGACCCGTAATGATAACTCTGAGATGATGATTA	2
629	ATTTTGCCCTCAACCTAACAACTTCGTTCAACCCTCACTAGGTCCGCATGACAGATAATATACCGCTTACCG	2
630	ATTTTGAATTCAAGAGCACTAGAATTCCCACCTGTGATACGCGCATAGGGGAGCAACCTCTACTAAAAATCT	2
631	ATTTTCTAAAGGCCTACCTTCAGGTCAACACTCATGCGAAGAATTGACGCAAGAGACTCTCCAAAGGCCTTA	2
632	ATTTTCGACTTCGACTAGTCTCGGATCTCCCGTCACAATGATAACGGGACATCTACAAGTTACGTTAGGCGT	2
633	ATTTTCCTCAAGCACAGCCTCAATTACATCTAGGATATTGGATAACGCGGAAAACCCGACTTTATAGGACGC	2
634	ATTTTCCCCAAATACCTACCTTACACGATTCACCACGAAAAGTGTAACGCCTCATTGTAAAGCCACTTTCAC	2
635	ATTTTCCAGAATCACTTAAACTGGAAAGAGTTGACGCGCCCATCGCCCCATACTAACGTTACTACAACCCAA	2
636	ATTTTCCAGAAGAAATGCCGCTCCTGCCCCCCCAGCCACTCCGGAGGATACTCTAGCAACGGAGAGAATATT	2
637	ATTTTCCACGTGACCGCTCACATCGGGGATACTCAAAAAGGCTTCTCCAGACCTATCCGGACGAAGATTTTC	2
638	ATTTTAGCCAGGAATCCGCCAAAGAGAGACATCGCTCCAAGTCACGCTTAAATAGGCCAAGAGTTCACTGCA	2
639	ATTTTAGAACCAACCAAGCCGCGGCAGCTCGAATACAAGCACAGACTAGCACTTGTTCTTACGGACAATTGG	2
640	ATTTTACGTCCCCCCCTGTCCCATGTTTACGCAAACGAATGCCACAACACATCTCATGGCCAGGAAGCAAAT	2
641	ATTTTACCGCCATAGTCAGGACCAGCCATCATCTGCGCCATAGTCCAGTTGGAGGCTACGACTATCGTTGCA	2
642	ATTTTACCCAACCCGAGACGCCCATAGCCCTGACCCTGACTCGCATAGTGTTAGGTATACTAATGTTCAAAA	2
643	ATTTTAATGCCTTATAGAGATCCCACCAGCCCACATACAGCAAGCCCGTAGTACCCGAAGTGGTACGTGTCA	2
644	ATTTTAAACGGAGGAGGGTAGGACCTCGACAACGCCACAAAAGAGCCCAAATACAGAGATCATCGAACATCT	2
645	ATTTGTTTACGAAGACATCGCATAACATCCAAATCCAACCCTGCGCAAGCGCCGGCATAGTGGAACGGATGG	2
646	ATTTGTTCATAGTTCAAAAAAGCACGCTGTGCTCACATACCAAGAGTGACGCACGACGACGTGTCTGAAAAA	2
647	ATTTGTGGCCGCCCCTGCCAGCTAAAACTAGCTCGAGGATCGTAGAGCGCCAAACGAAACGAGGGAGCATCT	2
648	ATTTGTCCGTTGTACAGCGCTTCCCCCTAATGGAGCAGCCAATTAAGGTCGCGAGTGATGCTCATAGTCGGG	2
649	ATTTGGTCACCCACTGGCAAGATCACAATTCAGAACACCCGCAAGTAGGTTGGCAACCAAGTACGCGGATAT	2
650	ATTTGGGTCAAATTAACACCCCGGGGGAAATGCAACCGTGGCACGCACGCGAGAGCGGCGTTGGAGAGAGAA	2
651	ATTTGGGCCTGGGCGCTTGAGGACCACACATTCCAAGAATATGAATCCAATCAAGACAGTATCCAAGCTCTC	2
652	ATTTGGCCACCGAAATAAGGTGACTTCTCTCTCGATGTGGATTCCGGGGCAGAGGCGTACCCACGCAACTAG	2
653	ATTTGGAGAACCCTCCCTCCTCCCACCAACCATCTGGAGTGACCCGAAGAAAAGGGGAGCTAGATGGTCTAA	2
654	ATTTGCTAGCGCCGCGAGCCCAATAACACACGCACCCGCATCGACCCCAAGATAAGAAAACCGCTGAGCATC	2
655	ATTTGCGCCATAGGATTCCCTCAAGTAACCCTGATGCGATGATCGAGGCCTAGATTGAATTTCTTCAGGCCG	2
656	ATTTGCGCAGCGGTCCGCGGCAGCAACCCTGCGCAACTAAGCCAACCCGTTCCGGACCGGTGCGGTCAATGA	2
657	ATTTGCCTGCAGGGCCCTAGACAACCTCCTCCCCTATGCCCGTGCGAATAGCTTCTTACGACTACCCCTTCC	2
658	ATTTGCCTACGAAAGACGGAAAGTGGCTAAATGTAGTAACAGAATCATTGCCCGGAACTTAAGGCAGACCAC	2
659	ATTTGCCGCGTTCTCTCATTAAGAACGCCCCCACCGAAATTGCGGGCTCAAGAGTATGCACTACCTACCAAT	2
660	ATTTGCCGAAAACTTTAATAACGGTCTAGGTACGGCAAGACGAGCCGAGACGTCGAACCTAGGTAATAAAGT	2
661	ATTTGCCACGCTCCATATACCAAACATCCGTAATCGTCGGCTGATTATAAGCCAACCGCTGAGGGACCGTCA	2
662	ATTTGCATCGACGTGCTAATCCCACATGACACGCATAACTGACAGATGGTTCACCAGAATCTGACATTAGCG	2
663	ATTTGCATCCATAGGCTAGCAACTGCCCCGGCTACAATGAACAGGACCATCGGAGCTGGCAAACCCGGGTTC	2
664	ATTTGCAAACTCTGCCACAAGTTTGCGAGCCCAGCACACACCATACCAATGTAAACCCACACTAAACAAGAT	2
665	ATTTGAGTCTCCAGCGGAGCACATGCCAGTATTACCAATTTAAACAGCGGAACGGCAAACGATTAGCCAGTG	2
666	ATTTGAGCGATGTGATGAGAACCTACATTGGACGACGCAGCATGTCTACTATCATATGTGCGACCCAACGAA	2
667	ATTTGACTTCGACTAACTCTAGGGTGCCACCAAAAGCCCAAAAGTCATACTTAAGTAAGCCGACAAAGACGG	2
668	ATTTGACTCCTGATCTCCGGGCAGCACCAAGCACTCGCCCTGGACGTAAATGCCCAAGAGTAAATCCCCAGC	2
669	ATTTGACCATACATACATCTTACAATACGCCCCTACGGAATTAAATCTTCAAGCTCCTAACTCCGCAAATTG	2
670	ATTTGACCACAACCATCAGACTACCCTACGGTAGAGCGGTGGCCGGGCGGCCTCCCCTAAAGGTAGAAGGCT	2
671	ATTTGAAAGTGACCGCTGTACCCTAGGACGGTTACCCCCTCGCAACGTACATCCGTACATCCCATTAAAATA	2
672	ATTTCTGGAGTGCCAAGAAATAGAACCGCAACGTAATCCCCCACCCACTCTCTGCAAAAAACATTGCTAACG	2
673	ATTTCTGCGTAAATGAAAACGTGCCATCCCTACACATGCCCCAATAGAATCCAGACCGCTCCTTAAATCACG	2
674	ATTTCTGAGCCCTAGTAGAAAAGATATCCTAATCCGTACCGGGGGGGTTCGTAGTGGAAAAATGCGGACGGC	2
675	ATTTCTCTAACACGATCGGACTCTGAATACCACAAATTCATACCACCGGCAATGTAGACCTACCCGTGAACA	2
676	ATTTCTCGTCACCACCATCACCTGCAAGTACACAGGCCATAATTATCTTCGGACACTTTGGATCACCTCCAC	2
677	ATTTCTCGCGAAGCGCAGCCACTAATCCCCGGACACCGAACCACCGTTTACAATGTTATGTCTCCATAGACC	2
678	ATTTCGTCTGAAGCAGTCCCAGCAACACACGCTGATGTCAACGCCCTGCTCGGGCACTGACTTCACTGCAGA	2
679	ATTTCGTCGCTCACAAGAACGAAACACAGAATACATTAGACCGATGCATACAGTTCGTCTGGACCTATTACC	2
680	ATTTCGGCTACTTTAAAGTTGCCACGACACATGACACGTAGACGCTAAGATTCCTCCCGCCACTCCGAAATT	2
681	ATTTCGCTTGGTTCAACTAAGAGGAACCAGTGAGGAACCAGTGATAAGCTTACCGGAAGATGCACGGCAAGC	2
682	ATTTCGCGTCCGCACACCACATGGTGCGTACAGCCAAGCCGAGGTGTTACCTATAGAAGTCGAAGACAGGCA	2
683	ATTTCGCCCTTCTCCAACGACCCCGCAGTGCTAGAAGCGCAGCAACGCCACCGGAGGGTGGCCAACCCCCGC	2
684	ATTTCGCAACCGAATGGACAACAGGAATGGCCCGCTCAGTGCAGTGCGGTCATATGGACGTGCGGTTGTGAG	2
685	ATTTCGAATCCAACACCGTCTAGACGTACAAAGCCGCCTCAGTCCAACCTGGTATGCTAATCCAGTCCCAGT	2
686	ATTTCGAAGAGACCAACCTAATCCCGATACAAACCCTACAGCTGAGATGAGCTGGTTCGCTCAAGACAGGAT	2
687	ATTTCCTTAGTAGATTGAAAGAGTGCCTAAGCAGAACCCAGCGAGTCACTCCGAGCCCCTCAGTACAATTTG	2
688	ATTTCCTGCAGGGCACCCCTGAGCGCCACGGCAGTAATAGTCATCCACCGGAGATTATTACTCAGAATTATG	2
689	ATTTCCTAGACACCCCACACACTGCTGCACCGGCTCATGAGCGGACGTCCTGCTCTAACTCTGCGAAGCAAG	2
690	ATTTCCGCTGATGAATGATAGGTGCAGCATTAGCCAAATGACATTCCTACCGATGATTCCCATTATTGCCCG	2
691	ATTTCCGCACCCCACACGTCCCCACCCGCCTGCTCCACTAAAAATATGCGAGTCGGGCAAGAAACCTGCTAA	2
692	ATTTCCGAGAGACAAAGACCCCCCACCCAAGATAGCAGACATCGCTGGTGACAGTTATACCAAAGCCCCTCC	2
693	ATTTCCCTTTGACGAGCCATAATAAGCCAGATTAATCTAGAACGTCCAACTGCGCTACTACCGGAGCAAACA	2
694	ATTTCCCGATGCATTAGTATAGGAGGAAATCTCTTTGGCCACTCGATAAACACGCCGATGCCGAGAGGAAAA	2
695	ATTTCCCCTAAGTGAACTCTTGAACGGCCCCACTGCGTCTCCCCCAATGGTTCAGACAACCAAAGACTTGAA	2
696	ATTTCCCCCTCGCCAAACGTCGTATCCAAAACGACGTATCGGAAACACAGAGGCTTCACCCAATCATTCGAT	2
697	ATTTCCCAACCGCCCGACGACCTAGTTACTCGCGACGCGCGCCCGCGCCCCCCCGCAAGTATCGGTCACCCA	2
698	ATTTCCACTATAATACGCCGATGCCTAAAGATCCCGTAAATGCCTAAAAGTGGCACACGGGCCTGGCCCTAA	2
699	ATTTCATTATGTTATCAACAGCCAATGACGTACTGACATAAAACCACCGGAGGACACGTATTCACTGCAGAC	2
700	ATTTCATCAGTACCCCATGCGACCTACAGCCCCCGACGGCGTCGCCCTTGAAACCGCATAAAACAAGTAGAT	2
701	ATTTCATACTAATGGCTACCGCGTCTCTCCAATAGCCTAGCCGCTACACATCGCCCAACCCCCATGAAGCCA	2
702	ATTTCATACGGCGCACGATCTTTGCGGCGCCGACTGTTCACAATGGACTGCAAGCGCCCGTACAAAAGCACT	2
703	ATTTCAGGTTCACCCTTCCCACAGCGTGTAGGACCCACGCTCGACTGCGCGTGTCTTCAGACTAACACAAAG	2
704	ATTTCAGGTCGACCCAACAGCCCACTAACAAGCCTAACATAAATGTCCATCAAAAAACATGCGAACAATGAT	2
705	ATTTCAGACTACTAGGGTCGGGATGCTTCAAAGTTCCTAGGAAGAATTAATACGAATACGTCTACACAGCTG	2
706	ATTTCACTTAGAAGCAACCCCGTAACCGTTAAGTGATGAACACTGAAACTAGACCGCTTCTACTTCAGATAC	2
707	ATTTCACTCCCACAGACCCAAAGTAGGGAACATGCCTCGCGAATCCACATGTTTACCAACTGAAATCAAAAG	2
708	ATTTCACCCCCACAGGTACCCTCCACGCAGAAGTAATTACGACGTGTGAACTTTATAGGCTAGTCTAGTTTT	2
709	ATTTCACCATTTACAGTCTAGACTCATTCAAACTGAGTAGTGACGGGTTCTAGCTTAACTGGAACCCTACTC	2
710	ATTTCACCAAGATGCACATTAACATATTCGAGGTAAAAAGTGGGGCTGCTAAAGTTACTCCGTTTTCCCACT	2
711	ATTTCAAGTGTAATCCGGCACAGCTACCATAGTGTGGTTAAACGTCAACTCCCGCAGTGTCGTCGAACCTAC	2
712	ATTTATTAGGCCTACCGATAACCGGCGAAGTCTCCGGATGATGAATGATCTGAGTATATTCCTGCATCGCCT	2
713	ATTTATGTACCCGCGTTCCCGCTGCGCCCCCGCGCAAGAATGATTTGCTGGCAGGACAGATCCAGCAGCGCC	2
714	ATTTATCGCTCTGCAGACCCTATGCGACCTCTGCATTCGTGGCTAACAGAGGGCAGCATATTATCACATGTA	2
715	ATTTATCGAATCCACGCACCTTAGGTAAAGCCGTTCTCATATGTCCAGCAGAGAACCTCGACTGAGGAAACT	2
716	ATTTATACTACATTTCCAGCCAACCAACGCACTAGCCTGTTTCAGAGACCCCTGTGAGAATATGCCAAGGCT	2
717	ATTTATAATCCTCATCGGATACCCCACGAACTTGAAACTAAAATTTCGCAGCCCAAAACACCCGCCTTGCTA	2
718	ATTTAGTGACACACCAACTCAAGAAACGAATAAGTAGACTTTCTTCTGCATGGTTACGCGACGGCGAGCCAC	2
719	ATTTAGGGAAGGACCGGCTATTACCCTGTGTCCACCCCGGGGGACAATGACTGGATCCTAAAAGACGCACAC	2
720	ATTTAGCTCCGCTCAGACCGAGTATGATGACTTAGTTGACTTTAAGCAAACGCCAGCCCCACCAGATACTAA	2
721	ATTTAGCGCCATCTGAACATACACATAATGCCTTAACTCGCATGCCCCAGACCTCCAGGAAAACATCAACTC	2
722	ATTTAGCAACCCCAACGTGGACACCTCGTAGCGTGCACCGCCCTCTGCGCCCTTCAGGAACTACCAAGATTT	2
723	ATTTAGATGATCGCCAGCACCCCAGGGCACCGTCACCACACGGATCAATATCTAGGTGATCAGATATAACTT	2
724	ATTTAGACTAAACTGTGGGACCACAGCAACTAGGCCGGTAAGACTCCACTTATACTGAATAACACATGCCAA	2
725	ATTTACTTACATCGCTGAAACACTGGGACGCCAGACAGAAAAGCACTTCATACGATTCCTTCCTACTACAGA	2
726	ATTTACTCTGCGTCCACCAAGGAAACTCTCCACGGCTCACAGATGAAACCGCCTCCCCCATCATCCCTCTGC	2
727	ATTTACGGGGCGATAAACTAAGCACTCAGTTTACCGCCCAGTTACGCCCCAACAGACCCCCAAACCACACAG	2
728	ATTTACGGACCGTGCCTAATACCAACTCGAACCCATCTTCGCATCAACTGACCCATTGTTTCAACCATTCAA	2
729	ATTTACCCCGAATCACCCGCACCATGGATCCATACCGAAACCACCGCGCTCAGAACCCCAGGGAACAACTAA	2
730	ATTTACACGCGCCCCTTCCATGCCCCGCGAGGCTTACGAACGCATCGAAACTCATCGAGACGCGGAACCACG	2
731	ATTTACAAAACTGTTCACAACGTGTCAATTCGAGGTCGACACAAACGAACGACCATCCACACAAAATGGCAG	2
732	ATTTAATGCTCAATTACCGAGCCACTTAACAAAGCCATGAGGGAACTTCCCGCCCAGATGGAGCGCCATCCT	2
733	ATTTAATGCTATACGCGATACACACGGATGGCGGTACATACACCGCTGTACACGCGCTAACAAGTCCATCCG	2
734	ATTTAAGAAGACCTCACGGAAGAGGCCAGCCTAATACAAATGCATCCAATTATACGTCCCGAGACACCAAGA	2
735	ATTTAAGAACGTCCCTTCAAGCCCATAATAGAGCTCGCGTAGCCCCCAGCCCAACGCTGTGCCCCTGAGACC	2
736	ATTTAACTTGAATACAGTGATGGATCCGCTACACCAACCCGCCCCTGCCCTAATCAAGCACAGCACTAACGC	2
737	ATTTAACACCACAACGGCCGCGACCAATACGTGCCGTCAGCGGCTCATAAGTTAACGCAACTAAGCATTCCG	2
738	ATTTAACAACTCCTCACAACTCCGAGCCCCGGTAATACCCCGGCAGCCAGATCCGCCGGATAAAAATGTGAC	2
739	ATTTAACAACGGGGCATAGACGCGCTTACACTCCGCATAGGACTCTAGCCAGTAGAGTAGCATACGGAGCCA	2
740	ATTTAAACGGACACTCGCCTGCCCGCTCGGACACAGCGTACCTACTGCTAGTTGTCCGTAAAGACAATCACA	2
741	ATTTAAACAAGCTACATCATGATCCCACCTGCTCTATGAAACTTTAATACGCACTTTCACTGACACCAATCA	2
742	ATTTAAAATCAGAAACCCGGGCCCTACCGCCGGGACCATCGATGAAATCCGTACTGGAACGGAGAGTAGTCA	2
743	ATTTAAAACACTCAATGAACCTATAACACGAGTGCAACTAAGATTCGTTTACGGTCGAGACGAACGGTCTCC	2
744	ATTTAAAAACCGGCCATTAGTTAACCATGACCTAGTATACCTCCACGACTGAATCCTACGGTATGACTTGAA	2
745	ATTTAAAAAAGCCCCATCCAAGTGGAAACCCGAATCCTATGGCGGTTACCAGAGAGACCAAGAGGTACAGTG	2
746	ATTGTTTTACGCGCATAGGTCCAGAGTAAAGATTCGGTACATGCACAGTTACCCATCAACCATGGTATAACG	2
747	ATTGTTCCGCTCACAGGTAAGCATTCGCGATCAAAACCCAAACTAGACCCCATTGTACCAAGAGAATCCCCG	2
748	ATTGTTACCTGCAGGATTACAATGTAACAGGCGACTACAAGATATTTTTGCTTTAAGCATACCAATGCACGG	2
749	ATTGTTACCCGAAAATCATGACACCAACCCAAAGACGAAGACATGTAATGCCCAACGGGATTTGGGGAGCAG	2
750	ATTGTTACCAAAACACAACGCAGATCTGAATGATGATGATGCCCCGACATTCGATGCCACAACAGCTCATAC	2
751	ATTGTCGACGCACCAACTACCCACGTTCGGGTCTGCCGGACTATATGTCGCCCAAGCCCCAGTACATGCATT	2
752	ATTGTACCGGGACTCAGCGGACGCCCCGATCCAGTCTCTGCTCACGAAGAGGGATTAATTTAGGAGACCTAG	2
753	ATTGTACCCAAGACCCACACGCTTGCTACAACACCAGCATAGGCAAGGATCGATCAAAGCCCAATTCAACTA	2
754	ATTGGTTATCTCAGCCCCGACTGGGAATAACTTCCCCCTCCTGCCCATTTAAAGAGGACCTTGCTGTAATGT	2
755	ATTGGTCGTCAAACACCATACAAACTTAGCATCACCCCTATATCCGGTAGACCGTGGTCGCGGATGGTGCTA	2
756	ATTGGTCACACACCAACACAGCTCTAACCTGAGACCTCCCGGCCTTTGCAGTTAGATGTAAGGTCTACCTAA	2
757	ATTGGTACCTATCGCGAACGACGACAATATCAGAATAACATCTCAAAGTAAAATCACCCATTTACTCGTATT	2
758	ATTGGTAATGCAACGGATTATCCGTCTTTCGTCAGCAACGAAGTAACCGTGCCAAAACGGTAAGGCCACCCT	2
759	ATTGGCTGACCCACCATTGCTGCCCCCGTGAAAAGTGCCTGGTCAAACAGTAATCCATCCAAAACGCTGGGG	2
760	ATTGGCGTCAAACCACATCTCCTGAGACAGCTAACACCAAGTACACAGCACCTTTCCATGTACGAGGGCAAG	2
761	ATTGGCCGCAAACACACCACTATGCGATTTACCTGCCAGCCAACGCAAACCCAAGTCATGCCAAGAACCCAC	2
762	ATTGGCCCCTCATTCCGGACGATTCATAACTAGGGCTGAAACGAGATATCCGAACTGCACTCTAACGCGGGA	2
763	ATTGGCACAATACCCCCCAAAGACAGCCGTACACTATTGCCGAGATTGTAATCACGAACCTAATCTTGAGAC	2
764	ATTGGCACAACTTTTAACAAAAGGGAGCAAACCAACCAGAACCCACTAAGACGGAGCACGGACGACGACAGC	2
765	ATTGGATATCAACTACCCAAAGAACCCGGAGTTAGGTCATACACCCGACCAATCCAGCGCTCCTGGACGAGA	2
766	ATTGGACGTTGACCGTGCGAAGCCCCTCCTCTAATCCCAGAAAGCGACAAGACTGCCGCCTAAACCCCCGTT	2
767	ATTGGAATGAACTGGAAGCGATAAGCAGTAGTCAACTGTGGTTAAACCCACGTCCAACACTAAATCGATCGG	2
768	ATTGGAAGCAATTACCAATAATTGAACGATCCATACACGACTCCCACCATAATGTAGTATAAACCATCATAC	2
769	ATTGGAACAAGCCCCGAAAAAGCAGCAGGCCGATAACATCGACAGCATACCCCTGCATGGACAGTGCGACGG	2
770	ATTGGAAATAAAACCGGAAATCAACTAAGCGTAGAAAGTGGGACTTAAACTTACCCAATGGACACCCGAGAT	2
771	ATTGCTGAGTTCTAGACATCCCACCCCAATACGGACTCTAGCCAAAATCTCGATCTACATTTTGATAGCACA	2
772	ATTGCTACTGGACCGAACGTGCCTGTACCCGCCCTCACCTCTCAAAACAGATACGAAGTCAACGAGAAAGAC	2
773	ATTGCTACCCCAAGCACACCCCCACCCTGAGTCGTACTCTCCCCAGGGCACCAGCACGTAATTCACTGCAGA	2
774	ATTGCTAACAAGCCCCCAACAGCCACAGACCCACAAACAAATCCGACTCTGTCAATGATCCAGATAGCCTTT	2
775	ATTGCGCAAGGTCCCCACACGATAGTCATCCACCCCGACACAGACAGACCCGAGTCCAAGTGGCCTTACACC	2
776	ATTGCGACAAGAGCCCGCACCGTACCGACGCCCACTTGATAAGGGACCATCCCAGCGCCGGGTCTCTCTCCG	2
777	ATTGCGAACTACAGTCAATAAAAGCACAGATAGCATGATTATTGGAGACCATGCACGTGATTCACTGCAGAC	2
778	ATTGCCGGCAAGTACCACTCAAGGAACCCTCCTGCGCTCATAAAATGTTTGAACTGTGAAAAAAGCGGATTG	2
779	ATTGCCGCTCGTCCATCGCAAAACGCCCGGTAGAGACCCTACACACGCGATGAGCGACACGTTCACTGCAGA	2
780	ATTGCCCTCACCACTAAATCGTTAGCACAGAATGCCATTCAGGATCCCTCCGTGGCGATGACTCACACACAA	2
781	ATTGCCAAGGCCATTCGAATCGACGCCTGATCCGTCAAACGACCCGCAGGAGCTGCCACCCATTAAAATCAA	2
782	ATTGCCAACCACACCCAGTGAAGTAGCAACAAGATTAACCATATGCAGAAAGTCAACACCCCTAAAGTGAGT	2
783	ATTGCATAGTGTAAACCACATGCACGAACGAGTTCTCCAGGCCACGGGCAGAAACCCATGGACCCAACCAAC	2
784	ATTGCACGTACCCCACGTACGCCAAGCAGGACAAGAAACGCACGACCACAGTCACTACAGCAAATCCATCTA	2
785	ATTGCACGCAGAAGAGACTGCGTGGCTTTACAGCGAGTACCAGCCATTTGACTTGTAGAAGACAGATTTCCA	2
786	ATTGCACACGCCACGAAAGCGATGACCCGCTACATCTATCGACCGCGAAATCTACGAATCCCTTCACCAAAA	2
787	ATTGCAAGAAAGGTGGAACCATACGACAAATCCGCAAGCTCATGGATGAACAACCATCGACACGCTTAGCCC	2
788	ATTGCAAAAGGGGCTAGACCTATTCCGCGCATTCCGGCCTCTCGAACGCCAACCCGACATTACCGATGAGGA	2
789	ATTGATTGGGTATCCCCAGGCCAACCTTATCAAAACCCATAAGCATGGATGAGACCCAGCCACCGAATGGCG	2
790	ATTGATTCAGAGGCATGCTCTCTACTTGTAGAAATAAATTTGTGCTTCAGCCGAAAGAAGAATTAATACCCG	2
791	ATTGATCCGCGCAGAGTTTGCTGAACAATGGGGACGTTCGCTGCACGAAGTCCGGCTTCCACAGTAATACAC	2
792	ATTGATAGAACGTGGAAAAGAGTCAAACAAACTACAAATGCTGATCTTGTTGTAGTTAGAAACTCTCACAAC	2
793	ATTGATAACCCTAAATGAAGCACAAGCTTAACTCAGCAACCTGTACATACCCACGCCTGTAACCCCCCGCTT	2
794	ATTGATAAAACCGCCGGCGTCACGGACCGTCAATCATATTCGTAAGACAGGGACCAATTCCGGACCCACTCA	2
795	ATTGAGGTAACACCCAATCCGAGATCGCGGAACTAACCGGACCCGCACAGCAATCGTGTATCGGGCAACACC	2
796	ATTGAGCCCCCAGACACACACCATCCGGCGATACCGACGAGTCTGACCACGCAAGGCCCCACTTTTACGGTA	2
797	ATTGACTTGTTCCGTCACGCCAGGCCCGGTGATCAAGAGAACTATTAGTCCCACGTGCATCAAACATTTCAC	2
798	ATTGACGCCATACGCACGAAGGTACTCGGCTCACTTGCCGAACCAACCGACGCGTATAAAAATTCAAATCTT	2
799	ATTGACGAAACCGTCGACTCCGCGGACCCAGGCTGTGCGTAACCCCGAAGTAAACAGAACAACGCGGCATAG	2
800	ATTGACCGACCCAGTAACCTAAGACGAGGATGACCGACATACTTTACTAAACACGGACCCGCGGTCCCTTCA	2
801	ATTGACCATCGAACGTCAAACGTAGGCAACTGAACCAGCAAGTAAAATCCCGCAAAATAACAGGAAAACGAA	2
802	ATTGACAAATGTACGCAGTAGCGCCCTTGCACGAAGGCGACATCCCCTGATCCCGCATGTACGAAACCTTAC	2
803	ATTGAATGTCAGCCAAAACTGACGGCCCCCCCAAAAACTCCTGTTAACGCGCAATAACCGTCGCAGACCTCA	2
804	ATTGAATGCCGGGATGATATGCCACACAACGGCGATGCTTCCGTTTATGAGGACCCAGCATACCGTATGTTG	2
805	ATTGAATGACCCAATGATACGGACGAATGCAAGTCCGTGAGCGGCCGATTACCCTTGAACAGCAGGAAAGAT	2
806	ATTGAATCCAACGAAACCGAGAAAACGGACGACCCATATCGTATGCCCTCAACAACTCACTAGACGTATTAC	2
807	ATTGAACGACTAACCGCCATGCTGTGGCCCAGCACCTTGCCACCGCCCGCGTAACTGGTACACCACACGGCC	2
808	ATTCTTTTTTGTTGCGACCTCTAAGACTATACGCAAAACTCACACCATTAGACGGCACCTTAACACGCGAGA	2
809	ATTCTTTTTCGTGCAAGATGGCCCCAACCCAAATGTGCAATAACTCCTCCGGACCCGTAATCTTGACAAGGA	2
810	ATTCTTTTTAGTTCCACCAAAAAAGGACACTGTCACCCCCCCCACGCCATTCGCGCTAGTCAAAACTACTTA	2
811	ATTCTTTTTACCAGAATCGCGCATAGCACACACAATTGGCATGAGACTCCGCGACTACTGGGTCGCGGCCCC	2
812	ATTCTTTTGGCGCAAACAACACGAACCCCACCATGCCCTACGCACGGCCTATTGAAGCCACGTGGGCACCCT	2
813	ATTCTTTTGGCGAACCACCATAATTGCCTCAAACTAGAGATTGAGGGTCCAGACGCTCTACCACTGCGGTCG	2
814	ATTCTTTTGCACGGATCCATCCGGGACGCGGAGTGCCTACCAATACATCTATCGGAAGCTAATCAATAAGCG	2
815	ATTCTTTTGACGCGACTGCCGCACATGTTCACAGATCACTGCCCCGCTGGGCACTCATAAGAGCCCTCTAGT	2
816	ATTCTTTTGACATGAGTAGCCCACCGAAAAAACGCGAAAGCCTTCTCTGGTGCACAATTCTAAATTGCTACA	2
817	ATTCTTTTGAACCGCCCTTACCAAGTATGCCATAACCTACAGTCCGCAACTGTCGCGTACGATTCACAACCA	2
818	ATTCTTTTCTATGAGGACATTGACAAATGCCCTGCTAGTGGGGCTACCGTACACTGTTCCGCCTCCACCGCT	2
819	ATTCTTTTCCTTGGTTCACCAAGCAATAGAATGACTGATCCACCCGCACGCAAACAGTTCCCATGGATTGTA	2
820	ATTCTTTTCCTGCAACAATGATTACCGTCGATAACAACAAACGCACCTCGAACGCCAGTTCGTCGGCCTTAC	2
821	ATTCTTTTCCCAACCGGACTCCCCACGCACCGCGCTAAAGAGGTTATAACTTCCATAGAAACAAGGCCCCCC	2
822	ATTCTTTTCATAGAGCAAAGATACATACAAAAACTTCCGGCGCAAGCGACCCTCCCCTCTTACGCACTGAAA	2
823	ATTCTTTTCAGCAACGCAGTGAAATTTTCAAGCCTCGCCACACCCATTACTAGAAGTACTACCTGACACCGT	2
824	ATTCTTTTCAGACGTTGAACAGCAACGCTACGAAACTTTAGCGCACCGCAATATGCCGATCGTCTCCACAAA	2
825	ATTCTTTTCAACGAAATACGGTATTGAACTCCGTTAGGCCGAACCACCGAAGATTATTGTACACCGTCCTGA	2
826	ATTCTTTTAGGTGTCACCCCTTCTCGGCGACTTTCCGCTGAAACACCCCTGAACCCCCCATACCGTTGTTCC	2
827	ATTCTTTTAGGCTATAAACGCCTAACTCTGCTCCTGTGACCACCTAACCTCATTGTAGTGAGACAGGCGAGC	2
828	ATTCTTTTACTCGCGAAGTGGATAAAATCGGCCACTAGCGGTCGTAAACGGCAAGGTCTTTAGGGTGTACAC	2
829	ATTCTTTTACGAAACACGGGCGCATCAGAAGTATTGAAGGCTCCCGCAAGCCTGTTAGAAGCGCAAATGAGA	2
830	ATTCTTTTACCATACCGATTACACGCGCGGAAGCCAAAGCGCTCGCACGAAAACGCCAGCTTATACAGGGGA	2
831	ATTCTTTTACCAACACGTAACATACTACGGTACCCGTTCCCCCGACTCCACACCGTCACGGTAAGCACCCTT	2
832	ATTCTTTTAATCTTTTCGCAAACTCCGTGTAGCATATCGAGAGCGTAGCCAACAAAGCCTTTTTGCTCACGA	2
833	ATTCTTTTAACCGTTACAAGGAGCCGCCCAACACACGAAGTGCGAGCCGCCCAATCAAGTATGTACCGTTCA	2
834	ATTCTTTGTGGGCGGACGACGGTTCAGCACGCGCCCACCTTTTTCACCCCAACTGAAGGATAAGGCCTAAAT	2
835	ATTCTTTGTGACTCCGTCGTCAGAGCTCTAGCCACTCAAGCGCACCATACTTGCGTAGACTTAAACTCCAAA	2
836	ATTCTTTGTGAACAGTATACGAAAAACTATTGGAAAAGACCGACTCTCCGACACAGACACAAGTAGCAATAA	2
837	ATTCTTTGTCGTAATAGACGCGTGCTACGTAGCTAGACACTTAAAGATGTACATAGTCCGGCAACGCACGTT	2
838	ATTCTTTGTCAGCCACGGCGCCCGAACCCTGCACCCCTGCTAACTCGAACACATACTATGACGGCTAACAAA	2
839	ATTCTTTGTCACTAGACGTCGGTACGTGTCCACAGAAAAACTGAAACCCTGCGGGTTCATTGTGACGTGGGA	2
840	ATTCTTTGTATGGTAGCACAACCACCTGAGCACACTTCACCCACCTACCAATGAAGCGGCACCTACCGCAAT	2
841	ATTCTTTGTAGGGGCAAGGTGACTCAAGCCAACCGAGCTCACTCAGCCAGACCCAGCAAGAAGTGGTCGAGC	2
842	ATTCTTTGTACGACAAGATCGTGCAGACTCGTATACCGGCAGGCCCTAGGTAGAACGAATCAACCCTGTCCG	2
843	ATTCTTTGGCCCCATGAGACTTGTAAACATTAATGGTTAACACGCATTCCGCACTCATACTAAAACCAAGTA	2
844	ATTCTTTGGCAATGTGCAGCGAACGTACACCGCATCAGCTGCCTGCGAAGTCCGGGCCTGAGCAACCATCAG	2
845	ATTCTTTGCTTTGTGTTACAACCGCATGCAAATTGCCACCAGTCCAATGGCACTAATGATCAAAGAAAGTTG	2
846	ATTCTTTGCTCACTCTACAGAATCCAGTGTACCTCGGTACTTGGCTTGAATAACGTGTACTTACTCGGCGAG	2
847	ATTCTTTGCTATCACGAACGAGGTGGCTATCTACCGTGACAGAAAGACTATGCTTGTGACACTGATCAATGC	2
848	ATTCTTTGCTAATAGTACCACGCACGCCCACAGTTATAGAGCACACCGGCGACGCGGAAAAATAAAGAAGCT	2
849	ATTCTTTGCGCCGCAATCTCCCAGGTCATACAGGACCGAAAGAAAAAGCGGATCTATCATGGTAAACGCAAA	2
850	ATTCTTTGCCTCCTCCTTCTGTGAGGGAGGTGAACTTCCAAAGAATTTCCCGGCCCCACAACCCTACCGGCG	2
851	ATTCTTTGCCTCCCAAACACGAACCACGGAACAGCTTATCCCCTATATAAGAATACCAAATCATTCCGGACT	2
852	ATTCTTTGCCGCACCACCCCTCACCAAGGCCCGACTGGCATGAACGAAGAAACACCAGGAGATGAACGCAAC	2
853	ATTCTTTGCCCTTATTCCTCAACACCTAAGGACCGCCAACCACCTTTAGGCATCCCGAAGTGCGTCCCAGAG	2
854	ATTCTTTGCCCTCCCTTCCTATGAACCGACCAGCCCAATGCCAAAACACTCCCGAAATACCCAGTGGGAATT	2
855	ATTCTTTGCCCGTACTAACCAGCCGCAGTGTCAAATGACAACGTCAAGCCCAGTCTGCAAACTCTGTGACGC	2
856	ATTCTTTGCCCCAACCCACTCCATGCCCACGTCAAAACTCACATCGATCAATTGACATGAACGGGCTAACGA	2
857	ATTCTTTGCCATACCATAGAAGTATACCCCACTGAACCGACCAACTCAGCAACCTGTCCTTGGACTGTCTTA	2
858	ATTCTTTGCACAGTCCCTAGACATCAAATTGACCTAGAACATGACATGCACGATCAATTGTAAACTGAACAT	2
859	ATTCTTTGCACAACCTGCAGGAAAGCGATATTCGAGCAACTAAATGCTCCCCCTGATTCAGGCATTTAGCAT	2
860	ATTCTTTGATCGCCCTCCGCTTTCTCATAAACGTTTCATCGAAAGCTCATCCCAGACTGTCCAATTCGATTA	2
861	ATTCTTTGATCCCCCACCCGTGAATAACCCATCCAATTGACGCCACTCCACCCAGATTCCCACGTGTTCACT	2
862	ATTCTTTGAGGCTGCCCACAAGTCATTCACTCCAGCAACAACAGAAAGATGCGAGGCCAAAAGTACAAGAAA	2
863	ATTCTTTGAGGACAGCTACCAGCTACACTTCTAACTAAGCCCACCGATTTCACCGGGATAACAATATAATTA	2
864	ATTCTTTGACTATCCCATAGGGTCTAAGGCTAGAGCATGTGGAATGTTGGACTACGTTTTCACCTCAAAGCC	2
865	ATTCTTTGACGCGCTTCGGTAAGCGAGTTGAGATATATGGCCTATATTCTCGACAGACAGGACTTCAAGCCA	2
866	ATTCTTTGAAACTGAAATCGAACACAATCCAGCCAATCATGAATCTAATTAGACTTGCGAACACGCTTAGCA	2
867	ATTCTTTCTTCCACTCTATAAGCGAAAACTTATGAGGAGGCCGCGGCCCTCACCATTCATTGAAGCACACGA	2
868	ATTCTTTCTCTTCTCGAACAGCGTAATCAGCTGGAATATAAGAGCTGAAATGACGCCGTTCCTCCCCCCGTC	2
869	ATTCTTTCTCCTGCCCTGCTCACCATGTTTGGTAACCCGAATCAAAGCAAAACGGTTTCGTTGGGTTAAACC	2
870	ATTCTTTCTCCGAAACCACTTCCCTTATCTTTGAGGCAGGCCAAACTAGACGATAAAACAGATAGCTTGCCA	2
871	ATTCTTTCTCATACCAATGCGAAGTCCGCGCTATGAACTGACCGACAAAACCAATTGAAAAGCGTAAGTCTC	2
872	ATTCTTTCTACCTTAAGGGACCGCCCGTGACCGCACGGATCCTCTTCTGGCATATCCTACCGGATACATGGG	2
873	ATTCTTTCGTTCTTCGGGACAAGCCGACACGATTGCGTAGGCAAATACCCAAGAAAGAATATCAACCAAAAC	2
874	ATTCTTTCGTTACGCCTCAGCACCACCTCCAGCATGGCGTCATATGCACAGGAAGACGTAATACATCGCTTG	2
875	ATTCTTTCGTCACCACCATGCCCATATATACCAACCGACGTAAGCTCATGTATTCTAACGAGCGGACCATTC	2
876	ATTCTTTCGGCAGCCCCCCCTTTTCCCCGCAGCATACACGAATGAGATCAAAGCGAATCAACATCAGGCCTT	2
877	ATTCTTTCGCTTCGCGGCAATACCTCCTTCCCCACAGAGGGAAACTTGGTAGACGTGGCACATGTGTTCACT	2
878	ATTCTTTCGCTTCCCCCCTACCACGAACTAAATACTGTTCCGGCAGCCACCCCGGAAATGTAATAGGCACTT	2
879	ATTCTTTCGCTAAAGCCCCTGTCGAGTAAGACGCGGCTGACCTTCCAAAGAAATCGTCCAGTCGCGAGCACT	2
880	ATTCTTTCGCGCGGTCTAACCAGAACATAACATGCCGGAACCTACACGTCAAATGCGTCAACGGCATGGTCA	2
881	ATTCTTTCGCGAACCAGAAAATAAGGGAATACACCCTAGGGCTTCGTAGACATAAGTCCAGACGACCCTGTG	2
882	ATTCTTTCGCCCGTCGACCTTAGTCGACACCTCTGTTCCCTCACGACTCCGCATGGCTTTCCCCATGCCCAC	2
883	ATTCTTTCGCCACCGCATCCCAGAACCGAAGGGACCATGTCAACCAGGCTCAAATTTACCGTATCGGATAGT	2
884	ATTCTTTCGATTCAAAATGCGGCATACTTGCCCAAGGCAGTGCATGCGCCGAGAAGCACAAGTATTAGGTAA	2
885	ATTCTTTCCGTCAACTTTAATTCGTGGCGCTTGCGCCCGCCCTTAACCGACATTGATCAAAATTAAAAGTAT	2
886	ATTCTTTCCGTACCTGAGGACACAGGAAGACCCTGCGCGACGGGGTCGACCCAGGCAACTGTGGCATTCAAG	2
887	ATTCTTTCCGGCAGTGCTCCAAGCAACGACCCCCACAGTAGCAGATCCCCCTCATGAGACCACAGCCCCACA	2
888	ATTCTTTCCGCTACTGCTGCCGCGTCGATAATAACGAGATAATGCAGGGTCCCATAGAAGAACACTACCGTC	2
889	ATTCTTTCCGATCGAATGCCAGACTGCAAACACCCTTTCAATATGATACCCCCAGGCTAGCACCAACGGGTC	2
890	ATTCTTTCCGACTCACGAACAAGAACATGATCCGCCGAGACAACCACACCCAAACGAAACTCTGCTACTCAT	2
891	ATTCTTTCCGACAGCCTATGTGCCCCGCCGTGCACATACTTTGGATTGCTGCGAAGGTGTTCTTCCCTTCCA	2
892	ATTCTTTCCCTACGACCCCACCGCCTGGAACACGGAACACCGGCCTGCCGAGAGCAACTATAACGCTCTCTC	2
893	ATTCTTTCCCCGATGCCATAGGGTACTACGAGACCGGAGCGCGGCCTAGATGACGCAACTAAGTCGAAAGGG	2
894	ATTCTTTCCCCACACTCGTCACCGCGGACCTTATGCAAAAAAAAACGAGGGGGGCCGCTAATTAGCGAATCC	2
895	ATTCTTTCCCACGGTGAACTTAAAGAGACAAATATCCCAGATAAGAATTAAGCAAAAAGACCCGGACTATTG	2
896	ATTCTTTCCCAACCACGGGGAATCGCTTTGCGTACAAGCCCTCGCGCGCCCCCAATACTAAAAATCTATTAG	2
897	ATTCTTTCCAGGCAAAACCCGGCCCCTTACTCGAATCACAATCCATCTTGCTGATCCCAACAACCGACGTCG	2
898	ATTCTTTCCACCCGCCACGAACAGCGCTCTACAGGTGACCGACAGAAATGAAGACCACACTCATGCCCTACC	2
899	ATTCTTTCATGCGTCACCCTGACCTCTGTGTGAAAGGACCGAAGACAGTATACGCACTACGGTCTCAGAGAG	2
900	ATTCTTTCATAGCGACAGCACGTCACATTAAAAATCCACTTAGTTAGTATGTCTGAATCGTCGTCATCTGTA	2
901	ATTCTTTCATAGAAAGCCAACATCCCTATTCAATAACCCTGATCTACTATCCGAGACACATCGTGAGTAAAC	2
902	ATTCTTTCATACAAAAATGAGCGTCACAAGAACCGCAGGCACACCCCCCCCGCCTGCTTTATTGACCCACAC	2
903	ATTCTTTCAGTGAACGACGTACCCGACACCTAGCAGTACGTACTCACACCAAAACTACCACTACGTCGACCG	2
904	ATTCTTTCAGCTAAATAATCTCCCATCCGCAAAAAGGGCCGGCAATCGGAACCGCCAGGCGCGGAACTTAAC	2
905	ATTCTTTCACATCCAATCAGTAATCACTGCATAAATGTCTCCCAATCCAAGAACAACCCCTTACACCAAGCT	2
906	ATTCTTTCACAACCCTTTAGGAGCACAAATCCGGACACTTAGAAAGGCCAGCAGCATACACGTAACCACCAC	2
907	ATTCTTTCAATGCATAGTAAAAACATGGATCCGACTATTTAAGTTCACAACCCCCAACATCGAAACATTAAT	2
908	ATTCTTTCAAGGTTACAAGCGAACTCGCAACTGTGGACGGAGGCCAAGGAAGGTAATCGACACCAGACATAT	2
909	ATTCTTTCAAGCCAAGTGACACCACGCTGATTCCGGGCATTCGCCCACCCAATCGCGCACAGAGGTTCAGTG	2
910	ATTCTTTCAACGAAGGTCTTTTAGATCGAGACCCGCCACAGTTCACGACCGAGGGGTGCCAAGGGGAGTCTG	2
911	ATTCTTTCAACCCGTACATCATCAGCCAACGCAAGTCAGCGGCTGACGAGTGCTACGGACGGATGCAAAGAG	2
912	ATTCTTTCAACCCCACTTGAACACTCGCCTCAAAGTCTACTGCAGCAAGAGCACCGGGTTAAGCGTAACCGG	2
913	ATTCTTTCAAAATTCCAACAACCAATCCCAACTGGCTAGAACTACCATAACAGGTAGAACATTTAAACACTC	2
914	ATTCTTTATTGTCAGCCGAATTCTGCACATATCCAGCTGAAAAGGATCGCAATTCAGGACGAGGAAAGACCA	2
915	ATTCTTTATGAGCCCAAACTCAATAGGTCCTCTGCTTTAGCCGCTAGTTAAGCGAGGCCCAGGAAACACATA	2
916	ATTCTTTATCGGCAACTGAGAGTCATTGCCCATTGTTCTAAACAAAAAGAAGTCAGGGCAGGGTAAAACCAA	2
917	ATTCTTTATCCAATGACCCCTAAGCGCGTTTCCCCCCGCGGCGCACTACCAGTTCGGAACCAGAAACTCAGC	2
918	ATTCTTTATCAGTATGCCTGACTAACAATCTGCGATAGGTAAAAGGACATTTGCCACCCATGAACCGGGCAA	2
919	ATTCTTTATACCCAAAATGCACAAACACCCTCCCCCCGGGAACAGCCTGGTCAATTGTTGCGACATGACGCC	2
920	ATTCTTTATACAGCGTCACACTTACAGGACACGCGATACTCCAGTGACGAGGTCTACCGTCACTGCTGTGCT	2
921	ATTCTTTAGTAGAAGATCCAACTTACATAGGCCATATTAACGCATCCTCCCACGGGATACGGGTTAAATCAG	2
922	ATTCTTTAGTACGCTGCACAGCCGAGCAGTATGAACAGTTGGGGATGCACGAGGCCCTAGCTGTTCCGTGAT	2
923	ATTCTTTAGGTGCGCACGAATCGATTGAACGATCCGGGCGGCAGCCTTCAGAATTGCGCCACCAATTTCTCG	2
924	ATTCTTTAGGCTTATCTTCGCGCAACGTGACGCCTGACACAGAGCATAGCACACAGATAAATTAGATTTAGG	2
925	ATTCTTTAGGCCCCCCAAGAGAAGCAATTTTACCCTAGTCACGAATAGATCTGATGCCCTTTCATGTGCCCC	2
926	ATTCTTTAGCCTCCCCACGTAGACCCTGACCGCGTGTCTGATGCCAGCCAGCATACCGTTAGTCAGGCACCC	2
927	ATTCTTTAGCCCGCAAGTGGACGCGCGCCCCACCATGATATACCAGGCACCGGCGATGAAACATGAACCCGT	2
928	ATTCTTTAGCCCCAAACGAAGTACCCTCCTGAACGCATGCGGTTCACCGGAGCGATATGCATACTCGAAGCA	2
929	ATTCTTTAGCAGCAAATCAGTACGCATCGATGAAACTCAAGGTGACAGGGCAGGCTGATTCCACAGGAACCC	2
930	ATTCTTTAGATCAAACCCAATCGGACGACCCTGGAACTAGGCTGTTTAGCCCCACCCTGCGAAGTCGTCCAC	2
931	ATTCTTTACTATGACAAAACAAATCATCGGCACAGCCCAAACCGACTAACAAAGTAAAGCTTTCGTAATCCT	2
932	ATTCTTTACTACTCCCAAACCCTCCGCAACGGTTAAGGATGCACAACCATGCAATCCCCCACAGGATGTCCA	2
933	ATTCTTTACGCGCTAGCGAGAACCGCGTTTCGAACTAATAACAGGACTAACCACAAAAGCAAAACCGACATA	2
934	ATTCTTTACCTTCCCACCAACGTTGAGTCACTACTCTTACACTAAACGCTAAACAGAGAATATAAACCCTGA	2
935	ATTCTTTACCTCGCAACCAATACGAGATAGAGGAAGCAGTAGAACCATTGAACGGTTGATCTAATATAAGAT	2
936	ATTCTTTACCGCCCCGTAAAGCCCGGAACCTTAACCATCAATAATATCCTGTTCATGGTTACCGAGCTATAC	2
937	ATTCTTTACCGCCACACCAGATTATACAAAGCCACCACACGGCGAGGACGTGCAAATGCGACACATCCTCCT	2
938	ATTCTTTACCGACCAACCATCACAGCCGAAGAACGGGACACAGCTAGTAGTCGAACATTTAGACAGCAAATG	2
939	ATTCTTTACCCTAGCAAATCGCGCCCCGAACCTCTTGATCAAATCAACAGTGTCCAGTCTAACGCTAATGGA	2
940	ATTCTTTACCCAAGAGTCAATCATGAACCAAGAGACAGACATAGAGTTCATTTCAACACTCCCACAACCAAA	2
941	ATTCTTTACCATCCAACATCGACAATCGGCTCAGCCATTGTAGTACTCATATGGCACCCCCAGGCCCACATA	2
942	ATTCTTTACCAAATAATCTTGACAAGCTGCGCTAACTTCGTGAGCGTACGACGCAGCTGAGCATATTCACTG	2
943	ATTCTTTACACATGCTAGACGAAAGCATGCAACTAAACAAGAGGCCTACGCGTATGCTGTTAAAGAAAATTA	2
944	ATTCTTTACAACAAACCCGACATCTTCGGCCACGCGTCTGTCGGAAGAAATATTGAGCCGGGGAGGCACTTC	2
945	ATTCTTTAATTATGCCCGTTGGCCCAACCAGCCCTTTTTCGAATTGTGGCAGACACAAAACGCTCTGGAGCT	2
946	ATTCTTTAATCCGCTGCTCTTACCCTAAGGTCTATCTGTATGCGCCCCGCACGATCCCGAGACCAACGGACC	2
947	ATTCTTTAATCCCCACACAGGCCTAATATGGAATTATCTGGAGAACCCTACACGCCTGCGATAAATTTCGAA	2
948	ATTCTTTAAGCTAGCACACTGAACAATATCGCCCTTCCCCACCGCCACTACCATAAGCTGAAGATATATTGT	2
949	ATTCTTTAAGCTAACTCATCGCCGATGACCACCACTACTCGGTCGAAATCCAAGTATAAATAGATCATGCCA	2
950	ATTCTTTAACGGTAAACAGGAGTCAGCCCGAGGAATGTGAGCGGAGAGCCTGCCAGCCGTTATGATCAAAGA	2
951	ATTCTTTAACGCCGTCTTTGGAATCGTTAGGAGACGGCTGCCGGAAATCGCCCAGCCCGCCTCTCCTCCATA	2
952	ATTCTTTAACCTCCCAAAGGTCCAGATCTAACGATGCGCCTGTTGGAAACGAACACTCCGCATTCCTGTCCA	2
953	ATTCTTTAACCCACCGGCCGAGTTACCATCATGCTCCCCAGTGCCACCTCATCCACTTCATCACGCGACAGG	2
954	ATTCTTTAACCAACCGTTCTGCTCCTACTAACTGAAGACAGTGACTCACAGCACTAAACCGTACAAGAGCTT	2
955	ATTCTTTAAATTGGCTCCTGCCTTCACCCCAGTGAGAATCACCCGTCAAACCCACTCTTGAAAATATAAGGA	2
956	ATTCTTTAAAGTGTCGCCTACTCCGCTTCGGCTCTCAAACTAAGAAAGATACCTACACAAACCAGTCCAGAT	2
957	ATTCTTTAAAGACAGAGACTATAAGTTTGGATTGTACAAGATGAAGGGAACAGAAAATTGGGCTAACCAGAG	2
958	ATTCTTTAAAGAAACGCGGTGTTCGAGATACCCGCCACTCCCAAATCTCAATAGGGAATAGGCTCAGGATAT	2
959	ATTCTTTAAACGAACTTCGGCGGCCATCTGCCTTCGCCCCGAAGCCGGTTGGCCGCAATCCTGGCGAAAGTG	2
960	ATTCTTTAAACACGTTAGGCGTACCCTATCCAAGAAATACTCTAAACACTACACACACGGATTCCTTTGTAC	2
961	ATTCTTGTTTGATGCCACGATCACCAGAAACGACTAAGTAGCCTAAACAGTTACGAATTAAAAGATTAATGC	2
962	ATTCTTGTTCGACAAACCCAATCGGGCATGAGCAGCCGACTAGGCTTCCGAATAATGAATCGCCCACCCGAC	2
963	ATTCTTGTTCCAAAAACGACCAAGCTAAGCATGCCTGGAGTGTCCATTGCTTACCACACTCCGCAGCACCGG	2
964	ATTCTTGTTAACATAGTTACCAGCGGTCTACAGAACAAGGTCCCAACGGAGCGAATGAACTGCTTACGGGCA	2
965	ATTCTTGTGCGCCGTAGGTACTGCAAGGGCGGCATCAGTAGTAAATACCTTCATACTGCTAGGTCACCAAAG	2
966	ATTCTTGTGCCATCATGAATGAAGACTCGTTCCAATGCTAACAGTCATTCTGCTAATGGCCTTAGCCGGAAA	2
967	ATTCTTGTGCATCCTAATTTCAGTCCATGATGTCCAACACTGACTAACCCCAGGCCCACCACGTTGAGTCCC	2
968	ATTCTTGTGAGGTGCGGAGACCTAACGGACTTGGCTCAGCACGCAGAGCACTTTTACACCCAGCCACGCAAG	2
969	ATTCTTGTGACCGGTCGAACCACCCCATACCTAAGTGAACTAACAGGTAAAACCCGAAGGATTGGACGCAAA	2
970	ATTCTTGTGAAAGCCAAGAGTAAACAAACTAACTCGAAACCTCTGAAACAGGATTTCGGGAGGGACAGTTAG	2
971	ATTCTTGTCTCAAAAGCATGCCAAGCCCAGCGTTGTGCACAACAGCAGGGCCAAACGTCGCATCTGGACGCA	2
972	ATTCTTGTCTAGAATCTTGCGAGGCATTTGGGTCACAACACCACGACTCCCAATCCTCACCGCCAATTCCCC	2
973	ATTCTTGTCCCTTGACCAGTCCGCATGATTGCCCTTGCCCTAGACACGCCGCCAAATTAAAAGCAAACACTT	2
974	ATTCTTGTCCCCATACTTCCCCCGCCTTCCATCCCATGAAAGTGCTACAATAGCTGAACAAACCAGGTTAAC	2
975	ATTCTTGTCCAGTGCCCCCACCCAAAGCTCGCGGACTACAATATAGACGCCGTACTGGCAGCCAAGGCCTAC	2
976	ATTCTTGTCCACGAGGCAATGTACCGCGTATTGCAGCCAGGCTGTTGCTACGCAGACCTTTTTCGTAGACCG	2
977	ATTCTTGTCACTTCACATTGCCTCCATGATGTGTACTATGATGTGGCACGTAGAACACAGCAAAACATCTTG	2
978	ATTCTTGTCAAGCGCCAGCATCGGCGACCGCCCTGCGATCCCCCCCAGTAGCGCAATATAACGCCGTACTGT	2
979	ATTCTTGTATCATCCGCTAAAGCGATTGGACAGCAGTGGACGTGTACGAACGGTAACCAAAAGACGACAGAG	2
980	ATTCTTGTAGTGCCACCGCACTCCAACCTGGCCGTACGCGCCCAAGCGAGCTAATAGTAAAACGCCGGGAAT	2
981	ATTCTTGTAGATTGGAACCAGCGCTACAAGCTTACTCGCGAGGAACAACGGGACACAGAGACAGCAGAAGGG	2
982	ATTCTTGTAGACCAAAGCCTCATAAGCACGCATACCCCTAACTTGAACCCCAAGCGAGGCTCGGAACGACGT	2
983	ATTCTTGTACTGTAGACCCATTAGAGGTAGAATCACCGGTTACTAACCAAACCCAAGAGCGTTTCACTGCAG	2
984	ATTCTTGTACTATCCCCAATATCCCACATGTAGTTGGCAAGAAAGTACCAATCCGATGGCTTGAGAGTCTAC	2
985	ATTCTTGTACGCACCCGCAGCCTATTTACGCTCATGATGGCGCAATTACCCTAAACTATGGCGAATATATAT	2
986	ATTCTTGTACCAGAGCTTAACCCAATTAAAAAACGTGAACCGAAGGAGCGAGTTCGCTACGCGCACGCCGCA	2
987	ATTCTTGTACATAGACGGCGGGCACACCACACGAGCACACCAAACATCTAGTGTGGGGGTATACTGAAAGAC	2
988	ATTCTTGTACACGCGACTCATAGTATCCAAATGAACGCTTAGACAGAGCTCTACGCTGAGGAAGACCAGCCC	2
989	ATTCTTGTAACACCGCTGGAGAAATTAATCCGGTACAGGCCTAACACCACCTTGAACCAGCTGTGACTGAGA	2
990	ATTCTTGTAAATCGCAGATGAAACACTGTTACGCCATGGAGGAATAATAACAGAGGTGGTACAAACCTACCC	2
991	ATTCTTGTAAACCGACGGCAGAATACATCGACTCCATACCGATACGTTCCTCACGAACACCGATAGGCACGT	2
992	ATTCTTGGTCTATTAACAACTCAAAACAGAAATCGTTAGAATAAAGTGAAATGCCAATAGGGAAAAAGATTC	2
[truncated: 9,008 more rows]

## Sheet: SELEX EMPTY Cycle6
rank	read	R6_EMPTY
[truncated: 10,001 more rows]

## Sheet: SELEX CHK2 Cycle3
rank	read	R3_CHK2
[truncated: 10,001 more rows]

## Sheet: SELEX CHK2 Cycle4
rank	read	R4_CHK2
[truncated: 10,001 more rows]

[truncated: 15 more sheets: SELEX CHK2 Cycle5, SELEX CHK2 Cycle6, SELEX UBLCP1 Cycle3, SELEX UBLCP1 Cycle4, SELEX UBLCP1 Cycle5, SELEX UBLCP1 Cycle6, RAPID EMPTY Cycle2, RAPID EMPTY Cycle 4, RAPID EMPTY Cycle6, RAPID CHK2 Cycle2, RAPID CHK2 Cycle4, RAPID CHK2 Cycle6, RAPID UBLCP1 Cycle2, RAPID UBLCP1 Cycle4, RAPID UBLCP1 Cycle6]
